# Supplementary material for: The efficacy of CRISPR-mediated cytosine base editing with the RPS5a promoter in Arabidopsis thaliana
Source: Sci Rep. 2021 Apr 13;11:8087. doi: 10.1038/s41598-021-87669-y (PMC8044221; doi:10.1038/s41598-021-87669-y)
Supplement: Supplementary file 2 — Supplementary Information 2. [file 41598_2021_87669_MOESM2_ESM.xlsx]

## Sheet: pCBE-A1-site-1
ID_no.	pCBE-A1-site-1	target position	target_seq	Read_number_A	Read_number_C	Read_number_G	Read_number_T	No_Non_Target	ratio_A(%)	ratio_C(%)	ratio_G(%)	ratio_T(%)	ratio_non_target(%)
ID_01	#01	#	target_seq	No_A	No_C	No_G	No_T	No_Non_Target	ratio_A(%)	ratio_C(%)	ratio_G(%)	ratio_T(%)	ratio_non_target(%)
		1	A	14470	5	0	2	7	99.95	0.03	0	0.01	0.05
		2	T	3	5	10	14459	18	0.02	0.03	0.07	99.88	0.12
		3	T	8	2	16	14451	26	0.06	0.01	0.11	99.82	0.18
		4	G	3	2	14468	4	9	0.02	0.01	99.94	0.03	0.06
		5	C	2	14463	2	10	14	0.01	99.9	0.01	0.07	0.1
		6	A	14466	5	4	2	11	99.92	0.03	0.03	0.01	0.08
		7	A	14458	8	11	0	19	99.87	0.06	0.08	0	0.13
		8	G	0	0	14474	3	3	0	0	99.98	0.02	0.02
		9	A	14465	8	4	0	12	99.92	0.06	0.03	0	0.08
		10	A	14461	13	3	0	16	99.89	0.09	0.02	0	0.11
		11	G	0	0	14473	4	4	0	0	99.97	0.03	0.03
		12	A	14461	6	10	0	16	99.89	0.04	0.07	0	0.11
		13	G	0	0	14475	2	2	0	0	99.99	0.01	0.01
		14	G	0	2	14471	4	6	0	0.01	99.96	0.03	0.04
		15	A	14474	3	0	0	3	99.98	0.02	0	0	0.02
		16	G	0	0	14473	4	4	0	0	99.97	0.03	0.03
		17	G	2	3	14461	11	16	0.01	0.02	99.89	0.08	0.11
		18	A	14466	9	0	2	11	99.92	0.06	0	0.01	0.08
		19	A	14469	2	6	0	8	99.94	0.01	0.04	0	0.06
		20	G	0	2	14475	0	2	0	0.01	99.99	0	0.01
		PAM	A	14465	0	9	3	12	99.92	0	0.06	0.02	0.08
		PAM	G	7	0	14465	5	12	0.05	0	99.92	0.03	0.08
		PAM	G	0	0	14477	0	0	0	0	100	0	0
ID_02	#02	#	target_seq	No_A	No_C	No_G	No_T	No_Non_Target	ratio_A(%)	ratio_C(%)	ratio_G(%)	ratio_T(%)	ratio_non_target(%)
		1	A	12871	4	2	5	11	99.91	0.03	0.02	0.04	0.09
		2	T	4	4	4	12870	12	0.03	0.03	0.03	99.91	0.09
		3	T	0	4	7	12871	11	0	0.03	0.05	99.91	0.09
		4	G	7	3	12870	2	12	0.05	0.02	99.91	0.02	0.09
		5	C	0	12869	3	10	13	0	99.9	0.02	0.08	0.1
		6	A	12872	4	4	2	10	99.92	0.03	0.03	0.02	0.08
		7	A	12877	0	2	3	5	99.96	0	0.02	0.02	0.04
		8	G	3	0	12879	0	3	0.02	0	99.98	0	0.02
		9	A	12878	4	0	0	4	99.97	0.03	0	0	0.03
		10	A	12875	7	0	0	7	99.95	0.05	0	0	0.05
		11	G	0	0	12879	3	3	0	0	99.98	0.02	0.02
		12	A	12868	7	7	0	14	99.89	0.05	0.05	0	0.11
		13	G	3	0	12871	8	11	0.02	0	99.91	0.06	0.09
		14	G	3	0	12873	6	9	0.02	0	99.93	0.05	0.07
		15	A	12873	3	6	0	9	99.93	0.02	0.05	0	0.07
		16	G	2	2	12875	3	7	0.02	0.02	99.95	0.02	0.05
		17	G	0	3	12876	3	6	0	0.02	99.95	0.02	0.05
		18	A	12873	3	0	6	9	99.93	0.02	0	0.05	0.07
		19	A	12879	0	3	0	3	99.98	0	0.02	0	0.02
		20	G	0	0	12882	0	0	0	0	100	0	0
		PAM	A	12875	2	5	0	7	99.95	0.02	0.04	0	0.05
		PAM	G	0	2	12873	7	9	0	0.02	99.93	0.05	0.07
		PAM	G	2	0	12878	2	4	0.02	0	99.97	0.02	0.03
ID_03	#03	#	target_seq	No_A	No_C	No_G	No_T	No_Non_Target	ratio_A(%)	ratio_C(%)	ratio_G(%)	ratio_T(%)	ratio_non_target(%)
		1	A	14961	4	3	0	7	99.95	0.03	0.02	0	0.05
		2	T	4	4	9	14951	17	0.03	0.03	0.06	99.89	0.11
		3	T	0	6	16	14946	22	0	0.04	0.11	99.85	0.15
		4	G	4	0	14961	3	7	0.03	0	99.95	0.02	0.05
		5	C	0	14954	5	9	14	0	99.91	0.03	0.06	0.09
		6	A	14957	4	5	2	11	99.93	0.03	0.03	0.01	0.07
		7	A	14955	5	5	3	13	99.91	0.03	0.03	0.02	0.09
		8	G	3	0	14965	0	3	0.02	0	99.98	0	0.02
		9	A	14957	11	0	0	11	99.93	0.07	0	0	0.07
		10	A	14947	11	6	4	21	99.86	0.07	0.04	0.03	0.14
		11	G	2	0	14963	3	5	0.01	0	99.97	0.02	0.03
		12	A	14954	9	2	3	14	99.91	0.06	0.01	0.02	0.09
		13	G	0	3	14962	3	6	0	0.02	99.96	0.02	0.04
		14	G	2	0	14962	4	6	0.01	0	99.96	0.03	0.04
		15	A	14962	4	2	0	6	99.96	0.03	0.01	0	0.04
		16	G	0	0	14964	4	4	0	0	99.97	0.03	0.03
		17	G	0	3	14960	5	8	0	0.02	99.95	0.03	0.05
		18	A	14959	5	0	4	9	99.94	0.03	0	0.03	0.06
		19	A	14959	2	4	3	9	99.94	0.01	0.03	0.02	0.06
		20	G	4	0	14961	3	7	0.03	0	99.95	0.02	0.05
		PAM	A	14963	3	0	2	5	99.97	0.02	0	0.01	0.03
		PAM	G	0	0	14962	6	6	0	0	99.96	0.04	0.04
		PAM	G	0	0	14964	4	4	0	0	99.97	0.03	0.03
ID_04	#04	#	target_seq	No_A	No_C	No_G	No_T	No_Non_Target	ratio_A(%)	ratio_C(%)	ratio_G(%)	ratio_T(%)	ratio_non_target(%)
		1	A	12623	3	0	2	5	99.96	0.02	0	0.02	0.04
		2	T	4	5	8	12611	17	0.03	0.04	0.06	99.87	0.13
		3	T	3	5	13	12607	21	0.02	0.04	0.1	99.83	0.17
		4	G	2	2	12622	2	6	0.02	0.02	99.95	0.02	0.05
		5	C	0	12618	0	10	10	0	99.92	0	0.08	0.08
		6	A	12615	4	9	0	13	99.9	0.03	0.07	0	0.1
		7	A	12625	3	0	0	3	99.98	0.02	0	0	0.02
		8	G	0	2	12626	0	2	0	0.02	99.98	0	0.02
		9	A	12624	4	0	0	4	99.97	0.03	0	0	0.03
		10	A	12619	9	0	0	9	99.93	0.07	0	0	0.07
		11	G	0	0	12628	0	0	0	0	100	0	0
		12	A	12618	2	6	2	10	99.92	0.02	0.05	0.02	0.08
		13	G	0	0	12628	0	0	0	0	100	0	0
		14	G	0	0	12624	4	4	0	0	99.97	0.03	0.03
		15	A	12626	0	2	0	2	99.98	0	0.02	0	0.02
		16	G	2	0	12626	0	2	0.02	0	99.98	0	0.02
		17	G	0	4	12617	7	11	0	0.03	99.91	0.06	0.09
		18	A	12621	5	0	2	7	99.94	0.04	0	0.02	0.06
		19	A	12614	3	8	3	14	99.89	0.02	0.06	0.02	0.11
		20	G	2	0	12624	2	4	0.02	0	99.97	0.02	0.03
		PAM	A	12625	0	3	0	3	99.98	0	0.02	0	0.02
		PAM	G	2	0	12624	2	4	0.02	0	99.97	0.02	0.03
		PAM	G	0	0	12625	3	3	0	0	99.98	0.02	0.02
ID_05	#05	#	target_seq	No_A	No_C	No_G	No_T	No_Non_Target	ratio_A(%)	ratio_C(%)	ratio_G(%)	ratio_T(%)	ratio_non_target(%)
		1	A	13369	3	0	0	3	99.98	0.02	0	0	0.02
		2	T	2	3	8	13359	13	0.01	0.02	0.06	99.9	0.1
		3	T	3	5	15	13349	23	0.02	0.04	0.11	99.83	0.17
		4	G	7	2	13361	2	11	0.05	0.01	99.92	0.01	0.08
		5	C	3	13268	29	72	104	0.02	99.22	0.22	0.54	0.78
		6	A	13365	4	3	0	7	99.95	0.03	0.02	0	0.05
		7	A	13367	2	0	3	5	99.96	0.01	0	0.02	0.04
		8	G	0	0	13368	4	4	0	0	99.97	0.03	0.03
		9	A	13363	7	2	0	9	99.93	0.05	0.01	0	0.07
		10	A	13364	8	0	0	8	99.94	0.06	0	0	0.06
		11	G	0	0	13368	4	4	0	0	99.97	0.03	0.03
		12	A	13359	2	11	0	13	99.9	0.01	0.08	0	0.1
		13	G	0	0	13368	4	4	0	0	99.97	0.03	0.03
		14	G	0	0	13370	2	2	0	0	99.99	0.01	0.01
		15	A	13367	2	3	0	5	99.96	0.01	0.02	0	0.04
		16	G	0	0	13372	0	0	0	0	100	0	0
		17	G	2	3	13361	6	11	0.01	0.02	99.92	0.04	0.08
		18	A	13360	5	3	4	12	99.91	0.04	0.02	0.03	0.09
		19	A	13356	2	11	3	16	99.88	0.01	0.08	0.02	0.12
		20	G	0	0	13370	2	2	0	0	99.99	0.01	0.01
		PAM	A	13367	3	2	0	5	99.96	0.02	0.01	0	0.04
		PAM	G	4	0	13362	6	10	0.03	0	99.93	0.04	0.07
		PAM	G	0	0	13372	0	0	0	0	100	0	0
ID_06	#06	#	target_seq	No_A	No_C	No_G	No_T	No_Non_Target	ratio_A(%)	ratio_C(%)	ratio_G(%)	ratio_T(%)	ratio_non_target(%)
		1	A	14030	4	2	0	6	99.96	0.03	0.01	0	0.04
		2	T	0	7	11	14018	18	0	0.05	0.08	99.87	0.13
		3	T	2	5	8	14021	15	0.01	0.04	0.06	99.89	0.11
		4	G	2	0	14030	4	6	0.01	0	99.96	0.03	0.04
		5	C	3	14009	10	14	27	0.02	99.81	0.07	0.1	0.19
		6	A	14027	2	7	0	9	99.94	0.01	0.05	0	0.06
		7	A	14032	2	0	2	4	99.97	0.01	0	0.01	0.03
		8	G	0	0	14036	0	0	0	0	100	0	0
		9	A	14018	8	7	3	18	99.87	0.06	0.05	0.02	0.13
		10	A	14019	9	6	2	17	99.88	0.06	0.04	0.01	0.12
		11	G	2	0	14032	2	4	0.01	0	99.97	0.01	0.03
		12	A	14026	4	6	0	10	99.93	0.03	0.04	0	0.07
		13	G	0	0	14033	3	3	0	0	99.98	0.02	0.02
		14	G	0	0	14031	5	5	0	0	99.96	0.04	0.04
		15	A	14030	4	2	0	6	99.96	0.03	0.01	0	0.04
		16	G	0	0	14032	4	4	0	0	99.97	0.03	0.03
		17	G	0	2	14031	3	5	0	0.01	99.96	0.02	0.04
		18	A	14029	4	0	3	7	99.95	0.03	0	0.02	0.05
		19	A	14023	4	9	0	13	99.91	0.03	0.06	0	0.09
		20	G	2	0	14032	2	4	0.01	0	99.97	0.01	0.03
		PAM	A	14036	0	0	0	0	100	0	0	0	0
		PAM	G	0	0	14033	3	3	0	0	99.98	0.02	0.02
		PAM	G	0	0	14034	2	2	0	0	99.99	0.01	0.01
ID_07	#07	#	target_seq	No_A	No_C	No_G	No_T	No_Non_Target	ratio_A(%)	ratio_C(%)	ratio_G(%)	ratio_T(%)	ratio_non_target(%)
		1	A	14556	6	0	3	9	99.94	0.04	0	0.02	0.06
		2	T	4	7	5	14549	16	0.03	0.05	0.03	99.89	0.11
		3	T	0	2	12	14551	14	0	0.01	0.08	99.9	0.1
		4	G	6	2	14555	2	10	0.04	0.01	99.93	0.01	0.07
		5	C	3	14548	0	14	17	0.02	99.88	0	0.1	0.12
		6	A	14552	8	5	0	13	99.91	0.05	0.03	0	0.09
		7	A	14555	3	3	4	10	99.93	0.02	0.02	0.03	0.07
		8	G	0	0	14565	0	0	0	0	100	0	0
		9	A	14558	4	3	0	7	99.95	0.03	0.02	0	0.05
		10	A	14551	8	3	3	14	99.9	0.05	0.02	0.02	0.1
		11	G	0	0	14563	2	2	0	0	99.99	0.01	0.01
		12	A	14551	2	9	3	14	99.9	0.01	0.06	0.02	0.1
		13	G	0	2	14559	4	6	0	0.01	99.96	0.03	0.04
		14	G	2	5	14555	3	10	0.01	0.03	99.93	0.02	0.07
		15	A	14557	2	2	4	8	99.95	0.01	0.01	0.03	0.05
		16	G	0	0	14565	0	0	0	0	100	0	0
		17	G	0	4	14559	2	6	0	0.03	99.96	0.01	0.04
		18	A	14556	4	2	3	9	99.94	0.03	0.01	0.02	0.06
		19	A	14559	4	2	0	6	99.96	0.03	0.01	0	0.04
		20	G	2	0	14558	5	7	0.01	0	99.95	0.03	0.05
		PAM	A	14559	0	6	0	6	99.96	0	0.04	0	0.04
		PAM	G	5	0	14550	10	15	0.03	0	99.9	0.07	0.1
		PAM	G	2	0	14559	4	6	0.01	0	99.96	0.03	0.04
ID_08	#08	#	target_seq	No_A	No_C	No_G	No_T	No_Non_Target	ratio_A(%)	ratio_C(%)	ratio_G(%)	ratio_T(%)	ratio_non_target(%)
		1	A	15832	7	0	0	7	99.96	0.04	0	0	0.04
		2	T	4	9	7	15819	20	0.03	0.06	0.04	99.87	0.13
		3	T	2	0	15	15822	17	0.01	0	0.09	99.89	0.11
		4	G	8	3	15825	3	14	0.05	0.02	99.91	0.02	0.09
		5	C	0	15826	0	13	13	0	99.92	0	0.08	0.08
		6	A	15821	6	8	4	18	99.89	0.04	0.05	0.03	0.11
		7	A	15833	6	0	0	6	99.96	0.04	0	0	0.04
		8	G	0	0	15839	0	0	0	0	100	0	0
		9	A	15827	6	4	2	12	99.92	0.04	0.03	0.01	0.08
		10	A	15820	11	6	2	19	99.88	0.07	0.04	0.01	0.12
		11	G	0	0	15839	0	0	0	0	100	0	0
		12	A	15832	3	4	0	7	99.96	0.02	0.03	0	0.04
		13	G	2	0	15834	3	5	0.01	0	99.97	0.02	0.03
		14	G	0	2	15833	4	6	0	0.01	99.96	0.03	0.04
		15	A	15836	0	3	0	3	99.98	0	0.02	0	0.02
		16	G	0	0	15836	3	3	0	0	99.98	0.02	0.02
		17	G	2	2	15829	6	10	0.01	0.01	99.94	0.04	0.06
		18	A	15828	6	3	2	11	99.93	0.04	0.02	0.01	0.07
		19	A	15825	5	5	4	14	99.91	0.03	0.03	0.03	0.09
		20	G	3	3	15830	3	9	0.02	0.02	99.94	0.02	0.06
		PAM	A	15834	0	2	3	5	99.97	0	0.01	0.02	0.03
		PAM	G	4	0	15829	6	10	0.03	0	99.94	0.04	0.06
		PAM	G	3	0	15831	5	8	0.02	0	99.95	0.03	0.05
ID_09	#09	#	target_seq	No_A	No_C	No_G	No_T	No_Non_Target	ratio_A(%)	ratio_C(%)	ratio_G(%)	ratio_T(%)	ratio_non_target(%)
		1	A	12444	2	0	3	5	99.96	0.02	0	0.02	0.04
		2	T	4	6	13	12426	23	0.03	0.05	0.1	99.82	0.18
		3	T	0	2	11	12436	13	0	0.02	0.09	99.9	0.1
		4	G	0	0	12449	0	0	0	0	100	0	0
		5	C	3	9405	1329	1712	3044	0.02	75.55	10.68	13.75	24.45
		6	A	12449	0	0	0	0	100	0	0	0	0
		7	A	12443	0	6	0	6	99.95	0	0.05	0	0.05
		8	G	0	0	12449	0	0	0	0	100	0	0
		9	A	12438	5	2	4	11	99.91	0.04	0.02	0.03	0.09
		10	A	12439	5	2	3	10	99.92	0.04	0.02	0.02	0.08
		11	G	0	0	12447	2	2	0	0	99.98	0.02	0.02
		12	A	12444	5	0	0	5	99.96	0.04	0	0	0.04
		13	G	3	0	12443	3	6	0.02	0	99.95	0.02	0.05
		14	G	0	0	12447	2	2	0	0	99.98	0.02	0.02
		15	A	12445	4	0	0	4	99.97	0.03	0	0	0.03
		16	G	0	0	12445	4	4	0	0	99.97	0.03	0.03
		17	G	0	0	12447	2	2	0	0	99.98	0.02	0.02
		18	A	12446	0	0	3	3	99.98	0	0	0.02	0.02
		19	A	12442	3	4	0	7	99.94	0.02	0.03	0	0.06
		20	G	0	0	12445	4	4	0	0	99.97	0.03	0.03
		PAM	A	12444	2	0	3	5	99.96	0.02	0	0.02	0.04
		PAM	G	0	0	12446	3	3	0	0	99.98	0.02	0.02
		PAM	G	0	0	12445	4	4	0	0	99.97	0.03	0.03
ID_10	#10	#	target_seq	No_A	No_C	No_G	No_T	No_Non_Target	ratio_A(%)	ratio_C(%)	ratio_G(%)	ratio_T(%)	ratio_non_target(%)
		1	A	11740	5	0	0	5	99.96	0.04	0	0	0.04
		2	T	0	2	3	11740	5	0	0.02	0.03	99.96	0.04
		3	T	0	4	9	11732	13	0	0.03	0.08	99.89	0.11
		4	G	5	0	11737	3	8	0.04	0	99.93	0.03	0.07
		5	C	0	11723	9	13	22	0	99.81	0.08	0.11	0.19
		6	A	11737	5	3	0	8	99.93	0.04	0.03	0	0.07
		7	A	11740	2	0	3	5	99.96	0.02	0	0.03	0.04
		8	G	0	0	11741	4	4	0	0	99.97	0.03	0.03
		9	A	11736	5	4	0	9	99.92	0.04	0.03	0	0.08
		10	A	11736	7	0	2	9	99.92	0.06	0	0.02	0.08
		11	G	0	0	11742	3	3	0	0	99.97	0.03	0.03
		12	A	11743	0	0	2	2	99.98	0	0	0.02	0.02
		13	G	0	2	11741	2	4	0	0.02	99.97	0.02	0.03
		14	G	0	0	11741	4	4	0	0	99.97	0.03	0.03
		15	A	11735	6	0	4	10	99.91	0.05	0	0.03	0.09
		16	G	0	0	11745	0	0	0	0	100	0	0
		17	G	0	0	11741	4	4	0	0	99.97	0.03	0.03
		18	A	11741	2	2	0	4	99.97	0.02	0.02	0	0.03
		19	A	11737	0	8	0	8	99.93	0	0.07	0	0.07
		20	G	0	3	11742	0	3	0	0.03	99.97	0	0.03
		PAM	A	11738	0	4	3	7	99.94	0	0.03	0.03	0.06
		PAM	G	0	3	11742	0	3	0	0.03	99.97	0	0.03
		PAM	G	0	0	11742	3	3	0	0	99.97	0.03	0.03
ID_11	#11	#	target_seq	No_A	No_C	No_G	No_T	No_Non_Target	ratio_A(%)	ratio_C(%)	ratio_G(%)	ratio_T(%)	ratio_non_target(%)
		1	A	12492	3	4	2	9	99.93	0.02	0.03	0.02	0.07
		2	T	4	3	5	12489	12	0.03	0.02	0.04	99.9	0.1
		3	T	0	3	12	12486	15	0	0.02	0.1	99.88	0.12
		4	G	4	0	12495	2	6	0.03	0	99.95	0.02	0.05
		5	C	2	12494	0	5	7	0.02	99.94	0	0.04	0.06
		6	A	12496	2	3	0	5	99.96	0.02	0.02	0	0.04
		7	A	12495	4	0	2	6	99.95	0.03	0	0.02	0.05
		8	G	0	0	12498	3	3	0	0	99.98	0.02	0.02
		9	A	12491	5	2	3	10	99.92	0.04	0.02	0.02	0.08
		10	A	12491	8	2	0	10	99.92	0.06	0.02	0	0.08
		11	G	0	0	12498	3	3	0	0	99.98	0.02	0.02
		12	A	12481	7	8	5	20	99.84	0.06	0.06	0.04	0.16
		13	G	0	0	12497	4	4	0	0	99.97	0.03	0.03
		14	G	3	0	12495	3	6	0.02	0	99.95	0.02	0.05
		15	A	12489	6	0	6	12	99.9	0.05	0	0.05	0.1
		16	G	0	0	12497	4	4	0	0	99.97	0.03	0.03
		17	G	0	2	12495	4	6	0	0.02	99.95	0.03	0.05
		18	A	12493	6	0	2	8	99.94	0.05	0	0.02	0.06
		19	A	12492	2	5	2	9	99.93	0.02	0.04	0.02	0.07
		20	G	4	2	12493	2	8	0.03	0.02	99.94	0.02	0.06
		PAM	A	12492	5	0	4	9	99.93	0.04	0	0.03	0.07
		PAM	G	3	0	12492	6	9	0.02	0	99.93	0.05	0.07
		PAM	G	2	0	12497	2	4	0.02	0	99.97	0.02	0.03
ID_12	#12	#	target_seq	No_A	No_C	No_G	No_T	No_Non_Target	ratio_A(%)	ratio_C(%)	ratio_G(%)	ratio_T(%)	ratio_non_target(%)
		1	A	13305	9	5	0	14	99.89	0.07	0.04	0	0.11
		2	T	4	4	15	13296	23	0.03	0.03	0.11	99.83	0.17
		3	T	2	5	11	13301	18	0.02	0.04	0.08	99.86	0.14
		4	G	3	0	13316	0	3	0.02	0	99.98	0	0.02
		5	C	3	13300	2	14	19	0.02	99.86	0.02	0.11	0.14
		6	A	13309	7	0	3	10	99.92	0.05	0	0.02	0.08
		7	A	13313	0	2	4	6	99.95	0	0.02	0.03	0.05
		8	G	0	0	13319	0	0	0	0	100	0	0
		9	A	13309	5	5	0	10	99.92	0.04	0.04	0	0.08
		10	A	13302	11	2	4	17	99.87	0.08	0.02	0.03	0.13
		11	G	2	0	13314	3	5	0.02	0	99.96	0.02	0.04
		12	A	13316	3	0	0	3	99.98	0.02	0	0	0.02
		13	G	0	0	13315	4	4	0	0	99.97	0.03	0.03
		14	G	0	0	13316	3	3	0	0	99.98	0.02	0.02
		15	A	13317	0	2	0	2	99.98	0	0.02	0	0.02
		16	G	0	0	13315	4	4	0	0	99.97	0.03	0.03
		17	G	0	0	13313	6	6	0	0	99.95	0.05	0.05
		18	A	13303	10	2	4	16	99.88	0.08	0.02	0.03	0.12
		19	A	13309	0	6	4	10	99.92	0	0.05	0.03	0.08
		20	G	2	0	13317	0	2	0.02	0	99.98	0	0.02
		PAM	A	13311	4	2	2	8	99.94	0.03	0.02	0.02	0.06
		PAM	G	2	0	13313	4	6	0.02	0	99.95	0.03	0.05
		PAM	G	0	0	13317	2	2	0	0	99.98	0.02	0.02
ID_13	#13	#	target_seq	No_A	No_C	No_G	No_T	No_Non_Target	ratio_A(%)	ratio_C(%)	ratio_G(%)	ratio_T(%)	ratio_non_target(%)
		1	A	16328	5	4	3	12	99.93	0.03	0.02	0.02	0.07
		2	T	4	9	8	16319	21	0.02	0.06	0.05	99.87	0.13
		3	T	3	4	15	16318	22	0.02	0.02	0.09	99.87	0.13
		4	G	7	0	16331	2	9	0.04	0	99.94	0.01	0.06
		5	C	3	16320	3	14	20	0.02	99.88	0.02	0.09	0.12
		6	A	16329	4	4	3	11	99.93	0.02	0.02	0.02	0.07
		7	A	16333	0	2	5	7	99.96	0	0.01	0.03	0.04
		8	G	0	0	16340	0	0	0	0	100	0	0
		9	A	16324	12	4	0	16	99.9	0.07	0.02	0	0.1
		10	A	16322	13	2	3	18	99.89	0.08	0.01	0.02	0.11
		11	G	2	0	16331	7	9	0.01	0	99.94	0.04	0.06
		12	A	16325	6	9	0	15	99.91	0.04	0.06	0	0.09
		13	G	2	0	16328	10	12	0.01	0	99.93	0.06	0.07
		14	G	2	0	16335	3	5	0.01	0	99.97	0.02	0.03
		15	A	16337	0	3	0	3	99.98	0	0.02	0	0.02
		16	G	0	0	16334	6	6	0	0	99.96	0.04	0.04
		17	G	0	3	16333	4	7	0	0.02	99.96	0.02	0.04
		18	A	16327	7	0	6	13	99.92	0.04	0	0.04	0.08
		19	A	16334	0	6	0	6	99.96	0	0.04	0	0.04
		20	G	0	0	16335	5	5	0	0	99.97	0.03	0.03
		PAM	A	16335	3	0	2	5	99.97	0.02	0	0.01	0.03
		PAM	G	7	0	16328	5	12	0.04	0	99.93	0.03	0.07
		PAM	G	2	0	16333	5	7	0.01	0	99.96	0.03	0.04
ID_14	#14	#	target_seq	No_A	No_C	No_G	No_T	No_Non_Target	ratio_A(%)	ratio_C(%)	ratio_G(%)	ratio_T(%)	ratio_non_target(%)
		1	A	17121	6	2	0	8	99.95	0.04	0.01	0	0.05
		2	T	3	8	9	17109	20	0.02	0.05	0.05	99.88	0.12
		3	T	3	3	8	17115	14	0.02	0.02	0.05	99.92	0.08
		4	G	5	4	17116	4	13	0.03	0.02	99.92	0.02	0.08
		5	C	3	17089	16	21	40	0.02	99.77	0.09	0.12	0.23
		6	A	17122	3	2	2	7	99.96	0.02	0.01	0.01	0.04
		7	A	17126	0	0	3	3	99.98	0	0	0.02	0.02
		8	G	3	0	17126	0	3	0.02	0	99.98	0	0.02
		9	A	17116	10	3	0	13	99.92	0.06	0.02	0	0.08
		10	A	17119	7	3	0	10	99.94	0.04	0.02	0	0.06
		11	G	0	0	17126	3	3	0	0	99.98	0.02	0.02
		12	A	17121	2	6	0	8	99.95	0.01	0.04	0	0.05
		13	G	3	3	17120	3	9	0.02	0.02	99.95	0.02	0.05
		14	G	2	0	17124	3	5	0.01	0	99.97	0.02	0.03
		15	A	17119	2	5	3	10	99.94	0.01	0.03	0.02	0.06
		16	G	3	0	17123	3	6	0.02	0	99.96	0.02	0.04
		17	G	0	2	17120	7	9	0	0.01	99.95	0.04	0.05
		18	A	17120	4	2	3	9	99.95	0.02	0.01	0.02	0.05
		19	A	17109	2	13	5	20	99.88	0.01	0.08	0.03	0.12
		20	G	0	0	17124	5	5	0	0	99.97	0.03	0.03
		PAM	A	17121	3	5	0	8	99.95	0.02	0.03	0	0.05
		PAM	G	3	2	17116	8	13	0.02	0.01	99.92	0.05	0.08
		PAM	G	2	0	17124	3	5	0.01	0	99.97	0.02	0.03
ID_15	#15	#	target_seq	No_A	No_C	No_G	No_T	No_Non_Target	ratio_A(%)	ratio_C(%)	ratio_G(%)	ratio_T(%)	ratio_non_target(%)
		1	A	15636	3	0	3	6	99.96	0.02	0	0.02	0.04
		2	T	2	8	4	15628	14	0.01	0.05	0.03	99.91	0.09
		3	T	0	0	16	15626	16	0	0	0.1	99.9	0.1
		4	G	8	4	15630	0	12	0.05	0.03	99.92	0	0.08
		5	C	4	15621	3	14	21	0.03	99.87	0.02	0.09	0.13
		6	A	15630	5	7	0	12	99.92	0.03	0.04	0	0.08
		7	A	15634	4	2	2	8	99.95	0.03	0.01	0.01	0.05
		8	G	0	0	15642	0	0	0	0	100	0	0
		9	A	15629	10	3	0	13	99.92	0.06	0.02	0	0.08
		10	A	15629	7	4	2	13	99.92	0.04	0.03	0.01	0.08
		11	G	3	0	15637	2	5	0.02	0	99.97	0.01	0.03
		12	A	15632	4	6	0	10	99.94	0.03	0.04	0	0.06
		13	G	0	3	15634	5	8	0	0.02	99.95	0.03	0.05
		14	G	0	0	15637	5	5	0	0	99.97	0.03	0.03
		15	A	15634	3	2	3	8	99.95	0.02	0.01	0.02	0.05
		16	G	0	0	15638	4	4	0	0	99.97	0.03	0.03
		17	G	2	0	15631	9	11	0.01	0	99.93	0.06	0.07
		18	A	15633	9	0	0	9	99.94	0.06	0	0	0.06
		19	A	15629	0	6	7	13	99.92	0	0.04	0.04	0.08
		20	G	0	0	15635	7	7	0	0	99.96	0.04	0.04
		PAM	A	15634	3	5	0	8	99.95	0.02	0.03	0	0.05
		PAM	G	6	0	15628	8	14	0.04	0	99.91	0.05	0.09
		PAM	G	2	0	15635	5	7	0.01	0	99.96	0.03	0.04
ID_16	#16	#	target_seq	No_A	No_C	No_G	No_T	No_Non_Target	ratio_A(%)	ratio_C(%)	ratio_G(%)	ratio_T(%)	ratio_non_target(%)
		1	A	17433	11	2	0	13	99.93	0.06	0.01	0	0.07
		2	T	5	3	11	17427	19	0.03	0.02	0.06	99.89	0.11
		3	T	0	5	12	17429	17	0	0.03	0.07	99.9	0.1
		4	G	8	3	17430	5	16	0.05	0.02	99.91	0.03	0.09
		5	C	3	17428	3	12	18	0.02	99.9	0.02	0.07	0.1
		6	A	17434	5	7	0	12	99.93	0.03	0.04	0	0.07
		7	A	17437	2	0	7	9	99.95	0.01	0	0.04	0.05
		8	G	2	2	17439	3	7	0.01	0.01	99.96	0.02	0.04
		9	A	17433	10	3	0	13	99.93	0.06	0.02	0	0.07
		10	A	17430	14	0	2	16	99.91	0.08	0	0.01	0.09
		11	G	0	2	17444	0	2	0	0.01	99.99	0	0.01
		12	A	17427	6	13	0	19	99.89	0.03	0.07	0	0.11
		13	G	0	0	17443	3	3	0	0	99.98	0.02	0.02
		14	G	4	0	17440	2	6	0.02	0	99.97	0.01	0.03
		15	A	17439	2	2	3	7	99.96	0.01	0.01	0.02	0.04
		16	G	0	2	17438	6	8	0	0.01	99.95	0.03	0.05
		17	G	0	4	17437	5	9	0	0.02	99.95	0.03	0.05
		18	A	17435	6	2	3	11	99.94	0.03	0.01	0.02	0.06
		19	A	17435	5	4	2	11	99.94	0.03	0.02	0.01	0.06
		20	G	0	3	17440	3	6	0	0.02	99.97	0.02	0.03
		PAM	A	17443	0	3	0	3	99.98	0	0.02	0	0.02
		PAM	G	8	2	17432	4	14	0.05	0.01	99.92	0.02	0.08
		PAM	G	3	0	17443	0	3	0.02	0	99.98	0	0.02
ID_17	#17	#	target_seq	No_A	No_C	No_G	No_T	No_Non_Target	ratio_A(%)	ratio_C(%)	ratio_G(%)	ratio_T(%)	ratio_non_target(%)
		1	A	14549	3	0	0	3	99.98	0.02	0	0	0.02
		2	T	0	9	4	14539	13	0	0.06	0.03	99.91	0.09
		3	T	3	0	14	14535	17	0.02	0	0.1	99.88	0.12
		4	G	4	2	14542	4	10	0.03	0.01	99.93	0.03	0.07
		5	C	2	14533	11	6	19	0.01	99.87	0.08	0.04	0.13
		6	A	14545	4	3	0	7	99.95	0.03	0.02	0	0.05
		7	A	14545	3	2	2	7	99.95	0.02	0.01	0.01	0.05
		8	G	3	0	14549	0	3	0.02	0	99.98	0	0.02
		9	A	14543	5	4	0	9	99.94	0.03	0.03	0	0.06
		10	A	14540	6	4	2	12	99.92	0.04	0.03	0.01	0.08
		11	G	0	0	14552	0	0	0	0	100	0	0
		12	A	14539	3	5	5	13	99.91	0.02	0.03	0.03	0.09
		13	G	4	0	14545	3	7	0.03	0	99.95	0.02	0.05
		14	G	0	2	14548	2	4	0	0.01	99.97	0.01	0.03
		15	A	14543	4	5	0	9	99.94	0.03	0.03	0	0.06
		16	G	0	0	14550	2	2	0	0	99.99	0.01	0.01
		17	G	0	4	14544	4	8	0	0.03	99.95	0.03	0.05
		18	A	14543	9	0	0	9	99.94	0.06	0	0	0.06
		19	A	14550	0	2	0	2	99.99	0	0.01	0	0.01
		20	G	0	0	14548	4	4	0	0	99.97	0.03	0.03
		PAM	A	14547	0	3	2	5	99.97	0	0.02	0.01	0.03
		PAM	G	4	2	14542	4	10	0.03	0.01	99.93	0.03	0.07
		PAM	G	2	0	14550	0	2	0.01	0	99.99	0	0.01
ID_18	#18	#	target_seq	No_A	No_C	No_G	No_T	No_Non_Target	ratio_A(%)	ratio_C(%)	ratio_G(%)	ratio_T(%)	ratio_non_target(%)
		1	A	14102	4	0	3	7	99.95	0.03	0	0.02	0.05
		2	T	0	7	7	14095	14	0	0.05	0.05	99.9	0.1
		3	T	2	3	12	14092	17	0.01	0.02	0.09	99.88	0.12
		4	G	6	0	14101	2	8	0.04	0	99.94	0.01	0.06
		5	C	0	14101	3	5	8	0	99.94	0.02	0.04	0.06
		6	A	14104	0	5	0	5	99.96	0	0.04	0	0.04
		7	A	14099	3	2	5	10	99.93	0.02	0.01	0.04	0.07
		8	G	0	0	14109	0	0	0	0	100	0	0
		9	A	14099	7	3	0	10	99.93	0.05	0.02	0	0.07
		10	A	14095	14	0	0	14	99.9	0.1	0	0	0.1
		11	G	0	0	14109	0	0	0	0	100	0	0
		12	A	14101	4	4	0	8	99.94	0.03	0.03	0	0.06
		13	G	0	0	14109	0	0	0	0	100	0	0
		14	G	2	0	14107	0	2	0.01	0	99.99	0	0.01
		15	A	14097	7	3	2	12	99.91	0.05	0.02	0.01	0.09
		16	G	0	0	14106	3	3	0	0	99.98	0.02	0.02
		17	G	0	2	14102	5	7	0	0.01	99.95	0.04	0.05
		18	A	14102	7	0	0	7	99.95	0.05	0	0	0.05
		19	A	14100	6	3	0	9	99.94	0.04	0.02	0	0.06
		20	G	6	0	14103	0	6	0.04	0	99.96	0	0.04
		PAM	A	14109	0	0	0	0	100	0	0	0	0
		PAM	G	3	4	14098	4	11	0.02	0.03	99.92	0.03	0.08
		PAM	G	2	0	14102	5	7	0.01	0	99.95	0.04	0.05
ID_19	#19	#	target_seq	No_A	No_C	No_G	No_T	No_Non_Target	ratio_A(%)	ratio_C(%)	ratio_G(%)	ratio_T(%)	ratio_non_target(%)
		1	A	13059	4	3	0	7	99.95	0.03	0.02	0	0.05
		2	T	4	4	5	13053	13	0.03	0.03	0.04	99.9	0.1
		3	T	0	5	15	13046	20	0	0.04	0.11	99.85	0.15
		4	G	4	0	13060	2	6	0.03	0	99.95	0.02	0.05
		5	C	2	13050	3	11	16	0.02	99.88	0.02	0.08	0.12
		6	A	13053	4	7	2	13	99.9	0.03	0.05	0.02	0.1
		7	A	13058	4	2	2	8	99.94	0.03	0.02	0.02	0.06
		8	G	2	0	13064	0	2	0.02	0	99.98	0	0.02
		9	A	13059	5	2	0	7	99.95	0.04	0.02	0	0.05
		10	A	13052	7	5	2	14	99.89	0.05	0.04	0.02	0.11
		11	G	0	0	13063	3	3	0	0	99.98	0.02	0.02
		12	A	13054	8	4	0	12	99.91	0.06	0.03	0	0.09
		13	G	0	2	13055	9	11	0	0.02	99.92	0.07	0.08
		14	G	0	0	13066	0	0	0	0	100	0	0
		15	A	13061	3	2	0	5	99.96	0.02	0.02	0	0.04
		16	G	2	0	13061	3	5	0.02	0	99.96	0.02	0.04
		17	G	0	0	13066	0	0	0	0	100	0	0
		18	A	13061	0	3	2	5	99.96	0	0.02	0.02	0.04
		19	A	13058	0	8	0	8	99.94	0	0.06	0	0.06
		20	G	0	2	13060	4	6	0	0.02	99.95	0.03	0.05
		PAM	A	13058	4	4	0	8	99.94	0.03	0.03	0	0.06
		PAM	G	5	0	13053	8	13	0.04	0	99.9	0.06	0.1
		PAM	G	0	0	13066	0	0	0	0	100	0	0
ID_20	#20	#	target_seq	No_A	No_C	No_G	No_T	No_Non_Target	ratio_A(%)	ratio_C(%)	ratio_G(%)	ratio_T(%)	ratio_non_target(%)
		1	A	11248	2	0	0	2	99.98	0.02	0	0	0.02
		2	T	0	2	3	11245	5	0	0.02	0.03	99.96	0.04
		3	T	0	0	9	11241	9	0	0	0.08	99.92	0.08
		4	G	2	0	11245	3	5	0.02	0	99.96	0.03	0.04
		5	C	2	9286	766	1196	1964	0.02	82.54	6.81	10.63	17.46
		6	A	11243	3	4	0	7	99.94	0.03	0.04	0	0.06
		7	A	11248	2	0	0	2	99.98	0.02	0	0	0.02
		8	G	0	3	11247	0	3	0	0.03	99.97	0	0.03
		9	A	11244	6	0	0	6	99.95	0.05	0	0	0.05
		10	A	11239	7	2	2	11	99.9	0.06	0.02	0.02	0.1
		11	G	0	0	11250	0	0	0	0	100	0	0
		12	A	11245	3	2	0	5	99.96	0.03	0.02	0	0.04
		13	G	0	0	11247	3	3	0	0	99.97	0.03	0.03
		14	G	2	0	11248	0	2	0.02	0	99.98	0	0.02
		15	A	11245	2	3	0	5	99.96	0.02	0.03	0	0.04
		16	G	2	0	11246	2	4	0.02	0	99.96	0.02	0.04
		17	G	0	2	11248	0	2	0	0.02	99.98	0	0.02
		18	A	11248	0	0	2	2	99.98	0	0	0.02	0.02
		19	A	11239	3	4	4	11	99.9	0.03	0.04	0.04	0.1
		20	G	0	0	11246	4	4	0	0	99.96	0.04	0.04
		PAM	A	11250	0	0	0	0	100	0	0	0	0
		PAM	G	2	3	11239	6	11	0.02	0.03	99.9	0.05	0.1
		PAM	G	0	0	11250	0	0	0	0	100	0	0
ID_21	#21	#	target_seq	No_A	No_C	No_G	No_T	No_Non_Target	ratio_A(%)	ratio_C(%)	ratio_G(%)	ratio_T(%)	ratio_non_target(%)
		1	A	13265	4	0	2	6	99.95	0.03	0	0.02	0.05
		2	T	3	8	4	13256	15	0.02	0.06	0.03	99.89	0.11
		3	T	0	7	13	13251	20	0	0.05	0.1	99.85	0.15
		4	G	0	0	13269	2	2	0	0	99.98	0.02	0.02
		5	C	3	13259	0	9	12	0.02	99.91	0	0.07	0.09
		6	A	13264	4	3	0	7	99.95	0.03	0.02	0	0.05
		7	A	13266	3	2	0	5	99.96	0.02	0.02	0	0.04
		8	G	0	0	13271	0	0	0	0	100	0	0
		9	A	13263	5	3	0	8	99.94	0.04	0.02	0	0.06
		10	A	13256	9	3	3	15	99.89	0.07	0.02	0.02	0.11
		11	G	0	0	13268	3	3	0	0	99.98	0.02	0.02
		12	A	13262	2	5	2	9	99.93	0.02	0.04	0.02	0.07
		13	G	0	0	13268	3	3	0	0	99.98	0.02	0.02
		14	G	0	0	13269	2	2	0	0	99.98	0.02	0.02
		15	A	13264	0	3	4	7	99.95	0	0.02	0.03	0.05
		16	G	0	0	13268	3	3	0	0	99.98	0.02	0.02
		17	G	0	0	13267	4	4	0	0	99.97	0.03	0.03
		18	A	13264	3	0	4	7	99.95	0.02	0	0.03	0.05
		19	A	13262	0	5	4	9	99.93	0	0.04	0.03	0.07
		20	G	2	0	13266	3	5	0.02	0	99.96	0.02	0.04
		PAM	A	13265	2	2	2	6	99.95	0.02	0.02	0.02	0.05
		PAM	G	5	5	13255	6	16	0.04	0.04	99.88	0.05	0.12
		PAM	G	4	0	13267	0	4	0.03	0	99.97	0	0.03
ID_22	#22	#	target_seq	No_A	No_C	No_G	No_T	No_Non_Target	ratio_A(%)	ratio_C(%)	ratio_G(%)	ratio_T(%)	ratio_non_target(%)
		1	A	13119	5	2	0	7	99.95	0.04	0.02	0	0.05
		2	T	2	5	8	13111	15	0.02	0.04	0.06	99.89	0.11
		3	T	2	2	10	13112	14	0.02	0.02	0.08	99.89	0.11
		4	G	21	0	13101	4	25	0.16	0	99.81	0.03	0.19
		5	C	5	10577	1012	1532	2549	0.04	80.58	7.71	11.67	19.42
		6	A	13120	3	3	0	6	99.95	0.02	0.02	0	0.05
		7	A	13119	0	4	3	7	99.95	0	0.03	0.02	0.05
		8	G	0	0	13126	0	0	0	0	100	0	0
		9	A	13116	7	3	0	10	99.92	0.05	0.02	0	0.08
		10	A	13117	9	0	0	9	99.93	0.07	0	0	0.07
		11	G	3	0	13120	3	6	0.02	0	99.95	0.02	0.05
		12	A	13121	3	2	0	5	99.96	0.02	0.02	0	0.04
		13	G	0	0	13120	6	6	0	0	99.95	0.05	0.05
		14	G	0	2	13119	5	7	0	0.02	99.95	0.04	0.05
		15	A	13122	0	4	0	4	99.97	0	0.03	0	0.03
		16	G	2	0	13120	4	6	0.02	0	99.95	0.03	0.05
		17	G	2	0	13121	3	5	0.02	0	99.96	0.02	0.04
		18	A	13117	4	3	2	9	99.93	0.03	0.02	0.02	0.07
		19	A	13119	2	3	2	7	99.95	0.02	0.02	0.02	0.05
		20	G	0	0	13126	0	0	0	0	100	0	0
		PAM	A	13121	0	3	2	5	99.96	0	0.02	0.02	0.04
		PAM	G	0	0	13122	4	4	0	0	99.97	0.03	0.03
		PAM	G	0	0	13126	0	0	0	0	100	0	0
ID_23	#23	#	target_seq	No_A	No_C	No_G	No_T	No_Non_Target	ratio_A(%)	ratio_C(%)	ratio_G(%)	ratio_T(%)	ratio_non_target(%)
		1	A	14138	8	3	0	11	99.92	0.06	0.02	0	0.08
		2	T	3	4	11	14131	18	0.02	0.03	0.08	99.87	0.13
		3	T	2	0	14	14133	16	0.01	0	0.1	99.89	0.11
		4	G	2	0	14143	4	6	0.01	0	99.96	0.03	0.04
		5	C	0	14132	4	13	17	0	99.88	0.03	0.09	0.12
		6	A	14140	6	0	3	9	99.94	0.04	0	0.02	0.06
		7	A	14140	3	2	4	9	99.94	0.02	0.01	0.03	0.06
		8	G	0	0	14145	4	4	0	0	99.97	0.03	0.03
		9	A	14138	8	3	0	11	99.92	0.06	0.02	0	0.08
		10	A	14127	15	3	4	22	99.84	0.11	0.02	0.03	0.16
		11	G	0	0	14149	0	0	0	0	100	0	0
		12	A	14138	9	2	0	11	99.92	0.06	0.01	0	0.08
		13	G	0	0	14142	7	7	0	0	99.95	0.05	0.05
		14	G	0	0	14143	6	6	0	0	99.96	0.04	0.04
		15	A	14144	2	3	0	5	99.96	0.01	0.02	0	0.04
		16	G	0	0	14144	5	5	0	0	99.96	0.04	0.04
		17	G	0	2	14143	4	6	0	0.01	99.96	0.03	0.04
		18	A	14141	6	0	2	8	99.94	0.04	0	0.01	0.06
		19	A	14149	0	0	0	0	100	0	0	0	0
		20	G	3	2	14140	4	9	0.02	0.01	99.94	0.03	0.06
		PAM	A	14141	0	6	2	8	99.94	0	0.04	0.01	0.06
		PAM	G	3	0	14138	8	11	0.02	0	99.92	0.06	0.08
		PAM	G	0	2	14145	2	4	0	0.01	99.97	0.01	0.03
ID_24	#24	#	target_seq	No_A	No_C	No_G	No_T	No_Non_Target	ratio_A(%)	ratio_C(%)	ratio_G(%)	ratio_T(%)	ratio_non_target(%)
		1	A	19253	8	7	2	17	99.91	0.04	0.04	0.01	0.09
		2	T	0	10	9	19251	19	0	0.05	0.05	99.9	0.1
		3	T	3	4	19	19244	26	0.02	0.02	0.1	99.87	0.13
		4	G	6	3	19252	9	18	0.03	0.02	99.91	0.05	0.09
		5	C	3	19170	23	74	100	0.02	99.48	0.12	0.38	0.52
		6	A	19263	5	2	0	7	99.96	0.03	0.01	0	0.04
		7	A	19258	4	4	4	12	99.94	0.02	0.02	0.02	0.06
		8	G	2	2	19263	3	7	0.01	0.01	99.96	0.02	0.04
		9	A	19252	11	7	0	18	99.91	0.06	0.04	0	0.09
		10	A	19242	17	5	6	28	99.85	0.09	0.03	0.03	0.15
		11	G	2	0	19264	4	6	0.01	0	99.97	0.02	0.03
		12	A	19262	2	6	0	8	99.96	0.01	0.03	0	0.04
		13	G	0	2	19261	7	9	0	0.01	99.95	0.04	0.05
		14	G	2	2	19263	3	7	0.01	0.01	99.96	0.02	0.04
		15	A	19267	0	0	3	3	99.98	0	0	0.02	0.02
		16	G	2	0	19263	5	7	0.01	0	99.96	0.03	0.04
		17	G	2	4	19258	6	12	0.01	0.02	99.94	0.03	0.06
		18	A	19258	8	0	4	12	99.94	0.04	0	0.02	0.06
		19	A	19260	2	6	2	10	99.95	0.01	0.03	0.01	0.05
		20	G	0	0	19267	3	3	0	0	99.98	0.02	0.02
		PAM	A	19266	0	4	0	4	99.98	0	0.02	0	0.02
		PAM	G	4	0	19257	9	13	0.02	0	99.93	0.05	0.07
		PAM	G	3	3	19260	4	10	0.02	0.02	99.95	0.02	0.05
ID_25	#25	#	target_seq	No_A	No_C	No_G	No_T	No_Non_Target	ratio_A(%)	ratio_C(%)	ratio_G(%)	ratio_T(%)	ratio_non_target(%)
		1	A	15447	4	2	4	10	99.94	0.03	0.01	0.03	0.06
		2	T	4	3	12	15438	19	0.03	0.02	0.08	99.88	0.12
		3	T	2	5	18	15432	25	0.01	0.03	0.12	99.84	0.16
		4	G	2	2	15446	7	11	0.01	0.01	99.93	0.05	0.07
		5	C	0	15431	6	20	26	0	99.83	0.04	0.13	0.17
		6	A	15444	4	5	4	13	99.92	0.03	0.03	0.03	0.08
		7	A	15441	2	6	8	16	99.9	0.01	0.04	0.05	0.1
		8	G	0	0	15454	3	3	0	0	99.98	0.02	0.02
		9	A	15447	5	5	0	10	99.94	0.03	0.03	0	0.06
		10	A	15450	7	0	0	7	99.95	0.05	0	0	0.05
		11	G	0	2	15448	7	9	0	0.01	99.94	0.05	0.06
		12	A	15434	7	12	4	23	99.85	0.05	0.08	0.03	0.15
		13	G	3	0	15447	7	10	0.02	0	99.94	0.05	0.06
		14	G	0	0	15454	3	3	0	0	99.98	0.02	0.02
		15	A	15457	0	0	0	0	100	0	0	0	0
		16	G	0	2	15452	3	5	0	0.01	99.97	0.02	0.03
		17	G	0	2	15450	5	7	0	0.01	99.95	0.03	0.05
		18	A	15447	4	4	2	10	99.94	0.03	0.03	0.01	0.06
		19	A	15446	3	8	0	11	99.93	0.02	0.05	0	0.07
		20	G	0	0	15457	0	0	0	0	100	0	0
		PAM	A	15451	0	2	4	6	99.96	0	0.01	0.03	0.04
		PAM	G	7	0	15442	8	15	0.05	0	99.9	0.05	0.1
		PAM	G	3	0	15452	2	5	0.02	0	99.97	0.01	0.03
ID_26	#26	#	target_seq	No_A	No_C	No_G	No_T	No_Non_Target	ratio_A(%)	ratio_C(%)	ratio_G(%)	ratio_T(%)	ratio_non_target(%)
		1	A	13929	6	2	0	8	99.94	0.04	0.01	0	0.06
		2	T	0	7	13	13917	20	0	0.05	0.09	99.86	0.14
		3	T	0	2	9	13926	11	0	0.01	0.06	99.92	0.08
		4	G	0	2	13935	0	2	0	0.01	99.99	0	0.01
		5	C	2	13927	5	3	10	0.01	99.93	0.04	0.02	0.07
		6	A	13925	4	6	2	12	99.91	0.03	0.04	0.01	0.09
		7	A	13931	0	4	2	6	99.96	0	0.03	0.01	0.04
		8	G	2	0	13931	4	6	0.01	0	99.96	0.03	0.04
		9	A	13932	3	2	0	5	99.96	0.02	0.01	0	0.04
		10	A	13927	8	2	0	10	99.93	0.06	0.01	0	0.07
		11	G	2	0	13932	3	5	0.01	0	99.96	0.02	0.04
		12	A	13925	5	7	0	12	99.91	0.04	0.05	0	0.09
		13	G	2	0	13931	4	6	0.01	0	99.96	0.03	0.04
		14	G	0	0	13935	2	2	0	0	99.99	0.01	0.01
		15	A	13934	3	0	0	3	99.98	0.02	0	0	0.02
		16	G	0	0	13934	3	3	0	0	99.98	0.02	0.02
		17	G	2	3	13929	3	8	0.01	0.02	99.94	0.02	0.06
		18	A	13927	4	3	3	10	99.93	0.03	0.02	0.02	0.07
		19	A	13926	3	6	2	11	99.92	0.02	0.04	0.01	0.08
		20	G	6	0	13929	2	8	0.04	0	99.94	0.01	0.06
		PAM	A	13931	3	3	0	6	99.96	0.02	0.02	0	0.04
		PAM	G	0	3	13924	10	13	0	0.02	99.91	0.07	0.09
		PAM	G	0	4	13930	3	7	0	0.03	99.95	0.02	0.05
ID_27	#27	#	target_seq	No_A	No_C	No_G	No_T	No_Non_Target	ratio_A(%)	ratio_C(%)	ratio_G(%)	ratio_T(%)	ratio_non_target(%)
		1	A	10913	0	0	0	0	100	0	0	0	0
		2	T	4	0	8	10901	12	0.04	0	0.07	99.89	0.11
		3	T	0	2	7	10904	9	0	0.02	0.06	99.92	0.08
		4	G	0	0	10913	0	0	0	0	100	0	0
		5	C	7	6091	1721	3094	4822	0.06	55.81	15.77	28.35	44.19
		6	A	10911	2	0	0	2	99.98	0.02	0	0	0.02
		7	A	10910	0	3	0	3	99.97	0	0.03	0	0.03
		8	G	2	0	10909	2	4	0.02	0	99.96	0.02	0.04
		9	A	10913	0	0	0	0	100	0	0	0	0
		10	A	10903	8	2	0	10	99.91	0.07	0.02	0	0.09
		11	G	0	0	10913	0	0	0	0	100	0	0
		12	A	10905	2	6	0	8	99.93	0.02	0.05	0	0.07
		13	G	0	0	10913	0	0	0	0	100	0	0
		14	G	0	0	10913	0	0	0	0	100	0	0
		15	A	10909	0	4	0	4	99.96	0	0.04	0	0.04
		16	G	0	0	10913	0	0	0	0	100	0	0
		17	G	2	4	10905	2	8	0.02	0.04	99.93	0.02	0.07
		18	A	10908	5	0	0	5	99.95	0.05	0	0	0.05
		19	A	10911	2	0	0	2	99.98	0.02	0	0	0.02
		20	G	0	0	10910	3	3	0	0	99.97	0.03	0.03
		PAM	A	10913	0	0	0	0	100	0	0	0	0
		PAM	G	2	0	10909	2	4	0.02	0	99.96	0.02	0.04
		PAM	G	0	0	10910	3	3	0	0	99.97	0.03	0.03
ID_28	#28	#	target_seq	No_A	No_C	No_G	No_T	No_Non_Target	ratio_A(%)	ratio_C(%)	ratio_G(%)	ratio_T(%)	ratio_non_target(%)
		1	A	13449	4	0	0	4	99.97	0.03	0	0	0.03
		2	T	5	4	5	13439	14	0.04	0.03	0.04	99.9	0.1
		3	T	0	3	10	13440	13	0	0.02	0.07	99.9	0.1
		4	G	2	3	13443	5	10	0.01	0.02	99.93	0.04	0.07
		5	C	0	13444	0	9	9	0	99.93	0	0.07	0.07
		6	A	13449	0	4	0	4	99.97	0	0.03	0	0.03
		7	A	13440	5	5	3	13	99.9	0.04	0.04	0.02	0.1
		8	G	0	0	13451	2	2	0	0	99.99	0.01	0.01
		9	A	13450	3	0	0	3	99.98	0.02	0	0	0.02
		10	A	13439	11	3	0	14	99.9	0.08	0.02	0	0.1
		11	G	0	0	13448	5	5	0	0	99.96	0.04	0.04
		12	A	13445	8	0	0	8	99.94	0.06	0	0	0.06
		13	G	0	0	13449	4	4	0	0	99.97	0.03	0.03
		14	G	0	0	13451	2	2	0	0	99.99	0.01	0.01
		15	A	13451	0	2	0	2	99.99	0	0.01	0	0.01
		16	G	0	0	13453	0	0	0	0	100	0	0
		17	G	3	4	13443	3	10	0.02	0.03	99.93	0.02	0.07
		18	A	13448	3	2	0	5	99.96	0.02	0.01	0	0.04
		19	A	13444	0	6	3	9	99.93	0	0.04	0.02	0.07
		20	G	3	2	13441	7	12	0.02	0.01	99.91	0.05	0.09
		PAM	A	13451	0	2	0	2	99.99	0	0.01	0	0.01
		PAM	G	2	2	13441	8	12	0.01	0.01	99.91	0.06	0.09
		PAM	G	2	0	13446	5	7	0.01	0	99.95	0.04	0.05
ID_29	#29	#	target_seq	No_A	No_C	No_G	No_T	No_Non_Target	ratio_A(%)	ratio_C(%)	ratio_G(%)	ratio_T(%)	ratio_non_target(%)
		1	A	11351	4	2	0	6	99.95	0.04	0.02	0	0.05
		2	T	0	4	0	11353	4	0	0.04	0	99.96	0.04
		3	T	0	0	9	11348	9	0	0	0.08	99.92	0.08
		4	G	4	0	11353	0	4	0.04	0	99.96	0	0.04
		5	C	3	9451	720	1183	1906	0.03	83.22	6.34	10.42	16.78
		6	A	11351	6	0	0	6	99.95	0.05	0	0	0.05
		7	A	11354	0	3	0	3	99.97	0	0.03	0	0.03
		8	G	0	0	11355	2	2	0	0	99.98	0.02	0.02
		9	A	11348	4	5	0	9	99.92	0.04	0.04	0	0.08
		10	A	11344	11	2	0	13	99.89	0.1	0.02	0	0.11
		11	G	0	0	11354	3	3	0	0	99.97	0.03	0.03
		12	A	11355	0	2	0	2	99.98	0	0.02	0	0.02
		13	G	0	0	11354	3	3	0	0	99.97	0.03	0.03
		14	G	0	0	11355	2	2	0	0	99.98	0.02	0.02
		15	A	11357	0	0	0	0	100	0	0	0	0
		16	G	0	0	11357	0	0	0	0	100	0	0
		17	G	0	2	11346	9	11	0	0.02	99.9	0.08	0.1
		18	A	11348	6	3	0	9	99.92	0.05	0.03	0	0.08
		19	A	11351	0	6	0	6	99.95	0	0.05	0	0.05
		20	G	0	0	11357	0	0	0	0	100	0	0
		PAM	A	11353	2	2	0	4	99.96	0.02	0.02	0	0.04
		PAM	G	2	2	11351	2	6	0.02	0.02	99.95	0.02	0.05
		PAM	G	2	2	11351	2	6	0.02	0.02	99.95	0.02	0.05
ID_30	#30	#	target_seq	No_A	No_C	No_G	No_T	No_Non_Target	ratio_A(%)	ratio_C(%)	ratio_G(%)	ratio_T(%)	ratio_non_target(%)
		1	A	14169	4	0	0	4	99.97	0.03	0	0	0.03
		2	T	2	6	7	14158	15	0.01	0.04	0.05	99.89	0.11
		3	T	4	2	11	14156	17	0.03	0.01	0.08	99.88	0.12
		4	G	3	0	14170	0	3	0.02	0	99.98	0	0.02
		5	C	0	14101	33	39	72	0	99.49	0.23	0.28	0.51
		6	A	14162	6	5	0	11	99.92	0.04	0.04	0	0.08
		7	A	14167	0	3	3	6	99.96	0	0.02	0.02	0.04
		8	G	2	0	14171	0	2	0.01	0	99.99	0	0.01
		9	A	14159	9	2	3	14	99.9	0.06	0.01	0.02	0.1
		10	A	14157	13	3	0	16	99.89	0.09	0.02	0	0.11
		11	G	0	0	14170	3	3	0	0	99.98	0.02	0.02
		12	A	14163	8	2	0	10	99.93	0.06	0.01	0	0.07
		13	G	2	2	14167	2	6	0.01	0.01	99.96	0.01	0.04
		14	G	0	0	14171	2	2	0	0	99.99	0.01	0.01
		15	A	14171	0	0	2	2	99.99	0	0	0.01	0.01
		16	G	0	0	14170	3	3	0	0	99.98	0.02	0.02
		17	G	2	3	14163	5	10	0.01	0.02	99.93	0.04	0.07
		18	A	14162	5	6	0	11	99.92	0.04	0.04	0	0.08
		19	A	14167	2	4	0	6	99.96	0.01	0.03	0	0.04
		20	G	6	0	14160	7	13	0.04	0	99.91	0.05	0.09
		PAM	A	14171	0	0	2	2	99.99	0	0	0.01	0.01
		PAM	G	0	3	14163	7	10	0	0.02	99.93	0.05	0.07
		PAM	G	2	0	14168	3	5	0.01	0	99.96	0.02	0.04
ID_31	#31	#	target_seq	No_A	No_C	No_G	No_T	No_Non_Target	ratio_A(%)	ratio_C(%)	ratio_G(%)	ratio_T(%)	ratio_non_target(%)
		1	A	7	0	0	0	0	100	0	0	0	0
		2	T	0	0	0	7	0	0	0	0	100	0
		3	T	0	0	0	7	0	0	0	0	100	0
		4	G	0	0	7	0	0	0	0	100	0	0
		5	C	0	7	0	0	0	0	100	0	0	0
		6	A	7	0	0	0	0	100	0	0	0	0
		7	A	7	0	0	0	0	100	0	0	0	0
		8	G	0	0	7	0	0	0	0	100	0	0
		9	A	7	0	0	0	0	100	0	0	0	0
		10	A	7	0	0	0	0	100	0	0	0	0
		11	G	0	0	7	0	0	0	0	100	0	0
		12	A	7	0	0	0	0	100	0	0	0	0
		13	G	0	0	7	0	0	0	0	100	0	0
		14	G	0	0	7	0	0	0	0	100	0	0
		15	A	7	0	0	0	0	100	0	0	0	0
		16	G	0	0	7	0	0	0	0	100	0	0
		17	G	0	0	7	0	0	0	0	100	0	0
		18	A	7	0	0	0	0	100	0	0	0	0
		19	A	7	0	0	0	0	100	0	0	0	0
		20	G	0	0	7	0	0	0	0	100	0	0
		PAM	A	7	0	0	0	0	100	0	0	0	0
		PAM	G	0	0	7	0	0	0	0	100	0	0
		PAM	G	0	0	7	0	0	0	0	100	0	0
ID_32	#32	#	target_seq	No_A	No_C	No_G	No_T	No_Non_Target	ratio_A(%)	ratio_C(%)	ratio_G(%)	ratio_T(%)	ratio_non_target(%)
		1	A	13217	5	0	3	8	99.94	0.04	0	0.02	0.06
		2	T	2	5	8	13210	15	0.02	0.04	0.06	99.89	0.11
		3	T	0	0	9	13216	9	0	0	0.07	99.93	0.07
		4	G	3	0	13215	7	10	0.02	0	99.92	0.05	0.08
		5	C	0	12785	180	260	440	0	96.67	1.36	1.97	3.33
		6	A	13213	6	3	3	12	99.91	0.05	0.02	0.02	0.09
		7	A	13217	0	5	3	8	99.94	0	0.04	0.02	0.06
		8	G	0	0	13225	0	0	0	0	100	0	0
		9	A	13215	6	0	4	10	99.92	0.05	0	0.03	0.08
		10	A	13212	10	0	3	13	99.9	0.08	0	0.02	0.1
		11	G	2	0	13223	0	2	0.02	0	99.98	0	0.02
		12	A	13210	7	6	2	15	99.89	0.05	0.05	0.02	0.11
		13	G	2	0	13218	5	7	0.02	0	99.95	0.04	0.05
		14	G	0	0	13223	2	2	0	0	99.98	0.02	0.02
		15	A	13221	2	0	2	4	99.97	0.02	0	0.02	0.03
		16	G	0	4	13216	5	9	0	0.03	99.93	0.04	0.07
		17	G	2	0	13219	4	6	0.02	0	99.95	0.03	0.05
		18	A	13220	2	0	3	5	99.96	0.02	0	0.02	0.04
		19	A	13216	0	7	2	9	99.93	0	0.05	0.02	0.07
		20	G	2	0	13223	0	2	0.02	0	99.98	0	0.02
		PAM	A	13217	2	2	4	8	99.94	0.02	0.02	0.03	0.06
		PAM	G	3	0	13211	11	14	0.02	0	99.89	0.08	0.11
		PAM	G	0	0	13225	0	0	0	0	100	0	0
ID_33	#33	#	target_seq	No_A	No_C	No_G	No_T	No_Non_Target	ratio_A(%)	ratio_C(%)	ratio_G(%)	ratio_T(%)	ratio_non_target(%)
		1	A	15041	6	0	2	8	99.95	0.04	0	0.01	0.05
		2	T	3	7	12	15027	22	0.02	0.05	0.08	99.85	0.15
		3	T	0	0	19	15030	19	0	0	0.13	99.87	0.13
		4	G	0	0	15047	2	2	0	0	99.99	0.01	0.01
		5	C	6	15032	0	11	17	0.04	99.89	0	0.07	0.11
		6	A	15033	7	9	0	16	99.89	0.05	0.06	0	0.11
		7	A	15040	5	4	0	9	99.94	0.03	0.03	0	0.06
		8	G	0	0	15049	0	0	0	0	100	0	0
		9	A	15039	6	2	2	10	99.93	0.04	0.01	0.01	0.07
		10	A	15034	13	0	2	15	99.9	0.09	0	0.01	0.1
		11	G	0	0	15045	4	4	0	0	99.97	0.03	0.03
		12	A	15030	7	10	2	19	99.87	0.05	0.07	0.01	0.13
		13	G	2	0	15044	3	5	0.01	0	99.97	0.02	0.03
		14	G	2	0	15047	0	2	0.01	0	99.99	0	0.01
		15	A	15044	3	0	2	5	99.97	0.02	0	0.01	0.03
		16	G	0	0	15049	0	0	0	0	100	0	0
		17	G	0	5	15039	5	10	0	0.03	99.93	0.03	0.07
		18	A	15034	10	2	3	15	99.9	0.07	0.01	0.02	0.1
		19	A	15042	2	5	0	7	99.95	0.01	0.03	0	0.05
		20	G	0	0	15045	4	4	0	0	99.97	0.03	0.03
		PAM	A	15046	0	3	0	3	99.98	0	0.02	0	0.02
		PAM	G	4	0	15038	7	11	0.03	0	99.93	0.05	0.07
		PAM	G	2	0	15043	4	6	0.01	0	99.96	0.03	0.04
ID_34	#34	#	target_seq	No_A	No_C	No_G	No_T	No_Non_Target	ratio_A(%)	ratio_C(%)	ratio_G(%)	ratio_T(%)	ratio_non_target(%)
		1	A	15185	7	4	4	15	99.9	0.05	0.03	0.03	0.1
		2	T	7	2	7	15184	16	0.05	0.01	0.05	99.89	0.11
		3	T	0	4	18	15178	22	0	0.03	0.12	99.86	0.14
		4	G	7	3	15185	5	15	0.05	0.02	99.9	0.03	0.1
		5	C	0	15189	0	11	11	0	99.93	0	0.07	0.07
		6	A	15194	3	3	0	6	99.96	0.02	0.02	0	0.04
		7	A	15185	6	0	9	15	99.9	0.04	0	0.06	0.1
		8	G	3	0	15195	2	5	0.02	0	99.97	0.01	0.03
		9	A	15188	9	3	0	12	99.92	0.06	0.02	0	0.08
		10	A	15185	11	0	4	15	99.9	0.07	0	0.03	0.1
		11	G	2	0	15196	2	4	0.01	0	99.97	0.01	0.03
		12	A	15192	4	4	0	8	99.95	0.03	0.03	0	0.05
		13	G	0	0	15198	2	2	0	0	99.99	0.01	0.01
		14	G	0	2	15198	0	2	0	0.01	99.99	0	0.01
		15	A	15200	0	0	0	0	100	0	0	0	0
		16	G	0	0	15197	3	3	0	0	99.98	0.02	0.02
		17	G	2	7	15185	6	15	0.01	0.05	99.9	0.04	0.1
		18	A	15194	4	0	2	6	99.96	0.03	0	0.01	0.04
		19	A	15188	0	10	2	12	99.92	0	0.07	0.01	0.08
		20	G	0	0	15196	4	4	0	0	99.97	0.03	0.03
		PAM	A	15198	0	0	2	2	99.99	0	0	0.01	0.01
		PAM	G	0	2	15190	8	10	0	0.01	99.93	0.05	0.07
		PAM	G	4	0	15191	5	9	0.03	0	99.94	0.03	0.06
ID_35	#35	#	target_seq	No_A	No_C	No_G	No_T	No_Non_Target	ratio_A(%)	ratio_C(%)	ratio_G(%)	ratio_T(%)	ratio_non_target(%)
		1	A	14189	7	4	4	15	99.89	0.05	0.03	0.03	0.11
		2	T	0	3	8	14193	11	0	0.02	0.06	99.92	0.08
		3	T	3	0	14	14187	17	0.02	0	0.1	99.88	0.12
		4	G	4	0	14198	2	6	0.03	0	99.96	0.01	0.04
		5	C	4	14189	4	7	15	0.03	99.89	0.03	0.05	0.11
		6	A	14193	0	8	3	11	99.92	0	0.06	0.02	0.08
		7	A	14197	3	0	4	7	99.95	0.02	0	0.03	0.05
		8	G	0	0	14202	2	2	0	0	99.99	0.01	0.01
		9	A	14195	5	4	0	9	99.94	0.04	0.03	0	0.06
		10	A	14190	9	3	2	14	99.9	0.06	0.02	0.01	0.1
		11	G	0	0	14202	2	2	0	0	99.99	0.01	0.01
		12	A	14196	3	5	0	8	99.94	0.02	0.04	0	0.06
		13	G	0	0	14199	5	5	0	0	99.96	0.04	0.04
		14	G	0	0	14204	0	0	0	0	100	0	0
		15	A	14197	0	4	3	7	99.95	0	0.03	0.02	0.05
		16	G	0	2	14199	3	5	0	0.01	99.96	0.02	0.04
		17	G	0	5	14191	8	13	0	0.04	99.91	0.06	0.09
		18	A	14195	7	0	2	9	99.94	0.05	0	0.01	0.06
		19	A	14198	2	4	0	6	99.96	0.01	0.03	0	0.04
		20	G	2	3	14194	5	10	0.01	0.02	99.93	0.04	0.07
		PAM	A	14202	0	2	0	2	99.99	0	0.01	0	0.01
		PAM	G	0	0	14200	4	4	0	0	99.97	0.03	0.03
		PAM	G	3	0	14199	2	5	0.02	0	99.96	0.01	0.04
ID_36	#36	#	target_seq	No_A	No_C	No_G	No_T	No_Non_Target	ratio_A(%)	ratio_C(%)	ratio_G(%)	ratio_T(%)	ratio_non_target(%)
		1	A	13115	5	3	3	11	99.92	0.04	0.02	0.02	0.08
		2	T	2	7	11	13106	20	0.02	0.05	0.08	99.85	0.15
		3	T	0	0	12	13114	12	0	0	0.09	99.91	0.09
		4	G	0	0	13119	7	7	0	0	99.95	0.05	0.05
		5	C	0	13113	5	8	13	0	99.9	0.04	0.06	0.1
		6	A	13116	3	7	0	10	99.92	0.02	0.05	0	0.08
		7	A	13120	0	3	3	6	99.95	0	0.02	0.02	0.05
		8	G	0	0	13126	0	0	0	0	100	0	0
		9	A	13115	7	4	0	11	99.92	0.05	0.03	0	0.08
		10	A	13115	8	3	0	11	99.92	0.06	0.02	0	0.08
		11	G	3	0	13121	2	5	0.02	0	99.96	0.02	0.04
		12	A	13117	2	2	5	9	99.93	0.02	0.02	0.04	0.07
		13	G	0	0	13123	3	3	0	0	99.98	0.02	0.02
		14	G	2	0	13121	3	5	0.02	0	99.96	0.02	0.04
		15	A	13124	2	0	0	2	99.98	0.02	0	0	0.02
		16	G	2	3	13116	5	10	0.02	0.02	99.92	0.04	0.08
		17	G	0	4	13119	3	7	0	0.03	99.95	0.02	0.05
		18	A	13119	5	2	0	7	99.95	0.04	0.02	0	0.05
		19	A	13117	2	5	2	9	99.93	0.02	0.04	0.02	0.07
		20	G	2	3	13119	2	7	0.02	0.02	99.95	0.02	0.05
		PAM	A	13122	0	2	2	4	99.97	0	0.02	0.02	0.03
		PAM	G	6	5	13112	3	14	0.05	0.04	99.89	0.02	0.11
		PAM	G	2	3	13116	5	10	0.02	0.02	99.92	0.04	0.08
ID_37	WT	#	target_seq	No_A	No_C	No_G	No_T	No_Non_Target	ratio_A(%)	ratio_C(%)	ratio_G(%)	ratio_T(%)	ratio_non_target(%)
		1	A	13839	9	0	3	12	99.91	0.06	0	0.02	0.09
		2	T	0	4	7	13840	11	0	0.03	0.05	99.92	0.08
		3	T	0	4	10	13837	14	0	0.03	0.07	99.9	0.1
		4	G	3	3	13845	0	6	0.02	0.02	99.96	0	0.04
		5	C	0	13835	3	13	16	0	99.88	0.02	0.09	0.12
		6	A	13839	6	6	0	12	99.91	0.04	0.04	0	0.09
		7	A	13837	4	4	6	14	99.9	0.03	0.03	0.04	0.1
		8	G	3	0	13848	0	3	0.02	0	99.98	0	0.02
		9	A	13843	5	3	0	8	99.94	0.04	0.02	0	0.06
		10	A	13840	7	4	0	11	99.92	0.05	0.03	0	0.08
		11	G	0	0	13848	3	3	0	0	99.98	0.02	0.02
		12	A	13843	5	3	0	8	99.94	0.04	0.02	0	0.06
		13	G	0	0	13846	5	5	0	0	99.96	0.04	0.04
		14	G	3	0	13848	0	3	0.02	0	99.98	0	0.02
		15	A	13844	2	5	0	7	99.95	0.01	0.04	0	0.05
		16	G	2	2	13845	2	6	0.01	0.01	99.96	0.01	0.04
		17	G	0	0	13849	2	2	0	0	99.99	0.01	0.01
		18	A	13833	11	3	4	18	99.87	0.08	0.02	0.03	0.13
		19	A	13844	4	3	0	7	99.95	0.03	0.02	0	0.05
		20	G	3	3	13842	3	9	0.02	0.02	99.94	0.02	0.06
		PAM	A	13848	0	3	0	3	99.98	0	0.02	0	0.02
		PAM	G	0	0	13846	5	5	0	0	99.96	0.04	0.04
		PAM	G	2	0	13849	0	2	0.01	0	99.99	0	0.01

## Sheet: pCBE-A2-site-1
ID_no.	pCBE-A2-site-1	target position	target_seq	Read_number_A	Read_number_C	Read_number_G	Read_number_T	No_Non_Target	ratio_A(%)	ratio_C(%)	ratio_G(%)	ratio_T(%)	ratio_non_target(%)
ID_01	#01	#	target_seq	No_A	No_C	No_G	No_T	No_Non_Target	ratio_A(%)	ratio_C(%)	ratio_G(%)	ratio_T(%)	ratio_non_target(%)
		1	A	7391	0	0	3	3	99.96	0	0	0.04	0.04
		2	T	0	4	0	7390	4	0	0.05	0	99.95	0.05
		3	T	2	0	0	7392	2	0.03	0	0	99.97	0.03
		4	G	0	0	7394	0	0	0	0	100	0	0
		5	C	6	1394	175	5819	6000	0.08	18.85	2.37	78.7	81.15
		6	A	7392	0	0	2	2	99.97	0	0	0.03	0.03
		7	A	7391	3	0	0	3	99.96	0.04	0	0	0.04
		8	G	0	0	7394	0	0	0	0	100	0	0
		9	A	7394	0	0	0	0	100	0	0	0	0
		10	A	7392	0	0	2	2	99.97	0	0	0.03	0.03
		11	G	0	2	7392	0	2	0	0.03	99.97	0	0.03
		12	A	7394	0	0	0	0	100	0	0	0	0
		13	G	0	0	7392	2	2	0	0	99.97	0.03	0.03
		14	G	0	8	7384	2	10	0	0.11	99.86	0.03	0.14
		15	A	7390	0	0	4	4	99.95	0	0	0.05	0.05
		16	G	0	0	7394	0	0	0	0	100	0	0
		17	G	0	0	7392	2	2	0	0	99.97	0.03	0.03
		18	A	7392	0	2	0	2	99.97	0	0.03	0	0.03
		19	A	7391	0	0	3	3	99.96	0	0	0.04	0.04
		20	G	2	0	7392	0	2	0.03	0	99.97	0	0.03
		PAM	A	7394	0	0	0	0	100	0	0	0	0
		PAM	G	2	0	7392	0	2	0.03	0	99.97	0	0.03
		PAM	G	0	0	7394	0	0	0	0	100	0	0
ID_02	#02	#	target_seq	No_A	No_C	No_G	No_T	No_Non_Target	ratio_A(%)	ratio_C(%)	ratio_G(%)	ratio_T(%)	ratio_non_target(%)
		1	A	7498	0	0	0	0	100	0	0	0	0
		2	T	0	2	0	7496	2	0	0.03	0	99.97	0.03
		3	T	0	4	0	7494	4	0	0.05	0	99.95	0.05
		4	G	0	0	7493	5	5	0	0	99.93	0.07	0.07
		5	C	5	47	3301	4145	7451	0.07	0.63	44.03	55.28	99.37
		6	A	7498	0	0	0	0	100	0	0	0	0
		7	A	7498	0	0	0	0	100	0	0	0	0
		8	G	0	0	7498	0	0	0	0	100	0	0
		9	A	7498	0	0	0	0	100	0	0	0	0
		10	A	7488	0	3	7	10	99.87	0	0.04	0.09	0.13
		11	G	2	0	7496	0	2	0.03	0	99.97	0	0.03
		12	A	7494	2	2	0	4	99.95	0.03	0.03	0	0.05
		13	G	0	0	7498	0	0	0	0	100	0	0
		14	G	0	7	7491	0	7	0	0.09	99.91	0	0.09
		15	A	7498	0	0	0	0	100	0	0	0	0
		16	G	0	0	7498	0	0	0	0	100	0	0
		17	G	0	0	7498	0	0	0	0	100	0	0
		18	A	7496	0	0	2	2	99.97	0	0	0.03	0.03
		19	A	7498	0	0	0	0	100	0	0	0	0
		20	G	0	0	7498	0	0	0	0	100	0	0
		PAM	A	7498	0	0	0	0	100	0	0	0	0
		PAM	G	0	2	7496	0	2	0	0.03	99.97	0	0.03
		PAM	G	0	0	7498	0	0	0	0	100	0	0
ID_03	#03	#	target_seq	No_A	No_C	No_G	No_T	No_Non_Target	ratio_A(%)	ratio_C(%)	ratio_G(%)	ratio_T(%)	ratio_non_target(%)
		1	A	9504	0	0	2	2	99.98	0	0	0.02	0.02
		2	T	2	6	0	9498	8	0.02	0.06	0	99.92	0.08
		3	T	0	3	0	9503	3	0	0.03	0	99.97	0.03
		4	G	0	0	9504	2	2	0	0	99.98	0.02	0.02
		5	C	2	14	2677	6813	9492	0.02	0.15	28.16	71.67	99.85
		6	A	9503	0	3	0	3	99.97	0	0.03	0	0.03
		7	A	9502	0	2	2	4	99.96	0	0.02	0.02	0.04
		8	G	0	0	9504	2	2	0	0	99.98	0.02	0.02
		9	A	9503	0	0	3	3	99.97	0	0	0.03	0.03
		10	A	9502	0	0	4	4	99.96	0	0	0.04	0.04
		11	G	0	0	9506	0	0	0	0	100	0	0
		12	A	9504	2	0	0	2	99.98	0.02	0	0	0.02
		13	G	0	0	9506	0	0	0	0	100	0	0
		14	G	0	11	9495	0	11	0	0.12	99.88	0	0.12
		15	A	9502	2	0	2	4	99.96	0.02	0	0.02	0.04
		16	G	0	0	9504	2	2	0	0	99.98	0.02	0.02
		17	G	0	0	9506	0	0	0	0	100	0	0
		18	A	9506	0	0	0	0	100	0	0	0	0
		19	A	9502	0	0	4	4	99.96	0	0	0.04	0.04
		20	G	0	2	9504	0	2	0	0.02	99.98	0	0.02
		PAM	A	9503	3	0	0	3	99.97	0.03	0	0	0.03
		PAM	G	2	0	9504	0	2	0.02	0	99.98	0	0.02
		PAM	G	0	0	9506	0	0	0	0	100	0	0
ID_04	#04	#	target_seq	No_A	No_C	No_G	No_T	No_Non_Target	ratio_A(%)	ratio_C(%)	ratio_G(%)	ratio_T(%)	ratio_non_target(%)
		1	A	7749	0	0	0	0	100	0	0	0	0
		2	T	0	5	0	7744	5	0	0.06	0	99.94	0.06
		3	T	0	0	0	7749	0	0	0	0	100	0
		4	G	0	0	7749	0	0	0	0	100	0	0
		5	C	0	17	4330	3402	7732	0	0.22	55.88	43.9	99.78
		6	A	7749	0	0	0	0	100	0	0	0	0
		7	A	7749	0	0	0	0	100	0	0	0	0
		8	G	3	0	7746	0	3	0.04	0	99.96	0	0.04
		9	A	7747	0	0	2	2	99.97	0	0	0.03	0.03
		10	A	7747	0	0	2	2	99.97	0	0	0.03	0.03
		11	G	0	0	7749	0	0	0	0	100	0	0
		12	A	7747	0	2	0	2	99.97	0	0.03	0	0.03
		13	G	0	0	7747	2	2	0	0	99.97	0.03	0.03
		14	G	0	9	7736	4	13	0	0.12	99.83	0.05	0.17
		15	A	7749	0	0	0	0	100	0	0	0	0
		16	G	2	0	7747	0	2	0.03	0	99.97	0	0.03
		17	G	0	0	7749	0	0	0	0	100	0	0
		18	A	7744	0	2	3	5	99.94	0	0.03	0.04	0.06
		19	A	7747	0	2	0	2	99.97	0	0.03	0	0.03
		20	G	0	2	7747	0	2	0	0.03	99.97	0	0.03
		PAM	A	7749	0	0	0	0	100	0	0	0	0
		PAM	G	2	0	7747	0	2	0.03	0	99.97	0	0.03
		PAM	G	0	0	7749	0	0	0	0	100	0	0
ID_05	#05	#	target_seq	No_A	No_C	No_G	No_T	No_Non_Target	ratio_A(%)	ratio_C(%)	ratio_G(%)	ratio_T(%)	ratio_non_target(%)
		1	A	9760	0	0	2	2	99.98	0	0	0.02	0.02
		2	T	0	7	0	9755	7	0	0.07	0	99.93	0.07
		3	T	3	4	0	9755	7	0.03	0.04	0	99.93	0.07
		4	G	2	0	9757	3	5	0.02	0	99.95	0.03	0.05
		5	C	0	8	8624	1130	9754	0	0.08	88.34	11.58	99.92
		6	A	9759	0	3	0	3	99.97	0	0.03	0	0.03
		7	A	9758	2	0	2	4	99.96	0.02	0	0.02	0.04
		8	G	3	0	9753	6	9	0.03	0	99.91	0.06	0.09
		9	A	9762	0	0	0	0	100	0	0	0	0
		10	A	9760	0	0	2	2	99.98	0	0	0.02	0.02
		11	G	2	0	9760	0	2	0.02	0	99.98	0	0.02
		12	A	9760	2	0	0	2	99.98	0.02	0	0	0.02
		13	G	4	0	9756	2	6	0.04	0	99.94	0.02	0.06
		14	G	0	4	9756	2	6	0	0.04	99.94	0.02	0.06
		15	A	9758	0	2	2	4	99.96	0	0.02	0.02	0.04
		16	G	0	0	9762	0	0	0	0	100	0	0
		17	G	0	3	9759	0	3	0	0.03	99.97	0	0.03
		18	A	9757	0	3	2	5	99.95	0	0.03	0.02	0.05
		19	A	9760	0	0	2	2	99.98	0	0	0.02	0.02
		20	G	3	0	9757	2	5	0.03	0	99.95	0.02	0.05
		PAM	A	9762	0	0	0	0	100	0	0	0	0
		PAM	G	4	0	9758	0	4	0.04	0	99.96	0	0.04
		PAM	G	0	0	9762	0	0	0	0	100	0	0
ID_06	#06	#	target_seq	No_A	No_C	No_G	No_T	No_Non_Target	ratio_A(%)	ratio_C(%)	ratio_G(%)	ratio_T(%)	ratio_non_target(%)
		1	A	13196	0	2	3	5	99.96	0	0.02	0.02	0.04
		2	T	4	15	0	13182	19	0.03	0.11	0	99.86	0.14
		3	T	3	2	0	13196	5	0.02	0.02	0	99.96	0.04
		4	G	4	3	13190	4	11	0.03	0.02	99.92	0.03	0.08
		5	C	2	13171	12	16	30	0.02	99.77	0.09	0.12	0.23
		6	A	13194	0	7	0	7	99.95	0	0.05	0	0.05
		7	A	13193	0	2	6	8	99.94	0	0.02	0.05	0.06
		8	G	0	0	13196	5	5	0	0	99.96	0.04	0.04
		9	A	13198	0	0	3	3	99.98	0	0	0.02	0.02
		10	A	13195	0	3	3	6	99.95	0	0.02	0.02	0.05
		11	G	0	2	13199	0	2	0	0.02	99.98	0	0.02
		12	A	13199	0	0	2	2	99.98	0	0	0.02	0.02
		13	G	183	2	13014	2	187	1.39	0.02	98.58	0.02	1.42
		14	G	3	12	13182	4	19	0.02	0.09	99.86	0.03	0.14
		15	A	13195	2	2	2	6	99.95	0.02	0.02	0.02	0.05
		16	G	2	0	13195	4	6	0.02	0	99.95	0.03	0.05
		17	G	5	2	13192	2	9	0.04	0.02	99.93	0.02	0.07
		18	A	13197	0	4	0	4	99.97	0	0.03	0	0.03
		19	A	13201	0	0	0	0	100	0	0	0	0
		20	G	0	0	13198	3	3	0	0	99.98	0.02	0.02
		PAM	A	13197	2	0	2	4	99.97	0.02	0	0.02	0.03
		PAM	G	0	0	13201	0	0	0	0	100	0	0
		PAM	G	0	0	13201	0	0	0	0	100	0	0
ID_07	#07	#	target_seq	No_A	No_C	No_G	No_T	No_Non_Target	ratio_A(%)	ratio_C(%)	ratio_G(%)	ratio_T(%)	ratio_non_target(%)
		1	A	27903	0	0	7	7	99.97	0	0	0.03	0.03
		2	T	10	19	0	27881	29	0.04	0.07	0	99.9	0.1
		3	T	0	7	0	27903	7	0	0.03	0	99.97	0.03
		4	G	6	2	27892	10	18	0.02	0.01	99.94	0.04	0.06
		5	C	9	14328	5203	8370	13582	0.03	51.34	18.64	29.99	48.66
		6	A	27898	2	7	3	12	99.96	0.01	0.03	0.01	0.04
		7	A	27899	0	6	5	11	99.96	0	0.02	0.02	0.04
		8	G	0	0	27908	2	2	0	0	99.99	0.01	0.01
		9	A	27905	2	3	0	5	99.98	0.01	0.01	0	0.02
		10	A	27900	3	0	7	10	99.96	0.01	0	0.03	0.04
		11	G	2	2	27904	2	6	0.01	0.01	99.98	0.01	0.02
		12	A	27906	2	0	2	4	99.99	0.01	0	0.01	0.01
		13	G	4	0	27906	0	4	0.01	0	99.99	0	0.01
		14	G	2	18	27887	3	23	0.01	0.06	99.92	0.01	0.08
		15	A	27903	0	3	4	7	99.97	0	0.01	0.01	0.03
		16	G	2	0	27906	2	4	0.01	0	99.99	0.01	0.01
		17	G	0	0	27904	6	6	0	0	99.98	0.02	0.02
		18	A	27904	0	3	3	6	99.98	0	0.01	0.01	0.02
		19	A	27896	3	5	6	14	99.95	0.01	0.02	0.02	0.05
		20	G	0	4	27906	0	4	0	0.01	99.99	0	0.01
		PAM	A	27898	2	7	3	12	99.96	0.01	0.03	0.01	0.04
		PAM	G	3	6	27899	2	11	0.01	0.02	99.96	0.01	0.04
		PAM	G	4	2	27902	2	8	0.01	0.01	99.97	0.01	0.03
ID_08	#08	#	target_seq	No_A	No_C	No_G	No_T	No_Non_Target	ratio_A(%)	ratio_C(%)	ratio_G(%)	ratio_T(%)	ratio_non_target(%)
		1	A	11223	0	0	0	0	100	0	0	0	0
		2	T	2	7	0	11214	9	0.02	0.06	0	99.92	0.08
		3	T	0	3	0	11220	3	0	0.03	0	99.97	0.03
		4	G	2	2	11217	2	6	0.02	0.02	99.95	0.02	0.05
		5	C	10	29	12	11172	11194	0.09	0.26	0.11	99.55	99.74
		6	A	11220	0	3	0	3	99.97	0	0.03	0	0.03
		7	A	11215	2	3	3	8	99.93	0.02	0.03	0.03	0.07
		8	G	0	0	11223	0	0	0	0	100	0	0
		9	A	11220	0	0	3	3	99.97	0	0	0.03	0.03
		10	A	11219	0	0	4	4	99.96	0	0	0.04	0.04
		11	G	0	0	11221	2	2	0	0	99.98	0.02	0.02
		12	A	11223	0	0	0	0	100	0	0	0	0
		13	G	2	0	11215	6	8	0.02	0	99.93	0.05	0.07
		14	G	0	6	11217	0	6	0	0.05	99.95	0	0.05
		15	A	11218	0	2	3	5	99.96	0	0.02	0.03	0.04
		16	G	0	0	11221	2	2	0	0	99.98	0.02	0.02
		17	G	0	0	11223	0	0	0	0	100	0	0
		18	A	11221	0	2	0	2	99.98	0	0.02	0	0.02
		19	A	11215	2	2	4	8	99.93	0.02	0.02	0.04	0.07
		20	G	0	0	11223	0	0	0	0	100	0	0
		PAM	A	11223	0	0	0	0	100	0	0	0	0
		PAM	G	4	0	11219	0	4	0.04	0	99.96	0	0.04
		PAM	G	2	0	11218	3	5	0.02	0	99.96	0.03	0.04
ID_09	#09	#	target_seq	No_A	No_C	No_G	No_T	No_Non_Target	ratio_A(%)	ratio_C(%)	ratio_G(%)	ratio_T(%)	ratio_non_target(%)
		1	A	8312	0	0	3	3	99.96	0	0	0.04	0.04
		2	T	0	13	0	8302	13	0	0.16	0	99.84	0.16
		3	T	0	2	0	8313	2	0	0.02	0	99.98	0.02
		4	G	0	2	8313	0	2	0	0.02	99.98	0	0.02
		5	C	0	14	4329	3972	8301	0	0.17	52.06	47.77	99.83
		6	A	8313	0	2	0	2	99.98	0	0.02	0	0.02
		7	A	8309	0	3	3	6	99.93	0	0.04	0.04	0.07
		8	G	3	0	8312	0	3	0.04	0	99.96	0	0.04
		9	A	8315	0	0	0	0	100	0	0	0	0
		10	A	8313	0	0	2	2	99.98	0	0	0.02	0.02
		11	G	0	0	8315	0	0	0	0	100	0	0
		12	A	8315	0	0	0	0	100	0	0	0	0
		13	G	0	2	8311	2	4	0	0.02	99.95	0.02	0.05
		14	G	0	7	8305	3	10	0	0.08	99.88	0.04	0.12
		15	A	8308	0	5	2	7	99.92	0	0.06	0.02	0.08
		16	G	0	0	8315	0	0	0	0	100	0	0
		17	G	0	0	8315	0	0	0	0	100	0	0
		18	A	8315	0	0	0	0	100	0	0	0	0
		19	A	8310	0	2	3	5	99.94	0	0.02	0.04	0.06
		20	G	0	0	8315	0	0	0	0	100	0	0
		PAM	A	8315	0	0	0	0	100	0	0	0	0
		PAM	G	0	0	8315	0	0	0	0	100	0	0
		PAM	G	0	0	8315	0	0	0	0	100	0	0
ID_10	#10	#	target_seq	No_A	No_C	No_G	No_T	No_Non_Target	ratio_A(%)	ratio_C(%)	ratio_G(%)	ratio_T(%)	ratio_non_target(%)
		1	A	8536	0	0	0	0	100	0	0	0	0
		2	T	2	4	0	8530	6	0.02	0.05	0	99.93	0.07
		3	T	0	0	0	8536	0	0	0	0	100	0
		4	G	2	0	8529	5	7	0.02	0	99.92	0.06	0.08
		5	C	2	3501	533	4500	5035	0.02	41.01	6.24	52.72	58.99
		6	A	8534	2	0	0	2	99.98	0.02	0	0	0.02
		7	A	8534	0	0	2	2	99.98	0	0	0.02	0.02
		8	G	0	0	8536	0	0	0	0	100	0	0
		9	A	8536	0	0	0	0	100	0	0	0	0
		10	A	8536	0	0	0	0	100	0	0	0	0
		11	G	0	0	8536	0	0	0	0	100	0	0
		12	A	8536	0	0	0	0	100	0	0	0	0
		13	G	0	0	8536	0	0	0	0	100	0	0
		14	G	0	8	8528	0	8	0	0.09	99.91	0	0.09
		15	A	8536	0	0	0	0	100	0	0	0	0
		16	G	0	0	8534	2	2	0	0	99.98	0.02	0.02
		17	G	0	0	8536	0	0	0	0	100	0	0
		18	A	8536	0	0	0	0	100	0	0	0	0
		19	A	8536	0	0	0	0	100	0	0	0	0
		20	G	0	0	8536	0	0	0	0	100	0	0
		PAM	A	8536	0	0	0	0	100	0	0	0	0
		PAM	G	0	0	8536	0	0	0	0	100	0	0
		PAM	G	0	0	8536	0	0	0	0	100	0	0
ID_11	#11	#	target_seq	No_A	No_C	No_G	No_T	No_Non_Target	ratio_A(%)	ratio_C(%)	ratio_G(%)	ratio_T(%)	ratio_non_target(%)
		1	A	8818	0	0	2	2	99.98	0	0	0.02	0.02
		2	T	0	10	0	8810	10	0	0.11	0	99.89	0.11
		3	T	0	2	0	8818	2	0	0.02	0	99.98	0.02
		4	G	3	0	8812	5	8	0.03	0	99.91	0.06	0.09
		5	C	3	8672	37	108	148	0.03	98.32	0.42	1.22	1.68
		6	A	8806	0	11	3	14	99.84	0	0.12	0.03	0.16
		7	A	8818	0	0	2	2	99.98	0	0	0.02	0.02
		8	G	0	0	8820	0	0	0	0	100	0	0
		9	A	8810	2	3	5	10	99.89	0.02	0.03	0.06	0.11
		10	A	8816	0	4	0	4	99.95	0	0.05	0	0.05
		11	G	0	0	8820	0	0	0	0	100	0	0
		12	A	8818	0	2	0	2	99.98	0	0.02	0	0.02
		13	G	0	2	8814	4	6	0	0.02	99.93	0.05	0.07
		14	G	0	7	8810	3	10	0	0.08	99.89	0.03	0.11
		15	A	8817	0	3	0	3	99.97	0	0.03	0	0.03
		16	G	2	0	8818	0	2	0.02	0	99.98	0	0.02
		17	G	0	0	8817	3	3	0	0	99.97	0.03	0.03
		18	A	8818	0	2	0	2	99.98	0	0.02	0	0.02
		19	A	8818	0	0	2	2	99.98	0	0	0.02	0.02
		20	G	0	0	8820	0	0	0	0	100	0	0
		PAM	A	8820	0	0	0	0	100	0	0	0	0
		PAM	G	3	0	8817	0	3	0.03	0	99.97	0	0.03
		PAM	G	0	0	8818	2	2	0	0	99.98	0.02	0.02
ID_12	#12	#	target_seq	No_A	No_C	No_G	No_T	No_Non_Target	ratio_A(%)	ratio_C(%)	ratio_G(%)	ratio_T(%)	ratio_non_target(%)
		1	A	7879	0	0	2	2	99.97	0	0	0.03	0.03
		2	T	2	8	0	7871	10	0.03	0.1	0	99.87	0.13
		3	T	0	2	0	7879	2	0	0.03	0	99.97	0.03
		4	G	4	0	7871	6	10	0.05	0	99.87	0.08	0.13
		5	C	4	7432	71	374	449	0.05	94.3	0.9	4.75	5.7
		6	A	7878	0	3	0	3	99.96	0	0.04	0	0.04
		7	A	7878	0	0	3	3	99.96	0	0	0.04	0.04
		8	G	2	0	7877	2	4	0.03	0	99.95	0.03	0.05
		9	A	7881	0	0	0	0	100	0	0	0	0
		10	A	7877	2	2	0	4	99.95	0.03	0.03	0	0.05
		11	G	0	0	7881	0	0	0	0	100	0	0
		12	A	7881	0	0	0	0	100	0	0	0	0
		13	G	0	0	7881	0	0	0	0	100	0	0
		14	G	2	6	7871	2	10	0.03	0.08	99.87	0.03	0.13
		15	A	7881	0	0	0	0	100	0	0	0	0
		16	G	0	0	7879	2	2	0	0	99.97	0.03	0.03
		17	G	0	0	7881	0	0	0	0	100	0	0
		18	A	7881	0	0	0	0	100	0	0	0	0
		19	A	7874	4	0	3	7	99.91	0.05	0	0.04	0.09
		20	G	0	0	7881	0	0	0	0	100	0	0
		PAM	A	7881	0	0	0	0	100	0	0	0	0
		PAM	G	2	0	7877	2	4	0.03	0	99.95	0.03	0.05
		PAM	G	0	0	7881	0	0	0	0	100	0	0
ID_13	#13	#	target_seq	No_A	No_C	No_G	No_T	No_Non_Target	ratio_A(%)	ratio_C(%)	ratio_G(%)	ratio_T(%)	ratio_non_target(%)
		1	A	9562	0	0	2	2	99.98	0	0	0.02	0.02
		2	T	2	4	0	9558	6	0.02	0.04	0	99.94	0.06
		3	T	0	0	0	9564	0	0	0	0	100	0
		4	G	2	0	9551	11	13	0.02	0	99.86	0.12	0.14
		5	C	0	37	9451	76	9527	0	0.39	98.82	0.79	99.61
		6	A	9556	3	5	0	8	99.92	0.03	0.05	0	0.08
		7	A	9558	0	0	6	6	99.94	0	0	0.06	0.06
		8	G	4	0	9560	0	4	0.04	0	99.96	0	0.04
		9	A	9560	0	0	4	4	99.96	0	0	0.04	0.04
		10	A	9557	0	2	5	7	99.93	0	0.02	0.05	0.07
		11	G	0	0	9564	0	0	0	0	100	0	0
		12	A	9561	0	3	0	3	99.97	0	0.03	0	0.03
		13	G	0	3	9561	0	3	0	0.03	99.97	0	0.03
		14	G	0	6	9556	2	8	0	0.06	99.92	0.02	0.08
		15	A	9558	3	3	0	6	99.94	0.03	0.03	0	0.06
		16	G	3	0	9558	3	6	0.03	0	99.94	0.03	0.06
		17	G	0	0	9564	0	0	0	0	100	0	0
		18	A	9562	0	0	2	2	99.98	0	0	0.02	0.02
		19	A	9559	2	0	3	5	99.95	0.02	0	0.03	0.05
		20	G	2	3	9559	0	5	0.02	0.03	99.95	0	0.05
		PAM	A	9564	0	0	0	0	100	0	0	0	0
		PAM	G	0	2	9562	0	2	0	0.02	99.98	0	0.02
		PAM	G	4	0	9560	0	4	0.04	0	99.96	0	0.04
ID_14	#14	#	target_seq	No_A	No_C	No_G	No_T	No_Non_Target	ratio_A(%)	ratio_C(%)	ratio_G(%)	ratio_T(%)	ratio_non_target(%)
		1	A	18782	0	0	7	7	99.96	0	0	0.04	0.04
		2	T	6	15	0	18768	21	0.03	0.08	0	99.89	0.11
		3	T	7	0	0	18782	7	0.04	0	0	99.96	0.04
		4	G	0	0	18782	7	7	0	0	99.96	0.04	0.04
		5	C	9	94	21	18665	18695	0.05	0.5	0.11	99.34	99.5
		6	A	18777	0	6	6	12	99.94	0	0.03	0.03	0.06
		7	A	18783	0	0	6	6	99.97	0	0	0.03	0.03
		8	G	0	0	18784	5	5	0	0	99.97	0.03	0.03
		9	A	18785	2	0	2	4	99.98	0.01	0	0.01	0.02
		10	A	18782	0	2	5	7	99.96	0	0.01	0.03	0.04
		11	G	2	2	18783	2	6	0.01	0.01	99.97	0.01	0.03
		12	A	18780	3	0	6	9	99.95	0.02	0	0.03	0.05
		13	G	3	2	18780	4	9	0.02	0.01	99.95	0.02	0.05
		14	G	2	13	18771	3	18	0.01	0.07	99.9	0.02	0.1
		15	A	18781	3	2	3	8	99.96	0.02	0.01	0.02	0.04
		16	G	2	0	18783	4	6	0.01	0	99.97	0.02	0.03
		17	G	0	0	18786	3	3	0	0	99.98	0.02	0.02
		18	A	18776	2	5	6	13	99.93	0.01	0.03	0.03	0.07
		19	A	18784	5	0	0	5	99.97	0.03	0	0	0.03
		20	G	4	2	18781	2	8	0.02	0.01	99.96	0.01	0.04
		PAM	A	18780	3	6	0	9	99.95	0.02	0.03	0	0.05
		PAM	G	3	0	18783	3	6	0.02	0	99.97	0.02	0.03
		PAM	G	2	3	18784	0	5	0.01	0.02	99.97	0	0.03
ID_15	#15	#	target_seq	No_A	No_C	No_G	No_T	No_Non_Target	ratio_A(%)	ratio_C(%)	ratio_G(%)	ratio_T(%)	ratio_non_target(%)
		1	A	8670	0	0	0	0	100	0	0	0	0
		2	T	2	5	0	8663	7	0.02	0.06	0	99.92	0.08
		3	T	0	0	0	8670	0	0	0	0	100	0
		4	G	0	0	8666	4	4	0	0	99.95	0.05	0.05
		5	C	3	8631	12	24	39	0.03	99.55	0.14	0.28	0.45
		6	A	8666	0	4	0	4	99.95	0	0.05	0	0.05
		7	A	8668	0	0	2	2	99.98	0	0	0.02	0.02
		8	G	0	0	8667	3	3	0	0	99.97	0.03	0.03
		9	A	8664	3	0	3	6	99.93	0.03	0	0.03	0.07
		10	A	8668	0	0	2	2	99.98	0	0	0.02	0.02
		11	G	0	0	8670	0	0	0	0	100	0	0
		12	A	8668	0	2	0	2	99.98	0	0.02	0	0.02
		13	G	0	0	8667	3	3	0	0	99.97	0.03	0.03
		14	G	0	10	8658	2	12	0	0.12	99.86	0.02	0.14
		15	A	8670	0	0	0	0	100	0	0	0	0
		16	G	0	0	8670	0	0	0	0	100	0	0
		17	G	0	0	8670	0	0	0	0	100	0	0
		18	A	8670	0	0	0	0	100	0	0	0	0
		19	A	8668	2	0	0	2	99.98	0.02	0	0	0.02
		20	G	0	0	8670	0	0	0	0	100	0	0
		PAM	A	8670	0	0	0	0	100	0	0	0	0
		PAM	G	2	0	8668	0	2	0.02	0	99.98	0	0.02
		PAM	G	2	0	8668	0	2	0.02	0	99.98	0	0.02
ID_16	#16	#	target_seq	No_A	No_C	No_G	No_T	No_Non_Target	ratio_A(%)	ratio_C(%)	ratio_G(%)	ratio_T(%)	ratio_non_target(%)
		1	A	10548	0	3	7	10	99.91	0	0.03	0.07	0.09
		2	T	3	9	0	10546	12	0.03	0.09	0	99.89	0.11
		3	T	2	0	0	10556	2	0.02	0	0	99.98	0.02
		4	G	2	5	10551	0	7	0.02	0.05	99.93	0	0.07
		5	C	6	19	5	10528	10539	0.06	0.18	0.05	99.72	99.82
		6	A	10556	0	2	0	2	99.98	0	0.02	0	0.02
		7	A	10553	0	3	2	5	99.95	0	0.03	0.02	0.05
		8	G	0	0	10556	2	2	0	0	99.98	0.02	0.02
		9	A	10556	0	2	0	2	99.98	0	0.02	0	0.02
		10	A	10556	0	0	2	2	99.98	0	0	0.02	0.02
		11	G	0	0	10558	0	0	0	0	100	0	0
		12	A	10556	0	2	0	2	99.98	0	0.02	0	0.02
		13	G	0	0	10558	0	0	0	0	100	0	0
		14	G	0	4	10552	2	6	0	0.04	99.94	0.02	0.06
		15	A	10554	0	0	4	4	99.96	0	0	0.04	0.04
		16	G	3	0	10553	2	5	0.03	0	99.95	0.02	0.05
		17	G	0	0	10558	0	0	0	0	100	0	0
		18	A	10553	0	3	2	5	99.95	0	0.03	0.02	0.05
		19	A	10555	3	0	0	3	99.97	0.03	0	0	0.03
		20	G	0	0	10558	0	0	0	0	100	0	0
		PAM	A	10555	0	0	3	3	99.97	0	0	0.03	0.03
		PAM	G	0	3	10553	2	5	0	0.03	99.95	0.02	0.05
		PAM	G	2	0	10556	0	2	0.02	0	99.98	0	0.02
ID_17	#17	#	target_seq	No_A	No_C	No_G	No_T	No_Non_Target	ratio_A(%)	ratio_C(%)	ratio_G(%)	ratio_T(%)	ratio_non_target(%)
		1	A	8251	0	0	4	4	99.95	0	0	0.05	0.05
		2	T	0	6	0	8249	6	0	0.07	0	99.93	0.07
		3	T	3	2	0	8250	5	0.04	0.02	0	99.94	0.06
		4	G	2	0	8251	2	4	0.02	0	99.95	0.02	0.05
		5	C	4	82	4140	4029	8173	0.05	0.99	50.15	48.81	99.01
		6	A	8253	0	2	0	2	99.98	0	0.02	0	0.02
		7	A	8253	0	2	0	2	99.98	0	0.02	0	0.02
		8	G	0	0	8253	2	2	0	0	99.98	0.02	0.02
		9	A	8255	0	0	0	0	100	0	0	0	0
		10	A	8255	0	0	0	0	100	0	0	0	0
		11	G	0	0	8255	0	0	0	0	100	0	0
		12	A	8255	0	0	0	0	100	0	0	0	0
		13	G	0	0	8255	0	0	0	0	100	0	0
		14	G	0	12	8243	0	12	0	0.15	99.85	0	0.15
		15	A	8253	0	0	2	2	99.98	0	0	0.02	0.02
		16	G	0	0	8255	0	0	0	0	100	0	0
		17	G	0	0	8255	0	0	0	0	100	0	0
		18	A	8253	0	0	2	2	99.98	0	0	0.02	0.02
		19	A	8253	0	0	2	2	99.98	0	0	0.02	0.02
		20	G	0	0	8255	0	0	0	0	100	0	0
		PAM	A	8253	0	2	0	2	99.98	0	0.02	0	0.02
		PAM	G	0	0	8255	0	0	0	0	100	0	0
		PAM	G	0	0	8255	0	0	0	0	100	0	0
ID_18	#18	#	target_seq	No_A	No_C	No_G	No_T	No_Non_Target	ratio_A(%)	ratio_C(%)	ratio_G(%)	ratio_T(%)	ratio_non_target(%)
		1	A	8241	0	0	6	6	99.93	0	0	0.07	0.07
		2	T	4	8	0	8235	12	0.05	0.1	0	99.85	0.15
		3	T	2	0	0	8245	2	0.02	0	0	99.98	0.02
		4	G	2	0	8240	5	7	0.02	0	99.92	0.06	0.08
		5	C	0	7847	66	334	400	0	95.15	0.8	4.05	4.85
		6	A	8243	0	4	0	4	99.95	0	0.05	0	0.05
		7	A	8241	4	2	0	6	99.93	0.05	0.02	0	0.07
		8	G	0	0	8247	0	0	0	0	100	0	0
		9	A	8247	0	0	0	0	100	0	0	0	0
		10	A	8243	0	0	4	4	99.95	0	0	0.05	0.05
		11	G	0	0	8247	0	0	0	0	100	0	0
		12	A	8243	0	0	4	4	99.95	0	0	0.05	0.05
		13	G	2	0	8245	0	2	0.02	0	99.98	0	0.02
		14	G	0	9	8236	2	11	0	0.11	99.87	0.02	0.13
		15	A	8245	0	0	2	2	99.98	0	0	0.02	0.02
		16	G	0	0	8247	0	0	0	0	100	0	0
		17	G	2	0	8243	2	4	0.02	0	99.95	0.02	0.05
		18	A	8247	0	0	0	0	100	0	0	0	0
		19	A	8247	0	0	0	0	100	0	0	0	0
		20	G	0	0	8247	0	0	0	0	100	0	0
		PAM	A	8243	0	2	2	4	99.95	0	0.02	0.02	0.05
		PAM	G	0	0	8247	0	0	0	0	100	0	0
		PAM	G	0	0	8245	2	2	0	0	99.98	0.02	0.02
ID_19	#19	#	target_seq	No_A	No_C	No_G	No_T	No_Non_Target	ratio_A(%)	ratio_C(%)	ratio_G(%)	ratio_T(%)	ratio_non_target(%)
		1	A	8079	2	0	0	2	99.98	0.02	0	0	0.02
		2	T	3	7	0	8071	10	0.04	0.09	0	99.88	0.12
		3	T	0	3	0	8078	3	0	0.04	0	99.96	0.04
		4	G	0	3	8074	4	7	0	0.04	99.91	0.05	0.09
		5	C	0	260	7796	25	7821	0	3.22	96.47	0.31	96.78
		6	A	8077	0	4	0	4	99.95	0	0.05	0	0.05
		7	A	8046	4	27	4	35	99.57	0.05	0.33	0.05	0.43
		8	G	0	0	8081	0	0	0	0	100	0	0
		9	A	8081	0	0	0	0	100	0	0	0	0
		10	A	8078	0	0	3	3	99.96	0	0	0.04	0.04
		11	G	0	0	8081	0	0	0	0	100	0	0
		12	A	8076	0	3	2	5	99.94	0	0.04	0.02	0.06
		13	G	2	0	8079	0	2	0.02	0	99.98	0	0.02
		14	G	0	8	8073	0	8	0	0.1	99.9	0	0.1
		15	A	8078	0	0	3	3	99.96	0	0	0.04	0.04
		16	G	0	0	8079	2	2	0	0	99.98	0.02	0.02
		17	G	0	0	8081	0	0	0	0	100	0	0
		18	A	8079	0	0	2	2	99.98	0	0	0.02	0.02
		19	A	8081	0	0	0	0	100	0	0	0	0
		20	G	0	0	8079	2	2	0	0	99.98	0.02	0.02
		PAM	A	8081	0	0	0	0	100	0	0	0	0
		PAM	G	0	0	8079	2	2	0	0	99.98	0.02	0.02
		PAM	G	3	0	8078	0	3	0.04	0	99.96	0	0.04
ID_20	#20	#	target_seq	No_A	No_C	No_G	No_T	No_Non_Target	ratio_A(%)	ratio_C(%)	ratio_G(%)	ratio_T(%)	ratio_non_target(%)
		1	A	7284	0	0	2	2	99.97	0	0	0.03	0.03
		2	T	0	6	0	7280	6	0	0.08	0	99.92	0.08
		3	T	0	3	0	7283	3	0	0.04	0	99.96	0.04
		4	G	2	0	7280	4	6	0.03	0	99.92	0.05	0.08
		5	C	0	6259	1018	9	1027	0	85.9	13.97	0.12	14.1
		6	A	7283	3	0	0	3	99.96	0.04	0	0	0.04
		7	A	7284	0	0	2	2	99.97	0	0	0.03	0.03
		8	G	0	0	7286	0	0	0	0	100	0	0
		9	A	7286	0	0	0	0	100	0	0	0	0
		10	A	7279	0	2	5	7	99.9	0	0.03	0.07	0.1
		11	G	0	0	7286	0	0	0	0	100	0	0
		12	A	7286	0	0	0	0	100	0	0	0	0
		13	G	2	0	7282	2	4	0.03	0	99.95	0.03	0.05
		14	G	0	5	7281	0	5	0	0.07	99.93	0	0.07
		15	A	7283	0	0	3	3	99.96	0	0	0.04	0.04
		16	G	3	0	7281	2	5	0.04	0	99.93	0.03	0.07
		17	G	0	0	7286	0	0	0	0	100	0	0
		18	A	7284	0	2	0	2	99.97	0	0.03	0	0.03
		19	A	7284	0	0	2	2	99.97	0	0	0.03	0.03
		20	G	0	0	7286	0	0	0	0	100	0	0
		PAM	A	7284	0	0	2	2	99.97	0	0	0.03	0.03
		PAM	G	0	0	7286	0	0	0	0	100	0	0
		PAM	G	0	0	7284	2	2	0	0	99.97	0.03	0.03
ID_21	#21	#	target_seq	No_A	No_C	No_G	No_T	No_Non_Target	ratio_A(%)	ratio_C(%)	ratio_G(%)	ratio_T(%)	ratio_non_target(%)
		1	A	7413	0	0	2	2	99.97	0	0	0.03	0.03
		2	T	0	7	0	7408	7	0	0.09	0	99.91	0.09
		3	T	0	0	0	7415	0	0	0	0	100	0
		4	G	0	0	7412	3	3	0	0	99.96	0.04	0.04
		5	C	4	6145	26	1240	1270	0.05	82.87	0.35	16.72	17.13
		6	A	7415	0	0	0	0	100	0	0	0	0
		7	A	7408	4	0	3	7	99.91	0.05	0	0.04	0.09
		8	G	0	0	7415	0	0	0	0	100	0	0
		9	A	7410	2	0	3	5	99.93	0.03	0	0.04	0.07
		10	A	7415	0	0	0	0	100	0	0	0	0
		11	G	0	0	7415	0	0	0	0	100	0	0
		12	A	7411	2	2	0	4	99.95	0.03	0.03	0	0.05
		13	G	0	0	7415	0	0	0	0	100	0	0
		14	G	0	6	7409	0	6	0	0.08	99.92	0	0.08
		15	A	7415	0	0	0	0	100	0	0	0	0
		16	G	0	0	7415	0	0	0	0	100	0	0
		17	G	0	0	7415	0	0	0	0	100	0	0
		18	A	7413	0	0	2	2	99.97	0	0	0.03	0.03
		19	A	7415	0	0	0	0	100	0	0	0	0
		20	G	0	0	7415	0	0	0	0	100	0	0
		PAM	A	7415	0	0	0	0	100	0	0	0	0
		PAM	G	2	0	7413	0	2	0.03	0	99.97	0	0.03
		PAM	G	0	0	7415	0	0	0	0	100	0	0
ID_22	#22	#	target_seq	No_A	No_C	No_G	No_T	No_Non_Target	ratio_A(%)	ratio_C(%)	ratio_G(%)	ratio_T(%)	ratio_non_target(%)
		1	A	14953	0	0	0	0	100	0	0	0	0
		2	T	5	8	0	14940	13	0.03	0.05	0	99.91	0.09
		3	T	0	0	0	14953	0	0	0	0	100	0
		4	G	0	3	14946	4	7	0	0.02	99.95	0.03	0.05
		5	C	4	7310	7618	21	7643	0.03	48.89	50.95	0.14	51.11
		6	A	14944	3	3	3	9	99.94	0.02	0.02	0.02	0.06
		7	A	14948	0	0	5	5	99.97	0	0	0.03	0.03
		8	G	4	0	14945	4	8	0.03	0	99.95	0.03	0.05
		9	A	14949	0	2	2	4	99.97	0	0.01	0.01	0.03
		10	A	14945	0	0	8	8	99.95	0	0	0.05	0.05
		11	G	0	0	14951	2	2	0	0	99.99	0.01	0.01
		12	A	14953	0	0	0	0	100	0	0	0	0
		13	G	0	0	14951	2	2	0	0	99.99	0.01	0.01
		14	G	0	11	14940	2	13	0	0.07	99.91	0.01	0.09
		15	A	14943	0	5	5	10	99.93	0	0.03	0.03	0.07
		16	G	0	3	14946	4	7	0	0.02	99.95	0.03	0.05
		17	G	0	0	14951	2	2	0	0	99.99	0.01	0.01
		18	A	14953	0	0	0	0	100	0	0	0	0
		19	A	14949	0	0	4	4	99.97	0	0	0.03	0.03
		20	G	0	0	14953	0	0	0	0	100	0	0
		PAM	A	14948	2	0	3	5	99.97	0.01	0	0.02	0.03
		PAM	G	0	0	14951	2	2	0	0	99.99	0.01	0.01
		PAM	G	0	0	14953	0	0	0	0	100	0	0
ID_23	#23	#	target_seq	No_A	No_C	No_G	No_T	No_Non_Target	ratio_A(%)	ratio_C(%)	ratio_G(%)	ratio_T(%)	ratio_non_target(%)
		1	A	10800	0	0	0	0	100	0	0	0	0
		2	T	2	9	2	10787	13	0.02	0.08	0.02	99.88	0.12
		3	T	2	2	0	10796	4	0.02	0.02	0	99.96	0.04
		4	G	3	0	10794	3	6	0.03	0	99.94	0.03	0.06
		5	C	6	46	6	10742	10754	0.06	0.43	0.06	99.46	99.57
		6	A	10798	0	2	0	2	99.98	0	0.02	0	0.02
		7	A	10790	2	2	6	10	99.91	0.02	0.02	0.06	0.09
		8	G	0	0	10798	2	2	0	0	99.98	0.02	0.02
		9	A	10794	0	2	4	6	99.94	0	0.02	0.04	0.06
		10	A	10796	0	2	2	4	99.96	0	0.02	0.02	0.04
		11	G	0	0	10797	3	3	0	0	99.97	0.03	0.03
		12	A	10798	2	0	0	2	99.98	0.02	0	0	0.02
		13	G	0	0	10800	0	0	0	0	100	0	0
		14	G	0	12	10786	2	14	0	0.11	99.87	0.02	0.13
		15	A	10795	0	2	3	5	99.95	0	0.02	0.03	0.05
		16	G	0	0	10800	0	0	0	0	100	0	0
		17	G	3	0	10794	3	6	0.03	0	99.94	0.03	0.06
		18	A	10798	0	2	0	2	99.98	0	0.02	0	0.02
		19	A	10790	4	4	2	10	99.91	0.04	0.04	0.02	0.09
		20	G	0	0	10800	0	0	0	0	100	0	0
		PAM	A	10798	0	2	0	2	99.98	0	0.02	0	0.02
		PAM	G	2	2	10796	0	4	0.02	0.02	99.96	0	0.04
		PAM	G	0	0	10800	0	0	0	0	100	0	0
ID_24	#24	#	target_seq	No_A	No_C	No_G	No_T	No_Non_Target	ratio_A(%)	ratio_C(%)	ratio_G(%)	ratio_T(%)	ratio_non_target(%)
		1	A	9806	0	0	2	2	99.98	0	0	0.02	0.02
		2	T	2	6	0	9800	8	0.02	0.06	0	99.92	0.08
		3	T	0	0	0	9808	0	0	0	0	100	0
		4	G	2	0	9806	0	2	0.02	0	99.98	0	0.02
		5	C	0	13	3970	5825	9795	0	0.13	40.48	59.39	99.87
		6	A	9793	0	8	7	15	99.85	0	0.08	0.07	0.15
		7	A	9801	3	2	2	7	99.93	0.03	0.02	0.02	0.07
		8	G	0	0	9806	2	2	0	0	99.98	0.02	0.02
		9	A	9808	0	0	0	0	100	0	0	0	0
		10	A	9808	0	0	0	0	100	0	0	0	0
		11	G	0	0	9806	2	2	0	0	99.98	0.02	0.02
		12	A	9808	0	0	0	0	100	0	0	0	0
		13	G	2	0	9806	0	2	0.02	0	99.98	0	0.02
		14	G	0	9	9799	0	9	0	0.09	99.91	0	0.09
		15	A	9799	2	0	7	9	99.91	0.02	0	0.07	0.09
		16	G	2	0	9806	0	2	0.02	0	99.98	0	0.02
		17	G	0	0	9806	2	2	0	0	99.98	0.02	0.02
		18	A	9806	0	2	0	2	99.98	0	0.02	0	0.02
		19	A	9808	0	0	0	0	100	0	0	0	0
		20	G	2	0	9804	2	4	0.02	0	99.96	0.02	0.04
		PAM	A	9808	0	0	0	0	100	0	0	0	0
		PAM	G	0	0	9808	0	0	0	0	100	0	0
		PAM	G	0	0	9804	4	4	0	0	99.96	0.04	0.04
ID_25	#25	#	target_seq	No_A	No_C	No_G	No_T	No_Non_Target	ratio_A(%)	ratio_C(%)	ratio_G(%)	ratio_T(%)	ratio_non_target(%)
		1	A	8441	0	0	5	5	99.94	0	0	0.06	0.06
		2	T	0	11	0	8435	11	0	0.13	0	99.87	0.13
		3	T	0	5	0	8441	5	0	0.06	0	99.94	0.06
		4	G	0	2	8442	2	4	0	0.02	99.95	0.02	0.05
		5	C	2	55	4340	4049	8391	0.02	0.65	51.39	47.94	99.35
		6	A	8438	0	8	0	8	99.91	0	0.09	0	0.09
		7	A	8438	3	0	5	8	99.91	0.04	0	0.06	0.09
		8	G	0	0	8446	0	0	0	0	100	0	0
		9	A	8446	0	0	0	0	100	0	0	0	0
		10	A	8446	0	0	0	0	100	0	0	0	0
		11	G	0	0	8446	0	0	0	0	100	0	0
		12	A	8446	0	0	0	0	100	0	0	0	0
		13	G	0	0	8446	0	0	0	0	100	0	0
		14	G	0	9	8437	0	9	0	0.11	99.89	0	0.11
		15	A	8446	0	0	0	0	100	0	0	0	0
		16	G	0	0	8446	0	0	0	0	100	0	0
		17	G	2	0	8444	0	2	0.02	0	99.98	0	0.02
		18	A	8442	0	4	0	4	99.95	0	0.05	0	0.05
		19	A	8446	0	0	0	0	100	0	0	0	0
		20	G	0	0	8446	0	0	0	0	100	0	0
		PAM	A	8446	0	0	0	0	100	0	0	0	0
		PAM	G	0	0	8444	2	2	0	0	99.98	0.02	0.02
		PAM	G	0	0	8446	0	0	0	0	100	0	0
ID_26	#26	#	target_seq	No_A	No_C	No_G	No_T	No_Non_Target	ratio_A(%)	ratio_C(%)	ratio_G(%)	ratio_T(%)	ratio_non_target(%)
		1	A	9379	0	0	3	3	99.97	0	0	0.03	0.03
		2	T	2	7	0	9373	9	0.02	0.07	0	99.9	0.1
		3	T	0	3	0	9379	3	0	0.03	0	99.97	0.03
		4	G	0	0	9378	4	4	0	0	99.96	0.04	0.04
		5	C	3	427	472	8480	8955	0.03	4.55	5.03	90.39	95.45
		6	A	9382	0	0	0	0	100	0	0	0	0
		7	A	9380	0	2	0	2	99.98	0	0.02	0	0.02
		8	G	4	0	9378	0	4	0.04	0	99.96	0	0.04
		9	A	9380	0	0	2	2	99.98	0	0	0.02	0.02
		10	A	9380	0	0	2	2	99.98	0	0	0.02	0.02
		11	G	0	0	9382	0	0	0	0	100	0	0
		12	A	9380	2	0	0	2	99.98	0.02	0	0	0.02
		13	G	2	0	9376	4	6	0.02	0	99.94	0.04	0.06
		14	G	0	9	9373	0	9	0	0.1	99.9	0	0.1
		15	A	9375	2	2	3	7	99.93	0.02	0.02	0.03	0.07
		16	G	2	0	9380	0	2	0.02	0	99.98	0	0.02
		17	G	0	0	9382	0	0	0	0	100	0	0
		18	A	9382	0	0	0	0	100	0	0	0	0
		19	A	9378	2	0	2	4	99.96	0.02	0	0.02	0.04
		20	G	4	0	9378	0	4	0.04	0	99.96	0	0.04
		PAM	A	9382	0	0	0	0	100	0	0	0	0
		PAM	G	0	0	9382	0	0	0	0	100	0	0
		PAM	G	2	0	9378	2	4	0.02	0	99.96	0.02	0.04
ID_27	#27	#	target_seq	No_A	No_C	No_G	No_T	No_Non_Target	ratio_A(%)	ratio_C(%)	ratio_G(%)	ratio_T(%)	ratio_non_target(%)
		1	A	4771	2	0	3	5	99.9	0.04	0	0.06	0.1
		2	T	0	5	0	4771	5	0	0.1	0	99.9	0.1
		3	T	0	0	0	4776	0	0	0	0	100	0
		4	G	0	0	4776	0	0	0	0	100	0	0
		5	C	4	10	44	4718	4766	0.08	0.21	0.92	98.79	99.79
		6	A	4774	0	2	0	2	99.96	0	0.04	0	0.04
		7	A	4773	0	3	0	3	99.94	0	0.06	0	0.06
		8	G	0	0	4776	0	0	0	0	100	0	0
		9	A	4774	2	0	0	2	99.96	0.04	0	0	0.04
		10	A	4774	0	0	2	2	99.96	0	0	0.04	0.04
		11	G	3	0	4773	0	3	0.06	0	99.94	0	0.06
		12	A	4776	0	0	0	0	100	0	0	0	0
		13	G	0	2	4774	0	2	0	0.04	99.96	0	0.04
		14	G	2	5	4769	0	7	0.04	0.1	99.85	0	0.15
		15	A	4776	0	0	0	0	100	0	0	0	0
		16	G	0	0	4776	0	0	0	0	100	0	0
		17	G	0	0	4776	0	0	0	0	100	0	0
		18	A	4776	0	0	0	0	100	0	0	0	0
		19	A	4774	0	0	2	2	99.96	0	0	0.04	0.04
		20	G	0	0	4776	0	0	0	0	100	0	0
		PAM	A	4776	0	0	0	0	100	0	0	0	0
		PAM	G	0	0	4776	0	0	0	0	100	0	0
		PAM	G	0	0	4776	0	0	0	0	100	0	0
ID_28	#28	#	target_seq	No_A	No_C	No_G	No_T	No_Non_Target	ratio_A(%)	ratio_C(%)	ratio_G(%)	ratio_T(%)	ratio_non_target(%)
		1	A	6024	0	2	3	5	99.92	0	0.03	0.05	0.08
		2	T	0	5	0	6024	5	0	0.08	0	99.92	0.08
		3	T	0	0	0	6029	0	0	0	0	100	0
		4	G	0	0	6029	0	0	0	0	100	0	0
		5	C	0	5996	21	12	33	0	99.45	0.35	0.2	0.55
		6	A	6022	2	3	2	7	99.88	0.03	0.05	0.03	0.12
		7	A	6024	2	0	3	5	99.92	0.03	0	0.05	0.08
		8	G	0	0	6029	0	0	0	0	100	0	0
		9	A	6029	0	0	0	0	100	0	0	0	0
		10	A	6026	0	0	3	3	99.95	0	0	0.05	0.05
		11	G	0	0	6029	0	0	0	0	100	0	0
		12	A	6027	2	0	0	2	99.97	0.03	0	0	0.03
		13	G	0	2	6025	2	4	0	0.03	99.93	0.03	0.07
		14	G	2	0	6027	0	2	0.03	0	99.97	0	0.03
		15	A	6029	0	0	0	0	100	0	0	0	0
		16	G	0	0	6027	2	2	0	0	99.97	0.03	0.03
		17	G	0	0	6029	0	0	0	0	100	0	0
		18	A	6027	0	0	2	2	99.97	0	0	0.03	0.03
		19	A	6029	0	0	0	0	100	0	0	0	0
		20	G	0	0	6029	0	0	0	0	100	0	0
		PAM	A	6026	0	0	3	3	99.95	0	0	0.05	0.05
		PAM	G	0	0	6029	0	0	0	0	100	0	0
		PAM	G	0	0	6029	0	0	0	0	100	0	0
ID_29	#29	#	target_seq	No_A	No_C	No_G	No_T	No_Non_Target	ratio_A(%)	ratio_C(%)	ratio_G(%)	ratio_T(%)	ratio_non_target(%)
		1	A	10813	0	0	5	5	99.95	0	0	0.05	0.05
		2	T	0	10	0	10808	10	0	0.09	0	99.91	0.09
		3	T	0	2	0	10816	2	0	0.02	0	99.98	0.02
		4	G	2	3	10811	2	7	0.02	0.03	99.94	0.02	0.06
		5	C	2	31	1535	9250	10787	0.02	0.29	14.19	85.51	99.71
		6	A	10818	0	0	0	0	100	0	0	0	0
		7	A	10816	2	0	0	2	99.98	0.02	0	0	0.02
		8	G	0	2	10813	3	5	0	0.02	99.95	0.03	0.05
		9	A	10816	0	0	2	2	99.98	0	0	0.02	0.02
		10	A	10818	0	0	0	0	100	0	0	0	0
		11	G	0	0	10815	3	3	0	0	99.97	0.03	0.03
		12	A	10814	0	2	2	4	99.96	0	0.02	0.02	0.04
		13	G	0	0	10818	0	0	0	0	100	0	0
		14	G	2	4	10812	0	6	0.02	0.04	99.94	0	0.06
		15	A	10816	0	0	2	2	99.98	0	0	0.02	0.02
		16	G	0	0	10816	2	2	0	0	99.98	0.02	0.02
		17	G	0	0	10818	0	0	0	0	100	0	0
		18	A	10814	0	0	4	4	99.96	0	0	0.04	0.04
		19	A	10816	2	0	0	2	99.98	0.02	0	0	0.02
		20	G	0	0	10815	3	3	0	0	99.97	0.03	0.03
		PAM	A	10814	2	0	2	4	99.96	0.02	0	0.02	0.04
		PAM	G	0	0	10816	2	2	0	0	99.98	0.02	0.02
		PAM	G	0	0	10818	0	0	0	0	100	0	0
ID_30	#30	#	target_seq	No_A	No_C	No_G	No_T	No_Non_Target	ratio_A(%)	ratio_C(%)	ratio_G(%)	ratio_T(%)	ratio_non_target(%)
		1	A	16409	0	0	2	2	99.99	0	0	0.01	0.01
		2	T	2	15	0	16394	17	0.01	0.09	0	99.9	0.1
		3	T	3	5	0	16403	8	0.02	0.03	0	99.95	0.05
		4	G	0	0	16407	4	4	0	0	99.98	0.02	0.02
		5	C	7	65	17	16322	16346	0.04	0.4	0.1	99.46	99.6
		6	A	16408	0	0	3	3	99.98	0	0	0.02	0.02
		7	A	16402	3	4	2	9	99.95	0.02	0.02	0.01	0.05
		8	G	2	0	16407	2	4	0.01	0	99.98	0.01	0.02
		9	A	16406	0	2	3	5	99.97	0	0.01	0.02	0.03
		10	A	16402	0	4	5	9	99.95	0	0.02	0.03	0.05
		11	G	0	0	16411	0	0	0	0	100	0	0
		12	A	16409	0	2	0	2	99.99	0	0.01	0	0.01
		13	G	0	2	16405	4	6	0	0.01	99.96	0.02	0.04
		14	G	3	18	16390	0	21	0.02	0.11	99.87	0	0.13
		15	A	16408	3	0	0	3	99.98	0.02	0	0	0.02
		16	G	0	2	16404	5	7	0	0.01	99.96	0.03	0.04
		17	G	0	2	16409	0	2	0	0.01	99.99	0	0.01
		18	A	16407	2	0	2	4	99.98	0.01	0	0.01	0.02
		19	A	16409	0	2	0	2	99.99	0	0.01	0	0.01
		20	G	0	0	16411	0	0	0	0	100	0	0
		PAM	A	16407	0	2	2	4	99.98	0	0.01	0.01	0.02
		PAM	G	0	0	16411	0	0	0	0	100	0	0
		PAM	G	2	0	16407	2	4	0.01	0	99.98	0.01	0.02
ID_31	#31	#	target_seq	No_A	No_C	No_G	No_T	No_Non_Target	ratio_A(%)	ratio_C(%)	ratio_G(%)	ratio_T(%)	ratio_non_target(%)
		1	A	10767	0	0	2	2	99.98	0	0	0.02	0.02
		2	T	4	3	0	10762	7	0.04	0.03	0	99.93	0.07
		3	T	0	0	0	10769	0	0	0	0	100	0
		4	G	4	0	10763	2	6	0.04	0	99.94	0.02	0.06
		5	C	3	9155	828	783	1614	0.03	85.01	7.69	7.27	14.99
		6	A	10762	2	5	0	7	99.93	0.02	0.05	0	0.07
		7	A	10766	0	0	3	3	99.97	0	0	0.03	0.03
		8	G	0	0	10769	0	0	0	0	100	0	0
		9	A	10769	0	0	0	0	100	0	0	0	0
		10	A	10766	0	0	3	3	99.97	0	0	0.03	0.03
		11	G	0	0	10769	0	0	0	0	100	0	0
		12	A	10769	0	0	0	0	100	0	0	0	0
		13	G	0	0	10769	0	0	0	0	100	0	0
		14	G	0	8	10761	0	8	0	0.07	99.93	0	0.07
		15	A	10763	0	2	4	6	99.94	0	0.02	0.04	0.06
		16	G	0	0	10769	0	0	0	0	100	0	0
		17	G	2	0	10767	0	2	0.02	0	99.98	0	0.02
		18	A	10767	0	0	2	2	99.98	0	0	0.02	0.02
		19	A	10765	0	0	4	4	99.96	0	0	0.04	0.04
		20	G	0	0	10769	0	0	0	0	100	0	0
		PAM	A	10767	0	0	2	2	99.98	0	0	0.02	0.02
		PAM	G	0	0	10769	0	0	0	0	100	0	0
		PAM	G	0	0	10765	4	4	0	0	99.96	0.04	0.04
ID_32	#32	#	target_seq	No_A	No_C	No_G	No_T	No_Non_Target	ratio_A(%)	ratio_C(%)	ratio_G(%)	ratio_T(%)	ratio_non_target(%)
		1	A	10270	0	0	3	3	99.97	0	0	0.03	0.03
		2	T	2	9	0	10262	11	0.02	0.09	0	99.89	0.11
		3	T	4	7	0	10262	11	0.04	0.07	0	99.89	0.11
		4	G	5	0	10262	6	11	0.05	0	99.89	0.06	0.11
		5	C	0	10171	23	79	102	0	99.01	0.22	0.77	0.99
		6	A	10267	4	0	2	6	99.94	0.04	0	0.02	0.06
		7	A	10266	0	3	4	7	99.93	0	0.03	0.04	0.07
		8	G	0	0	10273	0	0	0	0	100	0	0
		9	A	10270	0	0	3	3	99.97	0	0	0.03	0.03
		10	A	10259	2	3	9	14	99.86	0.02	0.03	0.09	0.14
		11	G	0	0	10273	0	0	0	0	100	0	0
		12	A	10269	0	4	0	4	99.96	0	0.04	0	0.04
		13	G	5	0	10266	2	7	0.05	0	99.93	0.02	0.07
		14	G	2	7	10264	0	9	0.02	0.07	99.91	0	0.09
		15	A	10270	0	0	3	3	99.97	0	0	0.03	0.03
		16	G	2	0	10269	2	4	0.02	0	99.96	0.02	0.04
		17	G	0	0	10273	0	0	0	0	100	0	0
		18	A	10271	0	2	0	2	99.98	0	0.02	0	0.02
		19	A	10267	0	3	3	6	99.94	0	0.03	0.03	0.06
		20	G	0	0	10273	0	0	0	0	100	0	0
		PAM	A	10268	0	3	2	5	99.95	0	0.03	0.02	0.05
		PAM	G	0	0	10273	0	0	0	0	100	0	0
		PAM	G	0	0	10271	2	2	0	0	99.98	0.02	0.02
ID_33	#33	#	target_seq	No_A	No_C	No_G	No_T	No_Non_Target	ratio_A(%)	ratio_C(%)	ratio_G(%)	ratio_T(%)	ratio_non_target(%)
		1	A	8427	0	0	4	4	99.95	0	0	0.05	0.05
		2	T	0	3	0	8428	3	0	0.04	0	99.96	0.04
		3	T	0	0	0	8431	0	0	0	0	100	0
		4	G	0	0	8429	2	2	0	0	99.98	0.02	0.02
		5	C	0	4245	578	3608	4186	0	50.35	6.86	42.79	49.65
		6	A	8425	4	2	0	6	99.93	0.05	0.02	0	0.07
		7	A	8431	0	0	0	0	100	0	0	0	0
		8	G	0	0	8431	0	0	0	0	100	0	0
		9	A	8431	0	0	0	0	100	0	0	0	0
		10	A	8429	0	2	0	2	99.98	0	0.02	0	0.02
		11	G	0	0	8431	0	0	0	0	100	0	0
		12	A	8427	0	2	2	4	99.95	0	0.02	0.02	0.05
		13	G	0	2	8426	3	5	0	0.02	99.94	0.04	0.06
		14	G	0	7	8424	0	7	0	0.08	99.92	0	0.08
		15	A	8429	0	0	2	2	99.98	0	0	0.02	0.02
		16	G	0	0	8431	0	0	0	0	100	0	0
		17	G	0	0	8429	2	2	0	0	99.98	0.02	0.02
		18	A	8431	0	0	0	0	100	0	0	0	0
		19	A	8415	0	16	0	16	99.81	0	0.19	0	0.19
		20	G	0	0	8431	0	0	0	0	100	0	0
		PAM	A	8431	0	0	0	0	100	0	0	0	0
		PAM	G	0	0	8431	0	0	0	0	100	0	0
		PAM	G	0	0	8431	0	0	0	0	100	0	0
ID_34	#34	#	target_seq	No_A	No_C	No_G	No_T	No_Non_Target	ratio_A(%)	ratio_C(%)	ratio_G(%)	ratio_T(%)	ratio_non_target(%)
		1	A	3692	0	0	0	0	100	0	0	0	0
		2	T	0	4	0	3688	4	0	0.11	0	99.89	0.11
		3	T	0	0	0	3692	0	0	0	0	100	0
		4	G	0	0	3689	3	3	0	0	99.92	0.08	0.08
		5	C	0	9	3672	11	3683	0	0.24	99.46	0.3	99.76
		6	A	3689	0	3	0	3	99.92	0	0.08	0	0.08
		7	A	3692	0	0	0	0	100	0	0	0	0
		8	G	0	2	3690	0	2	0	0.05	99.95	0	0.05
		9	A	3692	0	0	0	0	100	0	0	0	0
		10	A	3692	0	0	0	0	100	0	0	0	0
		11	G	0	0	3692	0	0	0	0	100	0	0
		12	A	3692	0	0	0	0	100	0	0	0	0
		13	G	0	0	3692	0	0	0	0	100	0	0
		14	G	0	4	3688	0	4	0	0.11	99.89	0	0.11
		15	A	3692	0	0	0	0	100	0	0	0	0
		16	G	0	0	3692	0	0	0	0	100	0	0
		17	G	2	0	3690	0	2	0.05	0	99.95	0	0.05
		18	A	3692	0	0	0	0	100	0	0	0	0
		19	A	3692	0	0	0	0	100	0	0	0	0
		20	G	0	0	3692	0	0	0	0	100	0	0
		PAM	A	3692	0	0	0	0	100	0	0	0	0
		PAM	G	0	0	3692	0	0	0	0	100	0	0
		PAM	G	0	0	3692	0	0	0	0	100	0	0
ID_35	#35	#	target_seq	No_A	No_C	No_G	No_T	No_Non_Target	ratio_A(%)	ratio_C(%)	ratio_G(%)	ratio_T(%)	ratio_non_target(%)
		1	A	8936	0	0	0	0	100	0	0	0	0
		2	T	2	3	0	8931	5	0.02	0.03	0	99.94	0.06
		3	T	2	2	0	8932	4	0.02	0.02	0	99.96	0.04
		4	G	2	0	8928	6	8	0.02	0	99.91	0.07	0.09
		5	C	4	19	4452	4461	8917	0.04	0.21	49.82	49.92	99.79
		6	A	8934	0	2	0	2	99.98	0	0.02	0	0.02
		7	A	8934	0	0	2	2	99.98	0	0	0.02	0.02
		8	G	0	0	8936	0	0	0	0	100	0	0
		9	A	8934	0	0	2	2	99.98	0	0	0.02	0.02
		10	A	8934	0	0	2	2	99.98	0	0	0.02	0.02
		11	G	0	0	8936	0	0	0	0	100	0	0
		12	A	8934	0	2	0	2	99.98	0	0.02	0	0.02
		13	G	2	0	8934	0	2	0.02	0	99.98	0	0.02
		14	G	0	2	8934	0	2	0	0.02	99.98	0	0.02
		15	A	8936	0	0	0	0	100	0	0	0	0
		16	G	3	0	8931	2	5	0.03	0	99.94	0.02	0.06
		17	G	0	0	8936	0	0	0	0	100	0	0
		18	A	8936	0	0	0	0	100	0	0	0	0
		19	A	8934	0	0	2	2	99.98	0	0	0.02	0.02
		20	G	0	0	8936	0	0	0	0	100	0	0
		PAM	A	8936	0	0	0	0	100	0	0	0	0
		PAM	G	3	0	8931	2	5	0.03	0	99.94	0.02	0.06
		PAM	G	0	0	8936	0	0	0	0	100	0	0
ID_36	#36	#	target_seq	No_A	No_C	No_G	No_T	No_Non_Target	ratio_A(%)	ratio_C(%)	ratio_G(%)	ratio_T(%)	ratio_non_target(%)
		1	A	7564	0	0	0	0	100	0	0	0	0
		2	T	0	2	0	7562	2	0	0.03	0	99.97	0.03
		3	T	2	0	0	7562	2	0.03	0	0	99.97	0.03
		4	G	3	0	7556	5	8	0.04	0	99.89	0.07	0.11
		5	C	0	2959	4597	8	4605	0	39.12	60.77	0.11	60.88
		6	A	7564	0	0	0	0	100	0	0	0	0
		7	A	7559	2	0	3	5	99.93	0.03	0	0.04	0.07
		8	G	0	0	7564	0	0	0	0	100	0	0
		9	A	7564	0	0	0	0	100	0	0	0	0
		10	A	7561	0	0	3	3	99.96	0	0	0.04	0.04
		11	G	0	0	7564	0	0	0	0	100	0	0
		12	A	7560	2	0	2	4	99.95	0.03	0	0.03	0.05
		13	G	0	0	7564	0	0	0	0	100	0	0
		14	G	0	10	7554	0	10	0	0.13	99.87	0	0.13
		15	A	7564	0	0	0	0	100	0	0	0	0
		16	G	0	0	7562	2	2	0	0	99.97	0.03	0.03
		17	G	0	0	7564	0	0	0	0	100	0	0
		18	A	7558	0	4	2	6	99.92	0	0.05	0.03	0.08
		19	A	7561	0	3	0	3	99.96	0	0.04	0	0.04
		20	G	0	0	7564	0	0	0	0	100	0	0
		PAM	A	7562	0	2	0	2	99.97	0	0.03	0	0.03
		PAM	G	0	0	7562	2	2	0	0	99.97	0.03	0.03
		PAM	G	0	0	7561	3	3	0	0	99.96	0.04	0.04
ID_37	#37	#	target_seq	No_A	No_C	No_G	No_T	No_Non_Target	ratio_A(%)	ratio_C(%)	ratio_G(%)	ratio_T(%)	ratio_non_target(%)
		1	A	9194	0	0	2	2	99.98	0	0	0.02	0.02
		2	T	0	11	0	9185	11	0	0.12	0	99.88	0.12
		3	T	0	0	0	9196	0	0	0	0	100	0
		4	G	2	0	9190	4	6	0.02	0	99.93	0.04	0.07
		5	C	2	4430	1816	2948	4766	0.02	48.17	19.75	32.06	51.83
		6	A	9193	0	3	0	3	99.97	0	0.03	0	0.03
		7	A	9194	0	0	2	2	99.98	0	0	0.02	0.02
		8	G	0	0	9196	0	0	0	0	100	0	0
		9	A	9194	0	0	2	2	99.98	0	0	0.02	0.02
		10	A	9191	0	0	5	5	99.95	0	0	0.05	0.05
		11	G	0	0	9196	0	0	0	0	100	0	0
		12	A	9191	0	5	0	5	99.95	0	0.05	0	0.05
		13	G	0	0	9196	0	0	0	0	100	0	0
		14	G	0	7	9187	2	9	0	0.08	99.9	0.02	0.1
		15	A	9196	0	0	0	0	100	0	0	0	0
		16	G	2	0	9194	0	2	0.02	0	99.98	0	0.02
		17	G	0	0	9196	0	0	0	0	100	0	0
		18	A	9189	2	3	2	7	99.92	0.02	0.03	0.02	0.08
		19	A	9194	2	0	0	2	99.98	0.02	0	0	0.02
		20	G	2	0	9194	0	2	0.02	0	99.98	0	0.02
		PAM	A	9194	0	2	0	2	99.98	0	0.02	0	0.02
		PAM	G	2	0	9194	0	2	0.02	0	99.98	0	0.02
		PAM	G	3	0	9193	0	3	0.03	0	99.97	0	0.03
ID_38	#38	#	target_seq	No_A	No_C	No_G	No_T	No_Non_Target	ratio_A(%)	ratio_C(%)	ratio_G(%)	ratio_T(%)	ratio_non_target(%)
		1	A	14180	0	0	0	0	100	0	0	0	0
		2	T	3	11	0	14166	14	0.02	0.08	0	99.9	0.1
		3	T	2	3	0	14175	5	0.01	0.02	0	99.96	0.04
		4	G	0	4	14169	7	11	0	0.03	99.92	0.05	0.08
		5	C	2	7260	3234	3684	6920	0.01	51.2	22.81	25.98	48.8
		6	A	14173	0	7	0	7	99.95	0	0.05	0	0.05
		7	A	14170	2	0	8	10	99.93	0.01	0	0.06	0.07
		8	G	0	0	14178	2	2	0	0	99.99	0.01	0.01
		9	A	14178	2	0	0	2	99.99	0.01	0	0	0.01
		10	A	14174	0	2	4	6	99.96	0	0.01	0.03	0.04
		11	G	0	0	14178	2	2	0	0	99.99	0.01	0.01
		12	A	14177	0	0	3	3	99.98	0	0	0.02	0.02
		13	G	3	0	14175	2	5	0.02	0	99.96	0.01	0.04
		14	G	0	8	14172	0	8	0	0.06	99.94	0	0.06
		15	A	14180	0	0	0	0	100	0	0	0	0
		16	G	0	0	14180	0	0	0	0	100	0	0
		17	G	0	0	14178	2	2	0	0	99.99	0.01	0.01
		18	A	14172	2	4	2	8	99.94	0.01	0.03	0.01	0.06
		19	A	14178	2	0	0	2	99.99	0.01	0	0	0.01
		20	G	3	2	14175	0	5	0.02	0.01	99.96	0	0.04
		PAM	A	14178	2	0	0	2	99.99	0.01	0	0	0.01
		PAM	G	0	0	14178	2	2	0	0	99.99	0.01	0.01
		PAM	G	0	0	14180	0	0	0	0	100	0	0
ID_39	#39	#	target_seq	No_A	No_C	No_G	No_T	No_Non_Target	ratio_A(%)	ratio_C(%)	ratio_G(%)	ratio_T(%)	ratio_non_target(%)
		1	A	12577	0	0	0	0	100	0	0	0	0
		2	T	4	13	0	12560	17	0.03	0.1	0	99.86	0.14
		3	T	2	7	0	12568	9	0.02	0.06	0	99.93	0.07
		4	G	3	0	12564	10	13	0.02	0	99.9	0.08	0.1
		5	C	5	12544	11	17	33	0.04	99.74	0.09	0.14	0.26
		6	A	12570	0	5	2	7	99.94	0	0.04	0.02	0.06
		7	A	12569	3	0	5	8	99.94	0.02	0	0.04	0.06
		8	G	3	0	12570	4	7	0.02	0	99.94	0.03	0.06
		9	A	12575	0	0	2	2	99.98	0	0	0.02	0.02
		10	A	12572	0	3	2	5	99.96	0	0.02	0.02	0.04
		11	G	2	0	12573	2	4	0.02	0	99.97	0.02	0.03
		12	A	12575	2	0	0	2	99.98	0.02	0	0	0.02
		13	G	2	0	12575	0	2	0.02	0	99.98	0	0.02
		14	G	0	8	12567	2	10	0	0.06	99.92	0.02	0.08
		15	A	12574	0	0	3	3	99.98	0	0	0.02	0.02
		16	G	0	0	12575	2	2	0	0	99.98	0.02	0.02
		17	G	2	0	12572	3	5	0.02	0	99.96	0.02	0.04
		18	A	12573	2	0	2	4	99.97	0.02	0	0.02	0.03
		19	A	12573	0	2	2	4	99.97	0	0.02	0.02	0.03
		20	G	0	2	12571	4	6	0	0.02	99.95	0.03	0.05
		PAM	A	12577	0	0	0	0	100	0	0	0	0
		PAM	G	0	0	12574	3	3	0	0	99.98	0.02	0.02
		PAM	G	0	0	12577	0	0	0	0	100	0	0
ID_40	#40	#	target_seq	No_A	No_C	No_G	No_T	No_Non_Target	ratio_A(%)	ratio_C(%)	ratio_G(%)	ratio_T(%)	ratio_non_target(%)
		1	A	12827	0	0	2	2	99.98	0	0	0.02	0.02
		2	T	0	9	0	12820	9	0	0.07	0	99.93	0.07
		3	T	0	0	0	12829	0	0	0	0	100	0
		4	G	2	0	12820	7	9	0.02	0	99.93	0.05	0.07
		5	C	6	8618	74	4131	4211	0.05	67.18	0.58	32.2	32.82
		6	A	12823	0	4	2	6	99.95	0	0.03	0.02	0.05
		7	A	12824	0	0	5	5	99.96	0	0	0.04	0.04
		8	G	2	0	12824	3	5	0.02	0	99.96	0.02	0.04
		9	A	12825	0	0	4	4	99.97	0	0	0.03	0.03
		10	A	12824	0	2	3	5	99.96	0	0.02	0.02	0.04
		11	G	0	0	12829	0	0	0	0	100	0	0
		12	A	12829	0	0	0	0	100	0	0	0	0
		13	G	0	0	12825	4	4	0	0	99.97	0.03	0.03
		14	G	0	11	12818	0	11	0	0.09	99.91	0	0.09
		15	A	12822	2	2	3	7	99.95	0.02	0.02	0.02	0.05
		16	G	2	0	12825	2	4	0.02	0	99.97	0.02	0.03
		17	G	2	0	12825	2	4	0.02	0	99.97	0.02	0.03
		18	A	12827	0	2	0	2	99.98	0	0.02	0	0.02
		19	A	12829	0	0	0	0	100	0	0	0	0
		20	G	2	0	12825	2	4	0.02	0	99.97	0.02	0.03
		PAM	A	12825	0	4	0	4	99.97	0	0.03	0	0.03
		PAM	G	2	0	12824	3	5	0.02	0	99.96	0.02	0.04
		PAM	G	0	0	12829	0	0	0	0	100	0	0
ID_57	#41	#	target_seq	No_A	No_C	No_G	No_T	No_Non_Target	ratio_A(%)	ratio_C(%)	ratio_G(%)	ratio_T(%)	ratio_non_target(%)
		1	A	17631	0	0	0	0	100	0	0	0	0
		2	T	0	2	0	17629	2	0	0.01	0	99.99	0.01
		3	T	0	5	0	17626	5	0	0.03	0	99.97	0.03
		4	G	4	2	17623	2	8	0.02	0.01	99.95	0.01	0.05
		5	C	7	18	8078	9528	17613	0.04	0.1	45.82	54.04	99.9
		6	A	17624	2	5	0	7	99.96	0.01	0.03	0	0.04
		7	A	17631	0	0	0	0	100	0	0	0	0
		8	G	0	0	17631	0	0	0	0	100	0	0
		9	A	17628	0	3	0	3	99.98	0	0.02	0	0.02
		10	A	17624	5	0	2	7	99.96	0.03	0	0.01	0.04
		11	G	0	0	17629	2	2	0	0	99.99	0.01	0.01
		12	A	17625	3	0	3	6	99.97	0.02	0	0.02	0.03
		13	G	0	0	17631	0	0	0	0	100	0	0
		14	G	3	11	17615	2	16	0.02	0.06	99.91	0.01	0.09
		15	A	17631	0	0	0	0	100	0	0	0	0
		16	G	0	0	17629	2	2	0	0	99.99	0.01	0.01
		17	G	0	0	17631	0	0	0	0	100	0	0
		18	A	17628	0	0	3	3	99.98	0	0	0.02	0.02
		19	A	17614	11	2	4	17	99.9	0.06	0.01	0.02	0.1
		20	G	0	2	17629	0	2	0	0.01	99.99	0	0.01
		PAM	A	17623	5	0	3	8	99.95	0.03	0	0.02	0.05
		PAM	G	2	7	17618	4	13	0.01	0.04	99.93	0.02	0.07
		PAM	G	2	6	17623	0	8	0.01	0.03	99.95	0	0.05
ID_58	#42	#	target_seq	No_A	No_C	No_G	No_T	No_Non_Target	ratio_A(%)	ratio_C(%)	ratio_G(%)	ratio_T(%)	ratio_non_target(%)
		1	A	21739	0	0	2	2	99.99	0	0	0.01	0.01
		2	T	6	3	0	21732	9	0.03	0.01	0	99.96	0.04
		3	T	0	8	0	21733	8	0	0.04	0	99.96	0.04
		4	G	3	7	21725	6	16	0.01	0.03	99.93	0.03	0.07
		5	C	12	24	16	21689	21717	0.06	0.11	0.07	99.76	99.89
		6	A	21734	2	5	0	7	99.97	0.01	0.02	0	0.03
		7	A	21737	0	2	2	4	99.98	0	0.01	0.01	0.02
		8	G	3	3	21735	0	6	0.01	0.01	99.97	0	0.03
		9	A	21730	4	4	3	11	99.95	0.02	0.02	0.01	0.05
		10	A	21732	2	4	3	9	99.96	0.01	0.02	0.01	0.04
		11	G	3	3	21732	3	9	0.01	0.01	99.96	0.01	0.04
		12	A	21723	11	3	4	18	99.92	0.05	0.01	0.02	0.08
		13	G	2	3	21736	0	5	0.01	0.01	99.98	0	0.02
		14	G	2	17	21719	3	22	0.01	0.08	99.9	0.01	0.1
		15	A	21735	2	2	2	6	99.97	0.01	0.01	0.01	0.03
		16	G	3	0	21736	2	5	0.01	0	99.98	0.01	0.02
		17	G	2	0	21737	2	4	0.01	0	99.98	0.01	0.02
		18	A	21732	3	2	4	9	99.96	0.01	0.01	0.02	0.04
		19	A	21718	16	4	3	23	99.89	0.07	0.02	0.01	0.11
		20	G	4	3	21731	3	10	0.02	0.01	99.95	0.01	0.05
		PAM	A	21729	7	3	2	12	99.94	0.03	0.01	0.01	0.06
		PAM	G	4	8	21726	3	15	0.02	0.04	99.93	0.01	0.07
		PAM	G	2	13	21724	2	17	0.01	0.06	99.92	0.01	0.08
ID_59	#43	#	target_seq	No_A	No_C	No_G	No_T	No_Non_Target	ratio_A(%)	ratio_C(%)	ratio_G(%)	ratio_T(%)	ratio_non_target(%)
		1	A	9661	0	0	2	2	99.98	0	0	0.02	0.02
		2	T	0	5	0	9658	5	0	0.05	0	99.95	0.05
		3	T	0	2	0	9661	2	0	0.02	0	99.98	0.02
		4	G	2	3	9653	5	10	0.02	0.03	99.9	0.05	0.1
		5	C	2	21	9616	24	9642	0.02	0.22	99.51	0.25	99.78
		6	A	9656	0	7	0	7	99.93	0	0.07	0	0.07
		7	A	9658	0	0	5	5	99.95	0	0	0.05	0.05
		8	G	0	0	9663	0	0	0	0	100	0	0
		9	A	9663	0	0	0	0	100	0	0	0	0
		10	A	9659	0	2	2	4	99.96	0	0.02	0.02	0.04
		11	G	0	0	9663	0	0	0	0	100	0	0
		12	A	9663	0	0	0	0	100	0	0	0	0
		13	G	2	0	9656	5	7	0.02	0	99.93	0.05	0.07
		14	G	2	6	9651	4	12	0.02	0.06	99.88	0.04	0.12
		15	A	9661	0	2	0	2	99.98	0	0.02	0	0.02
		16	G	0	0	9663	0	0	0	0	100	0	0
		17	G	0	0	9663	0	0	0	0	100	0	0
		18	A	9658	3	2	0	5	99.95	0.03	0.02	0	0.05
		19	A	9654	5	2	2	9	99.91	0.05	0.02	0.02	0.09
		20	G	0	0	9661	2	2	0	0	99.98	0.02	0.02
		PAM	A	9657	6	0	0	6	99.94	0.06	0	0	0.06
		PAM	G	0	3	9660	0	3	0	0.03	99.97	0	0.03
		PAM	G	0	3	9660	0	3	0	0.03	99.97	0	0.03
ID_60	#44	#	target_seq	No_A	No_C	No_G	No_T	No_Non_Target	ratio_A(%)	ratio_C(%)	ratio_G(%)	ratio_T(%)	ratio_non_target(%)
		1	A	21584	0	2	4	6	99.97	0	0.01	0.02	0.03
		2	T	2	2	2	21584	6	0.01	0.01	0.01	99.97	0.03
		3	T	0	5	0	21585	5	0	0.02	0	99.98	0.02
		4	G	2	9	21572	7	18	0.01	0.04	99.92	0.03	0.08
		5	C	0	2347	8260	10983	19243	0	10.87	38.26	50.87	89.13
		6	A	21580	0	10	0	10	99.95	0	0.05	0	0.05
		7	A	21590	0	0	0	0	100	0	0	0	0
		8	G	0	2	21588	0	2	0	0.01	99.99	0	0.01
		9	A	21586	0	2	2	4	99.98	0	0.01	0.01	0.02
		10	A	21588	2	0	0	2	99.99	0.01	0	0	0.01
		11	G	0	0	21590	0	0	0	0	100	0	0
		12	A	21576	10	4	0	14	99.94	0.05	0.02	0	0.06
		13	G	0	0	21590	0	0	0	0	100	0	0
		14	G	0	14	21574	2	16	0	0.06	99.93	0.01	0.07
		15	A	21583	2	5	0	7	99.97	0.01	0.02	0	0.03
		16	G	2	0	21585	3	5	0.01	0	99.98	0.01	0.02
		17	G	5	0	21585	0	5	0.02	0	99.98	0	0.02
		18	A	21586	2	2	0	4	99.98	0.01	0.01	0	0.02
		19	A	21575	11	0	4	15	99.93	0.05	0	0.02	0.07
		20	G	3	4	21581	2	9	0.01	0.02	99.96	0.01	0.04
		PAM	A	21586	4	0	0	4	99.98	0.02	0	0	0.02
		PAM	G	0	6	21582	2	8	0	0.03	99.96	0.01	0.04
		PAM	G	3	5	21574	8	16	0.01	0.02	99.93	0.04	0.07
ID_61	#45	#	target_seq	No_A	No_C	No_G	No_T	No_Non_Target	ratio_A(%)	ratio_C(%)	ratio_G(%)	ratio_T(%)	ratio_non_target(%)
		1	A	23163	2	0	0	2	99.99	0.01	0	0	0.01
		2	T	6	2	0	23157	8	0.03	0.01	0	99.97	0.03
		3	T	4	6	0	23155	10	0.02	0.03	0	99.96	0.04
		4	G	10	15	23132	8	33	0.04	0.06	99.86	0.03	0.14
		5	C	4	23126	12	23	39	0.02	99.83	0.05	0.1	0.17
		6	A	23154	2	9	0	11	99.95	0.01	0.04	0	0.05
		7	A	23159	0	3	3	6	99.97	0	0.01	0.01	0.03
		8	G	4	4	23154	3	11	0.02	0.02	99.95	0.01	0.05
		9	A	23160	3	2	0	5	99.98	0.01	0.01	0	0.02
		10	A	23157	0	0	8	8	99.97	0	0	0.03	0.03
		11	G	2	0	23159	4	6	0.01	0	99.97	0.02	0.03
		12	A	23150	5	6	4	15	99.94	0.02	0.03	0.02	0.06
		13	G	4	6	23149	6	16	0.02	0.03	99.93	0.03	0.07
		14	G	0	9	23148	8	17	0	0.04	99.93	0.03	0.07
		15	A	23162	0	0	3	3	99.99	0	0	0.01	0.01
		16	G	3	2	23158	2	7	0.01	0.01	99.97	0.01	0.03
		17	G	3	0	23155	7	10	0.01	0	99.96	0.03	0.04
		18	A	23155	0	6	4	10	99.96	0	0.03	0.02	0.04
		19	A	23140	18	4	3	25	99.89	0.08	0.02	0.01	0.11
		20	G	0	0	23162	3	3	0	0	99.99	0.01	0.01
		PAM	A	23153	6	2	4	12	99.95	0.03	0.01	0.02	0.05
		PAM	G	2	13	23146	4	19	0.01	0.06	99.92	0.02	0.08
		PAM	G	3	14	23146	2	19	0.01	0.06	99.92	0.01	0.08
ID_62	#46	#	target_seq	No_A	No_C	No_G	No_T	No_Non_Target	ratio_A(%)	ratio_C(%)	ratio_G(%)	ratio_T(%)	ratio_non_target(%)
		1	A	21910	0	2	4	6	99.97	0	0.01	0.02	0.03
		2	T	2	0	0	21914	2	0.01	0	0	99.99	0.01
		3	T	4	4	0	21908	8	0.02	0.02	0	99.96	0.04
		4	G	2	15	21889	10	27	0.01	0.07	99.88	0.05	0.12
		5	C	13	19656	12	2235	2260	0.06	89.69	0.05	10.2	10.31
		6	A	21912	0	2	2	4	99.98	0	0.01	0.01	0.02
		7	A	21907	0	7	2	9	99.96	0	0.03	0.01	0.04
		8	G	0	0	21913	3	3	0	0	99.99	0.01	0.01
		9	A	21904	4	3	5	12	99.95	0.02	0.01	0.02	0.05
		10	A	21903	0	8	5	13	99.94	0	0.04	0.02	0.06
		11	G	3	0	21911	2	5	0.01	0	99.98	0.01	0.02
		12	A	21907	6	0	3	9	99.96	0.03	0	0.01	0.04
		13	G	2	0	21905	9	11	0.01	0	99.95	0.04	0.05
		14	G	2	25	21889	0	27	0.01	0.11	99.88	0	0.12
		15	A	21905	0	4	7	11	99.95	0	0.02	0.03	0.05
		16	G	5	2	21909	0	7	0.02	0.01	99.97	0	0.03
		17	G	4	0	21909	3	7	0.02	0	99.97	0.01	0.03
		18	A	21904	5	3	4	12	99.95	0.02	0.01	0.02	0.05
		19	A	21891	17	3	5	25	99.89	0.08	0.01	0.02	0.11
		20	G	2	0	21914	0	2	0.01	0	99.99	0	0.01
		PAM	A	21908	6	2	0	8	99.96	0.03	0.01	0	0.04
		PAM	G	0	11	21898	7	18	0	0.05	99.92	0.03	0.08
		PAM	G	3	9	21898	6	18	0.01	0.04	99.92	0.03	0.08
ID_63	#47	#	target_seq	No_A	No_C	No_G	No_T	No_Non_Target	ratio_A(%)	ratio_C(%)	ratio_G(%)	ratio_T(%)	ratio_non_target(%)
		1	A	11154	0	0	6	6	99.95	0	0	0.05	0.05
		2	T	3	0	0	11157	3	0.03	0	0	99.97	0.03
		3	T	2	3	0	11155	5	0.02	0.03	0	99.96	0.04
		4	G	0	7	11153	0	7	0	0.06	99.94	0	0.06
		5	C	3	68	5	11084	11092	0.03	0.61	0.04	99.32	99.39
		6	A	11151	3	6	0	9	99.92	0.03	0.05	0	0.08
		7	A	11156	0	4	0	4	99.96	0	0.04	0	0.04
		8	G	2	0	11155	3	5	0.02	0	99.96	0.03	0.04
		9	A	11153	0	2	5	7	99.94	0	0.02	0.04	0.06
		10	A	11153	2	0	5	7	99.94	0.02	0	0.04	0.06
		11	G	3	0	11155	2	5	0.03	0	99.96	0.02	0.04
		12	A	11158	2	0	0	2	99.98	0.02	0	0	0.02
		13	G	2	0	11153	5	7	0.02	0	99.94	0.04	0.06
		14	G	0	9	11147	4	13	0	0.08	99.88	0.04	0.12
		15	A	11160	0	0	0	0	100	0	0	0	0
		16	G	3	2	11151	4	9	0.03	0.02	99.92	0.04	0.08
		17	G	0	0	11157	3	3	0	0	99.97	0.03	0.03
		18	A	11158	0	0	2	2	99.98	0	0	0.02	0.02
		19	A	11151	5	2	2	9	99.92	0.04	0.02	0.02	0.08
		20	G	2	0	11158	0	2	0.02	0	99.98	0	0.02
		PAM	A	11150	4	6	0	10	99.91	0.04	0.05	0	0.09
		PAM	G	7	2	11146	5	14	0.06	0.02	99.87	0.04	0.13
		PAM	G	3	6	11149	2	11	0.03	0.05	99.9	0.02	0.1
ID_64	#48	#	target_seq	No_A	No_C	No_G	No_T	No_Non_Target	ratio_A(%)	ratio_C(%)	ratio_G(%)	ratio_T(%)	ratio_non_target(%)
		1	A	15209	0	0	0	0	100	0	0	0	0
		2	T	0	2	0	15207	2	0	0.01	0	99.99	0.01
		3	T	0	2	0	15207	2	0	0.01	0	99.99	0.01
		4	G	5	9	15193	2	16	0.03	0.06	99.89	0.01	0.11
		5	C	4	183	5746	9276	15026	0.03	1.2	37.78	60.99	98.8
		6	A	15203	0	6	0	6	99.96	0	0.04	0	0.04
		7	A	15203	0	0	6	6	99.96	0	0	0.04	0.04
		8	G	2	2	15203	2	6	0.01	0.01	99.96	0.01	0.04
		9	A	15209	0	0	0	0	100	0	0	0	0
		10	A	15207	0	2	0	2	99.99	0	0.01	0	0.01
		11	G	0	0	15209	0	0	0	0	100	0	0
		12	A	15199	6	4	0	10	99.93	0.04	0.03	0	0.07
		13	G	2	2	15203	2	6	0.01	0.01	99.96	0.01	0.04
		14	G	3	10	15194	2	15	0.02	0.07	99.9	0.01	0.1
		15	A	15203	2	2	2	6	99.96	0.01	0.01	0.01	0.04
		16	G	2	0	15207	0	2	0.01	0	99.99	0	0.01
		17	G	2	0	15207	0	2	0.01	0	99.99	0	0.01
		18	A	15207	0	0	2	2	99.99	0	0	0.01	0.01
		19	A	15201	6	0	2	8	99.95	0.04	0	0.01	0.05
		20	G	2	0	15207	0	2	0.01	0	99.99	0	0.01
		PAM	A	15207	2	0	0	2	99.99	0.01	0	0	0.01
		PAM	G	6	9	15194	0	15	0.04	0.06	99.9	0	0.1
		PAM	G	0	15	15194	0	15	0	0.1	99.9	0	0.1
ID_65	#49	#	target_seq	No_A	No_C	No_G	No_T	No_Non_Target	ratio_A(%)	ratio_C(%)	ratio_G(%)	ratio_T(%)	ratio_non_target(%)
		1	A	30596	0	0	0	0	100	0	0	0	0
		2	T	5	4	0	30587	9	0.02	0.01	0	99.97	0.03
		3	T	3	8	0	30585	11	0.01	0.03	0	99.96	0.04
		4	G	2	19	30575	0	21	0.01	0.06	99.93	0	0.07
		5	C	12	32	17	30535	30564	0.04	0.1	0.06	99.8	99.9
		6	A	30580	0	11	5	16	99.95	0	0.04	0.02	0.05
		7	A	30579	4	6	7	17	99.94	0.01	0.02	0.02	0.06
		8	G	3	2	30588	3	8	0.01	0.01	99.97	0.01	0.03
		9	A	30585	7	4	0	11	99.96	0.02	0.01	0	0.04
		10	A	30585	2	5	4	11	99.96	0.01	0.02	0.01	0.04
		11	G	2	0	30587	7	9	0.01	0	99.97	0.02	0.03
		12	A	30579	9	4	4	17	99.94	0.03	0.01	0.01	0.06
		13	G	8	3	30579	6	17	0.03	0.01	99.94	0.02	0.06
		14	G	3	27	30560	6	36	0.01	0.09	99.88	0.02	0.12
		15	A	30587	0	4	5	9	99.97	0	0.01	0.02	0.03
		16	G	8	0	30585	3	11	0.03	0	99.96	0.01	0.04
		17	G	5	0	30583	8	13	0.02	0	99.96	0.03	0.04
		18	A	30583	0	7	6	13	99.96	0	0.02	0.02	0.04
		19	A	30565	23	4	4	31	99.9	0.08	0.01	0.01	0.1
		20	G	3	0	30591	2	5	0.01	0	99.98	0.01	0.02
		PAM	A	30580	10	2	4	16	99.95	0.03	0.01	0.01	0.05
		PAM	G	5	15	30571	5	25	0.02	0.05	99.92	0.02	0.08
		PAM	G	7	18	30564	7	32	0.02	0.06	99.9	0.02	0.1
ID_66	#50	#	target_seq	No_A	No_C	No_G	No_T	No_Non_Target	ratio_A(%)	ratio_C(%)	ratio_G(%)	ratio_T(%)	ratio_non_target(%)
		1	A	28258	2	2	4	8	99.97	0.01	0.01	0.01	0.03
		2	T	2	3	0	28261	5	0.01	0.01	0	99.98	0.02
		3	T	6	8	0	28252	14	0.02	0.03	0	99.95	0.05
		4	G	6	13	28230	17	36	0.02	0.05	99.87	0.06	0.13
		5	C	6	52	13443	14765	28214	0.02	0.18	47.56	52.24	99.82
		6	A	28263	3	0	0	3	99.99	0.01	0	0	0.01
		7	A	28255	0	11	0	11	99.96	0	0.04	0	0.04
		8	G	2	6	28258	0	8	0.01	0.02	99.97	0	0.03
		9	A	28247	5	8	6	19	99.93	0.02	0.03	0.02	0.07
		10	A	28252	5	5	4	14	99.95	0.02	0.02	0.01	0.05
		11	G	2	0	28262	2	4	0.01	0	99.99	0.01	0.01
		12	A	28246	3	11	6	20	99.93	0.01	0.04	0.02	0.07
		13	G	5	3	28252	6	14	0.02	0.01	99.95	0.02	0.05
		14	G	3	20	28238	5	28	0.01	0.07	99.9	0.02	0.1
		15	A	28253	2	6	5	13	99.95	0.01	0.02	0.02	0.05
		16	G	3	3	28260	0	6	0.01	0.01	99.98	0	0.02
		17	G	2	0	28257	7	9	0.01	0	99.97	0.02	0.03
		18	A	28257	0	4	5	9	99.97	0	0.01	0.02	0.03
		19	A	28253	11	2	0	13	99.95	0.04	0.01	0	0.05
		20	G	0	0	28263	3	3	0	0	99.99	0.01	0.01
		PAM	A	28252	9	5	0	14	99.95	0.03	0.02	0	0.05
		PAM	G	2	6	28250	8	16	0.01	0.02	99.94	0.03	0.06
		PAM	G	0	23	28243	0	23	0	0.08	99.92	0	0.08
ID_67	#51	#	target_seq	No_A	No_C	No_G	No_T	No_Non_Target	ratio_A(%)	ratio_C(%)	ratio_G(%)	ratio_T(%)	ratio_non_target(%)
		1	A	26236	0	0	3	3	99.99	0	0	0.01	0.01
		2	T	5	0	0	26234	5	0.02	0	0	99.98	0.02
		3	T	4	7	0	26228	11	0.02	0.03	0	99.96	0.04
		4	G	8	7	26217	7	22	0.03	0.03	99.92	0.03	0.08
		5	C	0	26197	13	29	42	0	99.84	0.05	0.11	0.16
		6	A	26222	3	14	0	17	99.94	0.01	0.05	0	0.06
		7	A	26221	3	7	8	18	99.93	0.01	0.03	0.03	0.07
		8	G	4	2	26229	4	10	0.02	0.01	99.96	0.02	0.04
		9	A	26221	5	9	4	18	99.93	0.02	0.03	0.02	0.07
		10	A	26232	0	5	2	7	99.97	0	0.02	0.01	0.03
		11	G	3	3	26233	0	6	0.01	0.01	99.98	0	0.02
		12	A	26225	5	3	6	14	99.95	0.02	0.01	0.02	0.05
		13	G	4	0	26225	10	14	0.02	0	99.95	0.04	0.05
		14	G	4	29	26204	2	35	0.02	0.11	99.87	0.01	0.13
		15	A	26228	0	5	6	11	99.96	0	0.02	0.02	0.04
		16	G	3	5	26229	2	10	0.01	0.02	99.96	0.01	0.04
		17	G	6	0	26227	6	12	0.02	0	99.95	0.02	0.05
		18	A	26234	0	3	2	5	99.98	0	0.01	0.01	0.02
		19	A	26213	20	4	2	26	99.9	0.08	0.02	0.01	0.1
		20	G	6	0	26233	0	6	0.02	0	99.98	0	0.02
		PAM	A	26223	5	8	3	16	99.94	0.02	0.03	0.01	0.06
		PAM	G	4	8	26223	4	16	0.02	0.03	99.94	0.02	0.06
		PAM	G	4	9	26224	2	15	0.02	0.03	99.94	0.01	0.06
ID_68	#52	#	target_seq	No_A	No_C	No_G	No_T	No_Non_Target	ratio_A(%)	ratio_C(%)	ratio_G(%)	ratio_T(%)	ratio_non_target(%)
		1	A	26457	0	0	5	5	99.98	0	0	0.02	0.02
		2	T	3	5	0	26454	8	0.01	0.02	0	99.97	0.03
		3	T	0	4	0	26458	4	0	0.02	0	99.98	0.02
		4	G	0	12	26443	7	19	0	0.05	99.93	0.03	0.07
		5	C	10	109	13212	13131	26353	0.04	0.41	49.93	49.62	99.59
		6	A	26449	0	11	2	13	99.95	0	0.04	0.01	0.05
		7	A	26455	0	3	4	7	99.97	0	0.01	0.02	0.03
		8	G	4	4	26454	0	8	0.02	0.02	99.97	0	0.03
		9	A	26453	0	4	5	9	99.97	0	0.02	0.02	0.03
		10	A	26448	0	6	8	14	99.95	0	0.02	0.03	0.05
		11	G	0	0	26462	0	0	0	0	100	0	0
		12	A	26453	4	5	0	9	99.97	0.02	0.02	0	0.03
		13	G	5	0	26451	6	11	0.02	0	99.96	0.02	0.04
		14	G	0	16	26444	2	18	0	0.06	99.93	0.01	0.07
		15	A	26458	2	2	0	4	99.98	0.01	0.01	0	0.02
		16	G	0	0	26457	5	5	0	0	99.98	0.02	0.02
		17	G	0	0	26457	5	5	0	0	99.98	0.02	0.02
		18	A	26450	4	0	8	12	99.95	0.02	0	0.03	0.05
		19	A	26444	16	2	0	18	99.93	0.06	0.01	0	0.07
		20	G	0	0	26460	2	2	0	0	99.99	0.01	0.01
		PAM	A	26445	8	7	2	17	99.94	0.03	0.03	0.01	0.06
		PAM	G	0	21	26437	4	25	0	0.08	99.91	0.02	0.09
		PAM	G	0	15	26444	3	18	0	0.06	99.93	0.01	0.07
ID_69	#53	#	target_seq	No_A	No_C	No_G	No_T	No_Non_Target	ratio_A(%)	ratio_C(%)	ratio_G(%)	ratio_T(%)	ratio_non_target(%)
		1	A	25616	0	2	0	2	99.99	0	0.01	0	0.01
		2	T	7	0	0	25611	7	0.03	0	0	99.97	0.03
		3	T	3	9	0	25606	12	0.01	0.04	0	99.95	0.05
		4	G	11	13	25584	10	34	0.04	0.05	99.87	0.04	0.13
		5	C	2	25592	6	18	26	0.01	99.9	0.02	0.07	0.1
		6	A	25604	6	5	3	14	99.95	0.02	0.02	0.01	0.05
		7	A	25604	0	7	7	14	99.95	0	0.03	0.03	0.05
		8	G	5	2	25611	0	7	0.02	0.01	99.97	0	0.03
		9	A	25608	3	5	2	10	99.96	0.01	0.02	0.01	0.04
		10	A	25613	0	0	5	5	99.98	0	0	0.02	0.02
		11	G	14	0	25599	5	19	0.05	0	99.93	0.02	0.07
		12	A	25605	8	3	2	13	99.95	0.03	0.01	0.01	0.05
		13	G	3	5	25607	3	11	0.01	0.02	99.96	0.01	0.04
		14	G	5	21	25583	9	35	0.02	0.08	99.86	0.04	0.14
		15	A	25610	0	0	8	8	99.97	0	0	0.03	0.03
		16	G	3	0	25613	2	5	0.01	0	99.98	0.01	0.02
		17	G	0	0	25618	0	0	0	0	100	0	0
		18	A	25607	3	0	8	11	99.96	0.01	0	0.03	0.04
		19	A	25595	16	2	5	23	99.91	0.06	0.01	0.02	0.09
		20	G	3	4	25611	0	7	0.01	0.02	99.97	0	0.03
		PAM	A	25605	8	3	2	13	99.95	0.03	0.01	0.01	0.05
		PAM	G	4	12	25592	10	26	0.02	0.05	99.9	0.04	0.1
		PAM	G	4	11	25601	2	17	0.02	0.04	99.93	0.01	0.07
ID_70	#54	#	target_seq	No_A	No_C	No_G	No_T	No_Non_Target	ratio_A(%)	ratio_C(%)	ratio_G(%)	ratio_T(%)	ratio_non_target(%)
		1	A	26076	0	2	2	4	99.98	0	0.01	0.01	0.02
		2	T	8	3	0	26069	11	0.03	0.01	0	99.96	0.04
		3	T	3	7	0	26070	10	0.01	0.03	0	99.96	0.04
		4	G	8	6	26060	6	20	0.03	0.02	99.92	0.02	0.08
		5	C	3	25968	15	94	112	0.01	99.57	0.06	0.36	0.43
		6	A	26054	3	19	4	26	99.9	0.01	0.07	0.02	0.1
		7	A	26064	0	13	3	16	99.94	0	0.05	0.01	0.06
		8	G	4	0	26076	0	4	0.02	0	99.98	0	0.02
		9	A	26071	4	0	5	9	99.97	0.02	0	0.02	0.03
		10	A	26067	0	7	6	13	99.95	0	0.03	0.02	0.05
		11	G	0	2	26076	2	4	0	0.01	99.98	0.01	0.02
		12	A	26066	7	2	5	14	99.95	0.03	0.01	0.02	0.05
		13	G	4	2	26063	11	17	0.02	0.01	99.93	0.04	0.07
		14	G	5	12	26058	5	22	0.02	0.05	99.92	0.02	0.08
		15	A	26077	0	3	0	3	99.99	0	0.01	0	0.01
		16	G	3	3	26071	3	9	0.01	0.01	99.97	0.01	0.03
		17	G	2	0	26075	3	5	0.01	0	99.98	0.01	0.02
		18	A	26071	0	4	5	9	99.97	0	0.02	0.02	0.03
		19	A	26059	19	0	2	21	99.92	0.07	0	0.01	0.08
		20	G	2	2	26074	2	6	0.01	0.01	99.98	0.01	0.02
		PAM	A	26067	6	3	4	13	99.95	0.02	0.01	0.02	0.05
		PAM	G	4	12	26056	8	24	0.02	0.05	99.91	0.03	0.09
		PAM	G	4	20	26051	5	29	0.02	0.08	99.89	0.02	0.11
ID_71	#55	#	target_seq	No_A	No_C	No_G	No_T	No_Non_Target	ratio_A(%)	ratio_C(%)	ratio_G(%)	ratio_T(%)	ratio_non_target(%)
		1	A	24273	0	4	4	8	99.97	0	0.02	0.02	0.03
		2	T	7	3	0	24271	10	0.03	0.01	0	99.96	0.04
		3	T	5	7	0	24269	12	0.02	0.03	0	99.95	0.05
		4	G	7	11	24254	9	27	0.03	0.05	99.89	0.04	0.11
		5	C	2	23952	301	26	329	0.01	98.65	1.24	0.11	1.35
		6	A	24274	0	7	0	7	99.97	0	0.03	0	0.03
		7	A	24267	0	9	5	14	99.94	0	0.04	0.02	0.06
		8	G	0	0	24278	3	3	0	0	99.99	0.01	0.01
		9	A	24269	5	7	0	12	99.95	0.02	0.03	0	0.05
		10	A	24271	2	4	4	10	99.96	0.01	0.02	0.02	0.04
		11	G	0	2	24279	0	2	0	0.01	99.99	0	0.01
		12	A	24268	7	6	0	13	99.95	0.03	0.02	0	0.05
		13	G	4	7	24262	8	19	0.02	0.03	99.92	0.03	0.08
		14	G	4	17	24260	0	21	0.02	0.07	99.91	0	0.09
		15	A	24276	0	3	2	5	99.98	0	0.01	0.01	0.02
		16	G	3	0	24278	0	3	0.01	0	99.99	0	0.01
		17	G	5	0	24273	3	8	0.02	0	99.97	0.01	0.03
		18	A	24270	2	3	6	11	99.95	0.01	0.01	0.02	0.05
		19	A	24253	17	6	5	28	99.88	0.07	0.02	0.02	0.12
		20	G	5	0	24276	0	5	0.02	0	99.98	0	0.02
		PAM	A	24268	8	2	3	13	99.95	0.03	0.01	0.01	0.05
		PAM	G	6	14	24250	11	31	0.02	0.06	99.87	0.05	0.13
		PAM	G	2	12	24263	4	18	0.01	0.05	99.93	0.02	0.07
ID_72	#56	#	target_seq	No_A	No_C	No_G	No_T	No_Non_Target	ratio_A(%)	ratio_C(%)	ratio_G(%)	ratio_T(%)	ratio_non_target(%)
		1	A	10486	0	0	2	2	99.98	0	0	0.02	0.02
		2	T	0	2	2	10484	4	0	0.02	0.02	99.96	0.04
		3	T	0	2	0	10486	2	0	0.02	0	99.98	0.02
		4	G	2	4	10479	3	9	0.02	0.04	99.91	0.03	0.09
		5	C	10	1793	8672	13	8695	0.1	17.1	82.68	0.12	82.9
		6	A	10476	2	8	2	12	99.89	0.02	0.08	0.02	0.11
		7	A	10476	10	0	2	12	99.89	0.1	0	0.02	0.11
		8	G	0	0	10485	3	3	0	0	99.97	0.03	0.03
		9	A	10468	8	12	0	20	99.81	0.08	0.11	0	0.19
		10	A	10485	0	0	3	3	99.97	0	0	0.03	0.03
		11	G	0	0	10488	0	0	0	0	100	0	0
		12	A	10486	2	0	0	2	99.98	0.02	0	0	0.02
		13	G	2	30	10453	3	35	0.02	0.29	99.67	0.03	0.33
		14	G	4	2	10480	2	8	0.04	0.02	99.92	0.02	0.08
		15	A	10486	0	0	2	2	99.98	0	0	0.02	0.02
		16	G	0	0	10488	0	0	0	0	100	0	0
		17	G	0	0	10484	4	4	0	0	99.96	0.04	0.04
		18	A	10485	0	3	0	3	99.97	0	0.03	0	0.03
		19	A	10483	3	0	2	5	99.95	0.03	0	0.02	0.05
		20	G	0	0	10488	0	0	0	0	100	0	0
		PAM	A	10480	2	4	2	8	99.92	0.02	0.04	0.02	0.08
		PAM	G	2	6	10480	0	8	0.02	0.06	99.92	0	0.08
		PAM	G	0	3	10485	0	3	0	0.03	99.97	0	0.03
ID_73	#57	#	target_seq	No_A	No_C	No_G	No_T	No_Non_Target	ratio_A(%)	ratio_C(%)	ratio_G(%)	ratio_T(%)	ratio_non_target(%)
		1	A	19141	0	2	2	4	99.98	0	0.01	0.01	0.02
		2	T	4	0	0	19141	4	0.02	0	0	99.98	0.02
		3	T	3	7	0	19135	10	0.02	0.04	0	99.95	0.05
		4	G	2	10	19122	11	23	0.01	0.05	99.88	0.06	0.12
		5	C	4	10490	8530	121	8655	0.02	54.79	44.55	0.63	45.21
		6	A	19128	2	13	2	17	99.91	0.01	0.07	0.01	0.09
		7	A	19136	0	7	2	9	99.95	0	0.04	0.01	0.05
		8	G	0	0	19145	0	0	0	0	100	0	0
		9	A	19139	2	2	2	6	99.97	0.01	0.01	0.01	0.03
		10	A	19141	2	0	2	4	99.98	0.01	0	0.01	0.02
		11	G	2	0	19143	0	2	0.01	0	99.99	0	0.01
		12	A	19138	4	3	0	7	99.96	0.02	0.02	0	0.04
		13	G	0	3	19137	5	8	0	0.02	99.96	0.03	0.04
		14	G	0	24	19119	2	26	0	0.13	99.86	0.01	0.14
		15	A	19141	0	2	2	4	99.98	0	0.01	0.01	0.02
		16	G	0	0	19145	0	0	0	0	100	0	0
		17	G	2	0	19138	5	7	0.01	0	99.96	0.03	0.04
		18	A	19138	2	5	0	7	99.96	0.01	0.03	0	0.04
		19	A	19132	11	0	2	13	99.93	0.06	0	0.01	0.07
		20	G	0	0	19145	0	0	0	0	100	0	0
		PAM	A	19142	3	0	0	3	99.98	0.02	0	0	0.02
		PAM	G	3	10	19129	3	16	0.02	0.05	99.92	0.02	0.08
		PAM	G	4	7	19131	3	14	0.02	0.04	99.93	0.02	0.07
ID_74	#58	#	target_seq	No_A	No_C	No_G	No_T	No_Non_Target	ratio_A(%)	ratio_C(%)	ratio_G(%)	ratio_T(%)	ratio_non_target(%)
		1	A	23205	0	2	0	2	99.99	0	0.01	0	0.01
		2	T	0	6	0	23201	6	0	0.03	0	99.97	0.03
		3	T	2	7	0	23198	9	0.01	0.03	0	99.96	0.04
		4	G	11	5	23188	3	19	0.05	0.02	99.92	0.01	0.08
		5	C	8	7602	797	14800	15605	0.03	32.76	3.43	63.77	67.24
		6	A	23199	0	6	2	8	99.97	0	0.03	0.01	0.03
		7	A	23201	0	0	6	6	99.97	0	0	0.03	0.03
		8	G	4	0	23199	4	8	0.02	0	99.97	0.02	0.03
		9	A	23194	4	3	6	13	99.94	0.02	0.01	0.03	0.06
		10	A	23201	2	0	4	6	99.97	0.01	0	0.02	0.03
		11	G	5	0	23202	0	5	0.02	0	99.98	0	0.02
		12	A	23202	5	0	0	5	99.98	0.02	0	0	0.02
		13	G	6	3	23195	3	12	0.03	0.01	99.95	0.01	0.05
		14	G	4	25	23175	3	32	0.02	0.11	99.86	0.01	0.14
		15	A	23205	0	0	2	2	99.99	0	0	0.01	0.01
		16	G	3	0	23204	0	3	0.01	0	99.99	0	0.01
		17	G	2	0	23200	5	7	0.01	0	99.97	0.02	0.03
		18	A	23205	0	0	2	2	99.99	0	0	0.01	0.01
		19	A	23183	22	0	2	24	99.9	0.09	0	0.01	0.1
		20	G	0	0	23207	0	0	0	0	100	0	0
		PAM	A	23197	7	0	3	10	99.96	0.03	0	0.01	0.04
		PAM	G	3	17	23181	6	26	0.01	0.07	99.89	0.03	0.11
		PAM	G	0	18	23187	2	20	0	0.08	99.91	0.01	0.09
ID_75	#59	#	target_seq	No_A	No_C	No_G	No_T	No_Non_Target	ratio_A(%)	ratio_C(%)	ratio_G(%)	ratio_T(%)	ratio_non_target(%)
		1	A	23106	0	0	6	6	99.97	0	0	0.03	0.03
		2	T	0	2	2	23108	4	0	0.01	0.01	99.98	0.02
		3	T	0	2	0	23110	2	0	0.01	0	99.99	0.01
		4	G	8	16	23086	2	26	0.03	0.07	99.89	0.01	0.11
		5	C	4	9947	4855	8306	13165	0.02	43.04	21.01	35.94	56.96
		6	A	23105	0	7	0	7	99.97	0	0.03	0	0.03
		7	A	23107	0	2	3	5	99.98	0	0.01	0.01	0.02
		8	G	2	5	23105	0	7	0.01	0.02	99.97	0	0.03
		9	A	23107	3	0	2	5	99.98	0.01	0	0.01	0.02
		10	A	23110	0	2	0	2	99.99	0	0.01	0	0.01
		11	G	3	0	23103	6	9	0.01	0	99.96	0.03	0.04
		12	A	23100	7	2	3	12	99.95	0.03	0.01	0.01	0.05
		13	G	3	3	23099	7	13	0.01	0.01	99.94	0.03	0.06
		14	G	3	24	23082	3	30	0.01	0.1	99.87	0.01	0.13
		15	A	23112	0	0	0	0	100	0	0	0	0
		16	G	0	0	23108	4	4	0	0	99.98	0.02	0.02
		17	G	0	0	23112	0	0	0	0	100	0	0
		18	A	23107	0	0	5	5	99.98	0	0	0.02	0.02
		19	A	23088	14	5	5	24	99.9	0.06	0.02	0.02	0.1
		20	G	0	0	23112	0	0	0	0	100	0	0
		PAM	A	23099	8	5	0	13	99.94	0.03	0.02	0	0.06
		PAM	G	0	4	23106	2	6	0	0.02	99.97	0.01	0.03
		PAM	G	0	17	23093	2	19	0	0.07	99.92	0.01	0.08
ID_76	#60	#	target_seq	No_A	No_C	No_G	No_T	No_Non_Target	ratio_A(%)	ratio_C(%)	ratio_G(%)	ratio_T(%)	ratio_non_target(%)
		1	A	18719	0	2	4	6	99.97	0	0.01	0.02	0.03
		2	T	6	0	0	18719	6	0.03	0	0	99.97	0.03
		3	T	2	0	0	18723	2	0.01	0	0	99.99	0.01
		4	G	2	19	18698	6	27	0.01	0.1	99.86	0.03	0.14
		5	C	3	8156	5886	4680	10569	0.02	43.56	31.43	24.99	56.44
		6	A	18719	0	6	0	6	99.97	0	0.03	0	0.03
		7	A	18714	0	5	6	11	99.94	0	0.03	0.03	0.06
		8	G	2	0	18723	0	2	0.01	0	99.99	0	0.01
		9	A	18717	0	4	4	8	99.96	0	0.02	0.02	0.04
		10	A	18719	2	0	4	6	99.97	0.01	0	0.02	0.03
		11	G	0	0	18725	0	0	0	0	100	0	0
		12	A	18720	3	2	0	5	99.97	0.02	0.01	0	0.03
		13	G	0	2	18721	2	4	0	0.01	99.98	0.01	0.02
		14	G	0	14	18709	2	16	0	0.07	99.91	0.01	0.09
		15	A	18723	0	0	2	2	99.99	0	0	0.01	0.01
		16	G	2	0	18723	0	2	0.01	0	99.99	0	0.01
		17	G	0	0	18725	0	0	0	0	100	0	0
		18	A	18721	2	0	2	4	99.98	0.01	0	0.01	0.02
		19	A	18717	6	2	0	8	99.96	0.03	0.01	0	0.04
		20	G	0	0	18725	0	0	0	0	100	0	0
		PAM	A	18719	2	2	2	6	99.97	0.01	0.01	0.01	0.03
		PAM	G	2	12	18708	3	17	0.01	0.06	99.91	0.02	0.09
		PAM	G	0	13	18710	2	15	0	0.07	99.92	0.01	0.08
ID_77	#61	#	target_seq	No_A	No_C	No_G	No_T	No_Non_Target	ratio_A(%)	ratio_C(%)	ratio_G(%)	ratio_T(%)	ratio_non_target(%)
		1	A	25209	0	0	4	4	99.98	0	0	0.02	0.02
		2	T	2	3	3	25205	8	0.01	0.01	0.01	99.97	0.03
		3	T	3	12	0	25198	15	0.01	0.05	0	99.94	0.06
		4	G	4	8	25191	10	22	0.02	0.03	99.91	0.04	0.09
		5	C	5	14765	22	10421	10448	0.02	58.56	0.09	41.33	41.44
		6	A	25187	0	23	3	26	99.9	0	0.09	0.01	0.1
		7	A	25200	0	3	10	13	99.95	0	0.01	0.04	0.05
		8	G	8	3	25202	0	11	0.03	0.01	99.96	0	0.04
		9	A	25199	2	8	4	14	99.94	0.01	0.03	0.02	0.06
		10	A	25204	0	5	4	9	99.96	0	0.02	0.02	0.04
		11	G	0	0	25213	0	0	0	0	100	0	0
		12	A	25207	3	3	0	6	99.98	0.01	0.01	0	0.02
		13	G	5	3	25197	8	16	0.02	0.01	99.94	0.03	0.06
		14	G	5	21	25181	6	32	0.02	0.08	99.87	0.02	0.13
		15	A	25207	2	2	2	6	99.98	0.01	0.01	0.01	0.02
		16	G	4	2	25204	3	9	0.02	0.01	99.96	0.01	0.04
		17	G	4	0	25207	2	6	0.02	0	99.98	0.01	0.02
		18	A	25210	0	0	3	3	99.99	0	0	0.01	0.01
		19	A	25193	14	2	4	20	99.92	0.06	0.01	0.02	0.08
		20	G	0	0	25213	0	0	0	0	100	0	0
		PAM	A	25201	8	4	0	12	99.95	0.03	0.02	0	0.05
		PAM	G	2	16	25188	7	25	0.01	0.06	99.9	0.03	0.1
		PAM	G	2	15	25194	2	19	0.01	0.06	99.92	0.01	0.08
ID_78	#62	#	target_seq	No_A	No_C	No_G	No_T	No_Non_Target	ratio_A(%)	ratio_C(%)	ratio_G(%)	ratio_T(%)	ratio_non_target(%)
		1	A	25770	0	0	5	5	99.98	0	0	0.02	0.02
		2	T	6	4	0	25765	10	0.02	0.02	0	99.96	0.04
		3	T	6	11	0	25758	17	0.02	0.04	0	99.93	0.07
		4	G	7	15	25744	9	31	0.03	0.06	99.88	0.03	0.12
		5	C	4	25718	6	47	57	0.02	99.78	0.02	0.18	0.22
		6	A	25758	0	14	3	17	99.93	0	0.05	0.01	0.07
		7	A	25760	3	4	8	15	99.94	0.01	0.02	0.03	0.06
		8	G	0	2	25773	0	2	0	0.01	99.99	0	0.01
		9	A	25770	0	5	0	5	99.98	0	0.02	0	0.02
		10	A	25766	2	0	7	9	99.97	0.01	0	0.03	0.03
		11	G	0	0	25775	0	0	0	0	100	0	0
		12	A	25755	6	8	6	20	99.92	0.02	0.03	0.02	0.08
		13	G	4	3	25760	8	15	0.02	0.01	99.94	0.03	0.06
		14	G	3	10	25733	29	42	0.01	0.04	99.84	0.11	0.16
		15	A	25764	2	5	4	11	99.96	0.01	0.02	0.02	0.04
		16	G	0	2	25773	0	2	0	0.01	99.99	0	0.01
		17	G	2	0	25773	0	2	0.01	0	99.99	0	0.01
		18	A	25768	2	3	2	7	99.97	0.01	0.01	0.01	0.03
		19	A	25744	26	2	3	31	99.88	0.1	0.01	0.01	0.12
		20	G	4	2	25764	5	11	0.02	0.01	99.96	0.02	0.04
		PAM	A	25759	5	8	3	16	99.94	0.02	0.03	0.01	0.06
		PAM	G	3	12	25746	14	29	0.01	0.05	99.89	0.05	0.11
		PAM	G	2	14	25759	0	16	0.01	0.05	99.94	0	0.06
ID_79	#63	#	target_seq	No_A	No_C	No_G	No_T	No_Non_Target	ratio_A(%)	ratio_C(%)	ratio_G(%)	ratio_T(%)	ratio_non_target(%)
		1	A	25074	0	0	2	2	99.99	0	0	0.01	0.01
		2	T	0	2	0	25074	2	0	0.01	0	99.99	0.01
		3	T	5	6	0	25065	11	0.02	0.02	0	99.96	0.04
		4	G	7	24	25041	4	35	0.03	0.1	99.86	0.02	0.14
		5	C	6	597	12919	11554	24479	0.02	2.38	51.52	46.08	97.62
		6	A	25066	2	8	0	10	99.96	0.01	0.03	0	0.04
		7	A	25068	0	5	3	8	99.97	0	0.02	0.01	0.03
		8	G	0	2	25074	0	2	0	0.01	99.99	0	0.01
		9	A	25069	0	7	0	7	99.97	0	0.03	0	0.03
		10	A	25072	4	0	0	4	99.98	0.02	0	0	0.02
		11	G	3	0	25071	2	5	0.01	0	99.98	0.01	0.02
		12	A	25076	0	0	0	0	100	0	0	0	0
		13	G	4	0	25066	6	10	0.02	0	99.96	0.02	0.04
		14	G	5	27	25040	4	36	0.02	0.11	99.86	0.02	0.14
		15	A	25067	0	5	4	9	99.96	0	0.02	0.02	0.04
		16	G	2	0	25074	0	2	0.01	0	99.99	0	0.01
		17	G	4	0	25072	0	4	0.02	0	99.98	0	0.02
		18	A	25061	3	10	2	15	99.94	0.01	0.04	0.01	0.06
		19	A	25055	14	7	0	21	99.92	0.06	0.03	0	0.08
		20	G	5	0	25069	2	7	0.02	0	99.97	0.01	0.03
		PAM	A	25066	4	2	4	10	99.96	0.02	0.01	0.02	0.04
		PAM	G	2	14	25058	2	18	0.01	0.06	99.93	0.01	0.07
		PAM	G	5	13	25058	0	18	0.02	0.05	99.93	0	0.07
ID_80	#64	#	target_seq	No_A	No_C	No_G	No_T	No_Non_Target	ratio_A(%)	ratio_C(%)	ratio_G(%)	ratio_T(%)	ratio_non_target(%)
		1	A	19589	0	2	2	4	99.98	0	0.01	0.01	0.02
		2	T	0	2	0	19591	2	0	0.01	0	99.99	0.01
		3	T	0	2	0	19591	2	0	0.01	0	99.99	0.01
		4	G	11	11	19564	7	29	0.06	0.06	99.85	0.04	0.15
		5	C	0	19562	12	19	31	0	99.84	0.06	0.1	0.16
		6	A	19584	2	4	3	9	99.95	0.01	0.02	0.02	0.05
		7	A	19582	3	5	3	11	99.94	0.02	0.03	0.02	0.06
		8	G	2	4	19583	4	10	0.01	0.02	99.95	0.02	0.05
		9	A	19586	2	5	0	7	99.96	0.01	0.03	0	0.04
		10	A	19586	0	4	3	7	99.96	0	0.02	0.02	0.04
		11	G	3	0	19590	0	3	0.02	0	99.98	0	0.02
		12	A	19582	6	2	3	11	99.94	0.03	0.01	0.02	0.06
		13	G	6	2	19583	2	10	0.03	0.01	99.95	0.01	0.05
		14	G	3	13	19573	4	20	0.02	0.07	99.9	0.02	0.1
		15	A	19587	0	2	4	6	99.97	0	0.01	0.02	0.03
		16	G	0	0	19590	3	3	0	0	99.98	0.02	0.02
		17	G	4	0	19589	0	4	0.02	0	99.98	0	0.02
		18	A	19587	3	0	3	6	99.97	0.02	0	0.02	0.03
		19	A	19578	11	2	2	15	99.92	0.06	0.01	0.01	0.08
		20	G	2	0	19589	2	4	0.01	0	99.98	0.01	0.02
		PAM	A	19586	5	0	2	7	99.96	0.03	0	0.01	0.04
		PAM	G	2	5	19581	5	12	0.01	0.03	99.94	0.03	0.06
		PAM	G	0	8	19585	0	8	0	0.04	99.96	0	0.04
ID_81	#65	#	target_seq	No_A	No_C	No_G	No_T	No_Non_Target	ratio_A(%)	ratio_C(%)	ratio_G(%)	ratio_T(%)	ratio_non_target(%)
		1	A	22940	2	2	2	6	99.97	0.01	0.01	0.01	0.03
		2	T	6	2	0	22938	8	0.03	0.01	0	99.97	0.03
		3	T	0	4	0	22942	4	0	0.02	0	99.98	0.02
		4	G	2	12	22925	7	21	0.01	0.05	99.91	0.03	0.09
		5	C	8	40	12341	10557	22906	0.03	0.17	53.78	46.01	99.83
		6	A	22936	2	8	0	10	99.96	0.01	0.03	0	0.04
		7	A	22933	0	6	7	13	99.94	0	0.03	0.03	0.06
		8	G	2	0	22944	0	2	0.01	0	99.99	0	0.01
		9	A	22944	0	0	2	2	99.99	0	0	0.01	0.01
		10	A	22942	2	2	0	4	99.98	0.01	0.01	0	0.02
		11	G	2	0	22944	0	2	0.01	0	99.99	0	0.01
		12	A	22932	5	7	2	14	99.94	0.02	0.03	0.01	0.06
		13	G	0	5	22941	0	5	0	0.02	99.98	0	0.02
		14	G	4	25	22914	3	32	0.02	0.11	99.86	0.01	0.14
		15	A	22946	0	0	0	0	100	0	0	0	0
		16	G	2	0	22942	2	4	0.01	0	99.98	0.01	0.02
		17	G	0	0	22946	0	0	0	0	100	0	0
		18	A	22940	2	0	4	6	99.97	0.01	0	0.02	0.03
		19	A	22932	14	0	0	14	99.94	0.06	0	0	0.06
		20	G	2	0	22944	0	2	0.01	0	99.99	0	0.01
		PAM	A	22936	6	2	2	10	99.96	0.03	0.01	0.01	0.04
		PAM	G	0	12	22926	8	20	0	0.05	99.91	0.03	0.09
		PAM	G	0	18	22926	2	20	0	0.08	99.91	0.01	0.09
ID_82	#66	#	target_seq	No_A	No_C	No_G	No_T	No_Non_Target	ratio_A(%)	ratio_C(%)	ratio_G(%)	ratio_T(%)	ratio_non_target(%)
		1	A	16872	2	0	0	2	99.99	0.01	0	0	0.01
		2	T	0	4	0	16870	4	0	0.02	0	99.98	0.02
		3	T	2	0	0	16872	2	0.01	0	0	99.99	0.01
		4	G	5	8	16849	12	25	0.03	0.05	99.85	0.07	0.15
		5	C	2	10852	5619	401	6022	0.01	64.31	33.3	2.38	35.69
		6	A	16870	0	4	0	4	99.98	0	0.02	0	0.02
		7	A	16869	0	5	0	5	99.97	0	0.03	0	0.03
		8	G	2	3	16869	0	5	0.01	0.02	99.97	0	0.03
		9	A	16870	0	4	0	4	99.98	0	0.02	0	0.02
		10	A	16868	2	0	4	6	99.96	0.01	0	0.02	0.04
		11	G	0	0	16872	2	2	0	0	99.99	0.01	0.01
		12	A	16869	5	0	0	5	99.97	0.03	0	0	0.03
		13	G	0	2	16872	0	2	0	0.01	99.99	0	0.01
		14	G	3	13	16854	4	20	0.02	0.08	99.88	0.02	0.12
		15	A	16874	0	0	0	0	100	0	0	0	0
		16	G	2	0	16872	0	2	0.01	0	99.99	0	0.01
		17	G	0	0	16871	3	3	0	0	99.98	0.02	0.02
		18	A	16871	0	3	0	3	99.98	0	0.02	0	0.02
		19	A	16862	10	0	2	12	99.93	0.06	0	0.01	0.07
		20	G	3	0	16869	2	5	0.02	0	99.97	0.01	0.03
		PAM	A	16863	7	2	2	11	99.93	0.04	0.01	0.01	0.07
		PAM	G	0	12	16857	5	17	0	0.07	99.9	0.03	0.1
		PAM	G	0	11	16863	0	11	0	0.07	99.93	0	0.07
ID_83	#67	#	target_seq	No_A	No_C	No_G	No_T	No_Non_Target	ratio_A(%)	ratio_C(%)	ratio_G(%)	ratio_T(%)	ratio_non_target(%)
		1	A	19793	0	0	5	5	99.97	0	0	0.03	0.03
		2	T	2	0	0	19796	2	0.01	0	0	99.99	0.01
		3	T	0	5	0	19793	5	0	0.03	0	99.97	0.03
		4	G	7	12	19769	10	29	0.04	0.06	99.85	0.05	0.15
		5	C	4	19734	28	32	64	0.02	99.68	0.14	0.16	0.32
		6	A	19784	0	11	3	14	99.93	0	0.06	0.02	0.07
		7	A	19788	2	5	3	10	99.95	0.01	0.03	0.02	0.05
		8	G	0	0	19798	0	0	0	0	100	0	0
		9	A	19792	2	4	0	6	99.97	0.01	0.02	0	0.03
		10	A	19790	0	5	3	8	99.96	0	0.03	0.02	0.04
		11	G	0	0	19798	0	0	0	0	100	0	0
		12	A	19788	8	2	0	10	99.95	0.04	0.01	0	0.05
		13	G	2	3	19786	7	12	0.01	0.02	99.94	0.04	0.06
		14	G	0	11	19787	0	11	0	0.06	99.94	0	0.06
		15	A	19795	0	3	0	3	99.98	0	0.02	0	0.02
		16	G	2	0	19792	4	6	0.01	0	99.97	0.02	0.03
		17	G	2	2	19791	3	7	0.01	0.01	99.96	0.02	0.04
		18	A	19789	2	2	5	9	99.95	0.01	0.01	0.03	0.05
		19	A	19778	14	6	0	20	99.9	0.07	0.03	0	0.1
		20	G	4	0	19791	3	7	0.02	0	99.96	0.02	0.04
		PAM	A	19788	10	0	0	10	99.95	0.05	0	0	0.05
		PAM	G	0	14	19775	9	23	0	0.07	99.88	0.05	0.12
		PAM	G	3	12	19780	3	18	0.02	0.06	99.91	0.02	0.09
ID_84	#68	#	target_seq	No_A	No_C	No_G	No_T	No_Non_Target	ratio_A(%)	ratio_C(%)	ratio_G(%)	ratio_T(%)	ratio_non_target(%)
		1	A	18315	0	0	3	3	99.98	0	0	0.02	0.02
		2	T	5	3	0	18310	8	0.03	0.02	0	99.96	0.04
		3	T	0	7	0	18311	7	0	0.04	0	99.96	0.04
		4	G	7	8	18294	9	24	0.04	0.04	99.87	0.05	0.13
		5	C	2	18299	6	11	19	0.01	99.9	0.03	0.06	0.1
		6	A	18315	0	3	0	3	99.98	0	0.02	0	0.02
		7	A	18312	0	2	4	6	99.97	0	0.01	0.02	0.03
		8	G	0	4	18314	0	4	0	0.02	99.98	0	0.02
		9	A	18309	0	7	2	9	99.95	0	0.04	0.01	0.05
		10	A	18315	3	0	0	3	99.98	0.02	0	0	0.02
		11	G	0	0	18316	2	2	0	0	99.99	0.01	0.01
		12	A	18311	4	3	0	7	99.96	0.02	0.02	0	0.04
		13	G	3	0	18312	3	6	0.02	0	99.97	0.02	0.03
		14	G	0	23	18290	5	28	0	0.13	99.85	0.03	0.15
		15	A	18318	0	0	0	0	100	0	0	0	0
		16	G	2	2	18311	3	7	0.01	0.01	99.96	0.02	0.04
		17	G	3	0	18315	0	3	0.02	0	99.98	0	0.02
		18	A	18307	3	3	5	11	99.94	0.02	0.02	0.03	0.06
		19	A	18305	10	3	0	13	99.93	0.05	0.02	0	0.07
		20	G	2	0	18316	0	2	0.01	0	99.99	0	0.01
		PAM	A	18309	7	2	0	9	99.95	0.04	0.01	0	0.05
		PAM	G	2	10	18300	6	18	0.01	0.05	99.9	0.03	0.1
		PAM	G	3	10	18305	0	13	0.02	0.05	99.93	0	0.07
ID_85	#69	#	target_seq	No_A	No_C	No_G	No_T	No_Non_Target	ratio_A(%)	ratio_C(%)	ratio_G(%)	ratio_T(%)	ratio_non_target(%)
		1	A	17257	0	0	3	3	99.98	0	0	0.02	0.02
		2	T	5	6	0	17249	11	0.03	0.03	0	99.94	0.06
		3	T	0	0	0	17260	0	0	0	0	100	0
		4	G	0	8	17244	8	16	0	0.05	99.91	0.05	0.09
		5	C	8	36	4618	12598	17224	0.05	0.21	26.76	72.99	99.79
		6	A	17249	0	6	5	11	99.94	0	0.03	0.03	0.06
		7	A	17251	2	5	2	9	99.95	0.01	0.03	0.01	0.05
		8	G	2	0	17258	0	2	0.01	0	99.99	0	0.01
		9	A	17252	0	6	2	8	99.95	0	0.03	0.01	0.05
		10	A	17256	0	2	2	4	99.98	0	0.01	0.01	0.02
		11	G	0	0	17260	0	0	0	0	100	0	0
		12	A	17254	4	2	0	6	99.97	0.02	0.01	0	0.03
		13	G	3	0	17254	3	6	0.02	0	99.97	0.02	0.03
		14	G	2	12	17240	6	20	0.01	0.07	99.88	0.03	0.12
		15	A	17257	0	0	3	3	99.98	0	0	0.02	0.02
		16	G	4	0	17256	0	4	0.02	0	99.98	0	0.02
		17	G	0	0	17260	0	0	0	0	100	0	0
		18	A	17254	0	2	4	6	99.97	0	0.01	0.02	0.03
		19	A	17247	11	0	2	13	99.92	0.06	0	0.01	0.08
		20	G	0	0	17260	0	0	0	0	100	0	0
		PAM	A	17254	4	0	2	6	99.97	0.02	0	0.01	0.03
		PAM	G	2	6	17248	4	12	0.01	0.03	99.93	0.02	0.07
		PAM	G	5	14	17239	2	21	0.03	0.08	99.88	0.01	0.12
ID_86	WT	#	target_seq	No_A	No_C	No_G	No_T	No_Non_Target	ratio_A(%)	ratio_C(%)	ratio_G(%)	ratio_T(%)	ratio_non_target(%)
		1	A	21619	0	3	3	6	99.97	0	0.01	0.01	0.03
		2	T	3	6	0	21616	9	0.01	0.03	0	99.96	0.04
		3	T	3	5	0	21617	8	0.01	0.02	0	99.96	0.04
		4	G	9	9	21600	7	25	0.04	0.04	99.88	0.03	0.12
		5	C	3	21588	10	24	37	0.01	99.83	0.05	0.11	0.17
		6	A	21613	0	9	3	12	99.94	0	0.04	0.01	0.06
		7	A	21613	2	4	6	12	99.94	0.01	0.02	0.03	0.06
		8	G	5	3	21615	2	10	0.02	0.01	99.95	0.01	0.05
		9	A	21620	0	2	3	5	99.98	0	0.01	0.01	0.02
		10	A	21619	0	2	4	6	99.97	0	0.01	0.02	0.03
		11	G	3	0	21619	3	6	0.01	0	99.97	0.01	0.03
		12	A	21611	5	4	5	14	99.94	0.02	0.02	0.02	0.06
		13	G	4	4	21612	5	13	0.02	0.02	99.94	0.02	0.06
		14	G	0	7	21612	6	13	0	0.03	99.94	0.03	0.06
		15	A	21613	0	4	8	12	99.94	0	0.02	0.04	0.06
		16	G	4	0	21615	6	10	0.02	0	99.95	0.03	0.05
		17	G	5	0	21617	3	8	0.02	0	99.96	0.01	0.04
		18	A	21610	3	5	7	15	99.93	0.01	0.02	0.03	0.07
		19	A	21598	23	2	2	27	99.88	0.11	0.01	0.01	0.12
		20	G	4	2	21619	0	6	0.02	0.01	99.97	0	0.03
		PAM	A	21620	2	0	3	5	99.98	0.01	0	0.01	0.02
		PAM	G	6	16	21600	3	25	0.03	0.07	99.88	0.01	0.12
		PAM	G	0	8	21617	0	8	0	0.04	99.96	0	0.04

## Sheet: pCBE-B1-site-1
ID_no.	pCBE-B1-site-1	target position	target_seq	Read_number_A	Read_number_C	Read_number_G	Read_number_T	No_Non_Target	ratio_A(%)	ratio_C(%)	ratio_G(%)	ratio_T(%)	ratio_non_target(%)
ID_01	#01	#	target_seq	No_A	No_C	No_G	No_T	No_Non_Target	ratio_A(%)	ratio_C(%)	ratio_G(%)	ratio_T(%)	ratio_non_target(%)
		1	A	11731	0	2	0	2	99.98	0	0.02	0	0.02
		2	T	4	6	0	11723	10	0.03	0.05	0	99.91	0.09
		3	T	4	6	0	11723	10	0.03	0.05	0	99.91	0.09
		4	G	4	0	11729	0	4	0.03	0	99.97	0	0.03
		5	C	0	11720	4	9	13	0	99.89	0.03	0.08	0.11
		6	A	11721	2	7	3	12	99.9	0.02	0.06	0.03	0.1
		7	A	11727	2	0	4	6	99.95	0.02	0	0.03	0.05
		8	G	2	0	11729	2	4	0.02	0	99.97	0.02	0.03
		9	A	11726	0	4	3	7	99.94	0	0.03	0.03	0.06
		10	A	11727	2	4	0	6	99.95	0.02	0.03	0	0.05
		11	G	0	0	11733	0	0	0	0	100	0	0
		12	A	11729	0	2	2	4	99.97	0	0.02	0.02	0.03
		13	G	3	0	11727	3	6	0.03	0	99.95	0.03	0.05
		14	G	0	3	11727	3	6	0	0.03	99.95	0.03	0.05
		15	A	11725	0	5	3	8	99.93	0	0.04	0.03	0.07
		16	G	3	2	11723	5	10	0.03	0.02	99.91	0.04	0.09
		17	G	2	0	11731	0	2	0.02	0	99.98	0	0.02
		18	A	11720	0	4	9	13	99.89	0	0.03	0.08	0.11
		19	A	11729	0	2	2	4	99.97	0	0.02	0.02	0.03
		20	G	4	2	11727	0	6	0.03	0.02	99.95	0	0.05
		PAM	A	11725	5	3	0	8	99.93	0.04	0.03	0	0.07
		PAM	G	4	0	11729	0	4	0.03	0	99.97	0	0.03
		PAM	G	0	0	11729	4	4	0	0	99.97	0.03	0.03
ID_02	#02	#	target_seq	No_A	No_C	No_G	No_T	No_Non_Target	ratio_A(%)	ratio_C(%)	ratio_G(%)	ratio_T(%)	ratio_non_target(%)
		1	A	13314	0	4	8	12	99.91	0	0.03	0.06	0.09
		2	T	5	10	0	13311	15	0.04	0.08	0	99.89	0.11
		3	T	3	6	0	13317	9	0.02	0.05	0	99.93	0.07
		4	G	4	3	13317	2	9	0.03	0.02	99.93	0.02	0.07
		5	C	0	13315	4	7	11	0	99.92	0.03	0.05	0.08
		6	A	13319	0	4	3	7	99.95	0	0.03	0.02	0.05
		7	A	13319	2	0	5	7	99.95	0.02	0	0.04	0.05
		8	G	2	0	13324	0	2	0.02	0	99.98	0	0.02
		9	A	13326	0	0	0	0	100	0	0	0	0
		10	A	13322	0	0	4	4	99.97	0	0	0.03	0.03
		11	G	0	2	13322	2	4	0	0.02	99.97	0.02	0.03
		12	A	13319	0	2	5	7	99.95	0	0.02	0.04	0.05
		13	G	3	0	13319	4	7	0.02	0	99.95	0.03	0.05
		14	G	7	3	13309	7	17	0.05	0.02	99.87	0.05	0.13
		15	A	13321	0	2	3	5	99.96	0	0.02	0.02	0.04
		16	G	2	4	13315	5	11	0.02	0.03	99.92	0.04	0.08
		17	G	0	0	13323	3	3	0	0	99.98	0.02	0.02
		18	A	13318	2	2	4	8	99.94	0.02	0.02	0.03	0.06
		19	A	13316	2	2	6	10	99.92	0.02	0.02	0.05	0.08
		20	G	2	3	13321	0	5	0.02	0.02	99.96	0	0.04
		PAM	A	13313	7	4	2	13	99.9	0.05	0.03	0.02	0.1
		PAM	G	3	0	13320	3	6	0.02	0	99.95	0.02	0.05
		PAM	G	2	0	13321	3	5	0.02	0	99.96	0.02	0.04
ID_03	#03	#	target_seq	No_A	No_C	No_G	No_T	No_Non_Target	ratio_A(%)	ratio_C(%)	ratio_G(%)	ratio_T(%)	ratio_non_target(%)
		1	A	12009	0	0	3	3	99.98	0	0	0.02	0.02
		2	T	10	9	0	11993	19	0.08	0.07	0	99.84	0.16
		3	T	0	5	2	12005	7	0	0.04	0.02	99.94	0.06
		4	G	12	4	11996	0	16	0.1	0.03	99.87	0	0.13
		5	C	0	12001	0	11	11	0	99.91	0	0.09	0.09
		6	A	11996	3	6	7	16	99.87	0.02	0.05	0.06	0.13
		7	A	12003	3	3	3	9	99.93	0.02	0.02	0.02	0.07
		8	G	0	0	12012	0	0	0	0	100	0	0
		9	A	12007	0	0	5	5	99.96	0	0	0.04	0.04
		10	A	12005	0	4	3	7	99.94	0	0.03	0.02	0.06
		11	G	0	0	12010	2	2	0	0	99.98	0.02	0.02
		12	A	12010	0	0	2	2	99.98	0	0	0.02	0.02
		13	G	4	2	12003	3	9	0.03	0.02	99.93	0.02	0.07
		14	G	3	2	12004	3	8	0.02	0.02	99.93	0.02	0.07
		15	A	12005	0	0	7	7	99.94	0	0	0.06	0.06
		16	G	0	0	12005	7	7	0	0	99.94	0.06	0.06
		17	G	2	0	12010	0	2	0.02	0	99.98	0	0.02
		18	A	12004	2	3	3	8	99.93	0.02	0.02	0.02	0.07
		19	A	11998	4	3	7	14	99.88	0.03	0.02	0.06	0.12
		20	G	6	0	12006	0	6	0.05	0	99.95	0	0.05
		PAM	A	12001	7	4	0	11	99.91	0.06	0.03	0	0.09
		PAM	G	2	0	12006	4	6	0.02	0	99.95	0.03	0.05
		PAM	G	5	0	12004	3	8	0.04	0	99.93	0.02	0.07
ID_04	#04	#	target_seq	No_A	No_C	No_G	No_T	No_Non_Target	ratio_A(%)	ratio_C(%)	ratio_G(%)	ratio_T(%)	ratio_non_target(%)
		1	A	12850	0	0	2	2	99.98	0	0	0.02	0.02
		2	T	8	3	0	12841	11	0.06	0.02	0	99.91	0.09
		3	T	7	10	0	12835	17	0.05	0.08	0	99.87	0.13
		4	G	9	4	12837	2	15	0.07	0.03	99.88	0.02	0.12
		5	C	2	12833	3	14	19	0.02	99.85	0.02	0.11	0.15
		6	A	12839	0	6	7	13	99.9	0	0.05	0.05	0.1
		7	A	12844	0	4	4	8	99.94	0	0.03	0.03	0.06
		8	G	2	0	12850	0	2	0.02	0	99.98	0	0.02
		9	A	12845	2	2	3	7	99.95	0.02	0.02	0.02	0.05
		10	A	12846	2	2	2	6	99.95	0.02	0.02	0.02	0.05
		11	G	2	0	12850	0	2	0.02	0	99.98	0	0.02
		12	A	12842	2	3	5	10	99.92	0.02	0.02	0.04	0.08
		13	G	6	0	12841	5	11	0.05	0	99.91	0.04	0.09
		14	G	3	0	12847	2	5	0.02	0	99.96	0.02	0.04
		15	A	12846	0	2	4	6	99.95	0	0.02	0.03	0.05
		16	G	0	2	12848	2	4	0	0.02	99.97	0.02	0.03
		17	G	2	2	12846	2	6	0.02	0.02	99.95	0.02	0.05
		18	A	12841	5	3	3	11	99.91	0.04	0.02	0.02	0.09
		19	A	12844	0	5	3	8	99.94	0	0.04	0.02	0.06
		20	G	0	0	12852	0	0	0	0	100	0	0
		PAM	A	12834	7	8	3	18	99.86	0.05	0.06	0.02	0.14
		PAM	G	3	3	12843	3	9	0.02	0.02	99.93	0.02	0.07
		PAM	G	4	4	12840	4	12	0.03	0.03	99.91	0.03	0.09
ID_05	#05	#	target_seq	No_A	No_C	No_G	No_T	No_Non_Target	ratio_A(%)	ratio_C(%)	ratio_G(%)	ratio_T(%)	ratio_non_target(%)
		1	A	12793	0	2	0	2	99.98	0	0.02	0	0.02
		2	T	6	5	0	12784	11	0.05	0.04	0	99.91	0.09
		3	T	0	3	0	12792	3	0	0.02	0	99.98	0.02
		4	G	10	6	12775	4	20	0.08	0.05	99.84	0.03	0.16
		5	C	3	12785	0	7	10	0.02	99.92	0	0.05	0.08
		6	A	12783	3	6	3	12	99.91	0.02	0.05	0.02	0.09
		7	A	12779	6	3	7	16	99.87	0.05	0.02	0.05	0.13
		8	G	0	0	12793	2	2	0	0	99.98	0.02	0.02
		9	A	12787	2	2	4	8	99.94	0.02	0.02	0.03	0.06
		10	A	12781	4	4	6	14	99.89	0.03	0.03	0.05	0.11
		11	G	4	0	12791	0	4	0.03	0	99.97	0	0.03
		12	A	12790	0	2	3	5	99.96	0	0.02	0.02	0.04
		13	G	3	2	12787	3	8	0.02	0.02	99.94	0.02	0.06
		14	G	4	0	12785	6	10	0.03	0	99.92	0.05	0.08
		15	A	12785	0	3	7	10	99.92	0	0.02	0.05	0.08
		16	G	5	0	12787	3	8	0.04	0	99.94	0.02	0.06
		17	G	2	2	12791	0	4	0.02	0.02	99.97	0	0.03
		18	A	12783	3	3	6	12	99.91	0.02	0.02	0.05	0.09
		19	A	12787	0	3	5	8	99.94	0	0.02	0.04	0.06
		20	G	3	2	12787	3	8	0.02	0.02	99.94	0.02	0.06
		PAM	A	12788	4	0	3	7	99.95	0.03	0	0.02	0.05
		PAM	G	3	0	12792	0	3	0.02	0	99.98	0	0.02
		PAM	G	5	0	12784	6	11	0.04	0	99.91	0.05	0.09
ID_06	#06	#	target_seq	No_A	No_C	No_G	No_T	No_Non_Target	ratio_A(%)	ratio_C(%)	ratio_G(%)	ratio_T(%)	ratio_non_target(%)
		1	A	12705	0	0	6	6	99.95	0	0	0.05	0.05
		2	T	3	3	0	12705	6	0.02	0.02	0	99.95	0.05
		3	T	3	7	0	12701	10	0.02	0.06	0	99.92	0.08
		4	G	10	0	12701	0	10	0.08	0	99.92	0	0.08
		5	C	0	12705	0	6	6	0	99.95	0	0.05	0.05
		6	A	12684	3	11	13	27	99.79	0.02	0.09	0.1	0.21
		7	A	12707	0	2	2	4	99.97	0	0.02	0.02	0.03
		8	G	2	0	12709	0	2	0.02	0	99.98	0	0.02
		9	A	12707	2	2	0	4	99.97	0.02	0.02	0	0.03
		10	A	12705	0	4	2	6	99.95	0	0.03	0.02	0.05
		11	G	0	0	12711	0	0	0	0	100	0	0
		12	A	12707	0	0	4	4	99.97	0	0	0.03	0.03
		13	G	4	0	12703	4	8	0.03	0	99.94	0.03	0.06
		14	G	4	2	12702	3	9	0.03	0.02	99.93	0.02	0.07
		15	A	12704	0	2	5	7	99.94	0	0.02	0.04	0.06
		16	G	4	3	12700	4	11	0.03	0.02	99.91	0.03	0.09
		17	G	3	2	12704	2	7	0.02	0.02	99.94	0.02	0.06
		18	A	12703	3	2	3	8	99.94	0.02	0.02	0.02	0.06
		19	A	12697	3	4	7	14	99.89	0.02	0.03	0.06	0.11
		20	G	3	2	12703	3	8	0.02	0.02	99.94	0.02	0.06
		PAM	A	12699	4	2	6	12	99.91	0.03	0.02	0.05	0.09
		PAM	G	2	0	12709	0	2	0.02	0	99.98	0	0.02
		PAM	G	4	0	12694	13	17	0.03	0	99.87	0.1	0.13
ID_07	#07	#	target_seq	No_A	No_C	No_G	No_T	No_Non_Target	ratio_A(%)	ratio_C(%)	ratio_G(%)	ratio_T(%)	ratio_non_target(%)
		1	A	11327	0	2	3	5	99.96	0	0.02	0.03	0.04
		2	T	3	0	0	11329	3	0.03	0	0	99.97	0.03
		3	T	4	3	0	11325	7	0.04	0.03	0	99.94	0.06
		4	G	10	2	11318	2	14	0.09	0.02	99.88	0.02	0.12
		5	C	2	11316	2	12	16	0.02	99.86	0.02	0.11	0.14
		6	A	11324	0	3	5	8	99.93	0	0.03	0.04	0.07
		7	A	11320	2	2	8	12	99.89	0.02	0.02	0.07	0.11
		8	G	0	2	11330	0	2	0	0.02	99.98	0	0.02
		9	A	11328	2	2	0	4	99.96	0.02	0.02	0	0.04
		10	A	11327	0	0	5	5	99.96	0	0	0.04	0.04
		11	G	0	0	11332	0	0	0	0	100	0	0
		12	A	11322	3	3	4	10	99.91	0.03	0.03	0.04	0.09
		13	G	5	2	11321	4	11	0.04	0.02	99.9	0.04	0.1
		14	G	0	2	11327	3	5	0	0.02	99.96	0.03	0.04
		15	A	11327	0	2	3	5	99.96	0	0.02	0.03	0.04
		16	G	3	0	11325	4	7	0.03	0	99.94	0.04	0.06
		17	G	2	2	11328	0	4	0.02	0.02	99.96	0	0.04
		18	A	11320	2	3	7	12	99.89	0.02	0.03	0.06	0.11
		19	A	11321	0	3	8	11	99.9	0	0.03	0.07	0.1
		20	G	0	5	11325	2	7	0	0.04	99.94	0.02	0.06
		PAM	A	11323	6	0	3	9	99.92	0.05	0	0.03	0.08
		PAM	G	3	0	11329	0	3	0.03	0	99.97	0	0.03
		PAM	G	0	0	11330	2	2	0	0	99.98	0.02	0.02
ID_08	#08	#	target_seq	No_A	No_C	No_G	No_T	No_Non_Target	ratio_A(%)	ratio_C(%)	ratio_G(%)	ratio_T(%)	ratio_non_target(%)
		1	A	12244	0	3	4	7	99.94	0	0.02	0.03	0.06
		2	T	5	2	0	12244	7	0.04	0.02	0	99.94	0.06
		3	T	2	4	0	12245	6	0.02	0.03	0	99.95	0.05
		4	G	5	7	12239	0	12	0.04	0.06	99.9	0	0.1
		5	C	0	12237	3	11	14	0	99.89	0.02	0.09	0.11
		6	A	12238	3	6	4	13	99.89	0.02	0.05	0.03	0.11
		7	A	12241	0	2	8	10	99.92	0	0.02	0.07	0.08
		8	G	0	0	12251	0	0	0	0	100	0	0
		9	A	12243	2	0	6	8	99.93	0.02	0	0.05	0.07
		10	A	12238	3	7	3	13	99.89	0.02	0.06	0.02	0.11
		11	G	3	0	12248	0	3	0.02	0	99.98	0	0.02
		12	A	12248	0	0	3	3	99.98	0	0	0.02	0.02
		13	G	0	0	12248	3	3	0	0	99.98	0.02	0.02
		14	G	3	3	12238	7	13	0.02	0.02	99.89	0.06	0.11
		15	A	12240	4	2	5	11	99.91	0.03	0.02	0.04	0.09
		16	G	4	0	12241	6	10	0.03	0	99.92	0.05	0.08
		17	G	0	0	12251	0	0	0	0	100	0	0
		18	A	12245	0	3	3	6	99.95	0	0.02	0.02	0.05
		19	A	12251	0	0	0	0	100	0	0	0	0
		20	G	2	0	12245	4	6	0.02	0	99.95	0.03	0.05
		PAM	A	12239	4	3	5	12	99.9	0.03	0.02	0.04	0.1
		PAM	G	2	2	12244	3	7	0.02	0.02	99.94	0.02	0.06
		PAM	G	3	0	12246	2	5	0.02	0	99.96	0.02	0.04
ID_09	#09	#	target_seq	No_A	No_C	No_G	No_T	No_Non_Target	ratio_A(%)	ratio_C(%)	ratio_G(%)	ratio_T(%)	ratio_non_target(%)
		1	A	11662	0	0	2	2	99.98	0	0	0.02	0.02
		2	T	7	5	0	11652	12	0.06	0.04	0	99.9	0.1
		3	T	4	0	0	11660	4	0.03	0	0	99.97	0.03
		4	G	7	3	11652	2	12	0.06	0.03	99.9	0.02	0.1
		5	C	0	11651	3	10	13	0	99.89	0.03	0.09	0.11
		6	A	11652	0	6	6	12	99.9	0	0.05	0.05	0.1
		7	A	11657	2	0	5	7	99.94	0.02	0	0.04	0.06
		8	G	2	2	11660	0	4	0.02	0.02	99.97	0	0.03
		9	A	11655	2	5	2	9	99.92	0.02	0.04	0.02	0.08
		10	A	11659	0	3	2	5	99.96	0	0.03	0.02	0.04
		11	G	0	0	11664	0	0	0	0	100	0	0
		12	A	11659	0	2	3	5	99.96	0	0.02	0.03	0.04
		13	G	3	0	11658	3	6	0.03	0	99.95	0.03	0.05
		14	G	6	0	11655	3	9	0.05	0	99.92	0.03	0.08
		15	A	11658	0	3	3	6	99.95	0	0.03	0.03	0.05
		16	G	6	4	11650	4	14	0.05	0.03	99.88	0.03	0.12
		17	G	0	0	11664	0	0	0	0	100	0	0
		18	A	11657	0	3	4	7	99.94	0	0.03	0.03	0.06
		19	A	11653	4	3	4	11	99.91	0.03	0.03	0.03	0.09
		20	G	5	2	11657	0	7	0.04	0.02	99.94	0	0.06
		PAM	A	11653	3	4	4	11	99.91	0.03	0.03	0.03	0.09
		PAM	G	8	3	11649	4	15	0.07	0.03	99.87	0.03	0.13
		PAM	G	3	0	11658	3	6	0.03	0	99.95	0.03	0.05
ID_10	#10	#	target_seq	No_A	No_C	No_G	No_T	No_Non_Target	ratio_A(%)	ratio_C(%)	ratio_G(%)	ratio_T(%)	ratio_non_target(%)
		1	A	10299	0	0	0	0	100	0	0	0	0
		2	T	0	2	0	10297	2	0	0.02	0	99.98	0.02
		3	T	5	4	0	10290	9	0.05	0.04	0	99.91	0.09
		4	G	6	3	10290	0	9	0.06	0.03	99.91	0	0.09
		5	C	0	10287	0	12	12	0	99.88	0	0.12	0.12
		6	A	10289	0	2	8	10	99.9	0	0.02	0.08	0.1
		7	A	10289	0	3	7	10	99.9	0	0.03	0.07	0.1
		8	G	3	0	10296	0	3	0.03	0	99.97	0	0.03
		9	A	10295	0	2	2	4	99.96	0	0.02	0.02	0.04
		10	A	10299	0	0	0	0	100	0	0	0	0
		11	G	3	2	10294	0	5	0.03	0.02	99.95	0	0.05
		12	A	10299	0	0	0	0	100	0	0	0	0
		13	G	2	3	10291	3	8	0.02	0.03	99.92	0.03	0.08
		14	G	3	4	10286	6	13	0.03	0.04	99.87	0.06	0.13
		15	A	10296	0	3	0	3	99.97	0	0.03	0	0.03
		16	G	2	3	10292	2	7	0.02	0.03	99.93	0.02	0.07
		17	G	2	3	10294	0	5	0.02	0.03	99.95	0	0.05
		18	A	10293	0	0	6	6	99.94	0	0	0.06	0.06
		19	A	10289	0	4	6	10	99.9	0	0.04	0.06	0.1
		20	G	5	0	10292	2	7	0.05	0	99.93	0.02	0.07
		PAM	A	10284	9	2	4	15	99.85	0.09	0.02	0.04	0.15
		PAM	G	2	0	10297	0	2	0.02	0	99.98	0	0.02
		PAM	G	4	0	10293	2	6	0.04	0	99.94	0.02	0.06
ID_11	#11	#	target_seq	No_A	No_C	No_G	No_T	No_Non_Target	ratio_A(%)	ratio_C(%)	ratio_G(%)	ratio_T(%)	ratio_non_target(%)
		1	A	9185	0	0	0	0	100	0	0	0	0
		2	T	4	3	0	9178	7	0.04	0.03	0	99.92	0.08
		3	T	2	3	0	9180	5	0.02	0.03	0	99.95	0.05
		4	G	3	4	9175	3	10	0.03	0.04	99.89	0.03	0.11
		5	C	2	9176	0	7	9	0.02	99.9	0	0.08	0.1
		6	A	9175	4	4	2	10	99.89	0.04	0.04	0.02	0.11
		7	A	9180	0	3	2	5	99.95	0	0.03	0.02	0.05
		8	G	2	0	9183	0	2	0.02	0	99.98	0	0.02
		9	A	9182	0	0	3	3	99.97	0	0	0.03	0.03
		10	A	9181	2	0	2	4	99.96	0.02	0	0.02	0.04
		11	G	2	0	9183	0	2	0.02	0	99.98	0	0.02
		12	A	9180	0	2	3	5	99.95	0	0.02	0.03	0.05
		13	G	0	0	9181	4	4	0	0	99.96	0.04	0.04
		14	G	0	0	9182	3	3	0	0	99.97	0.03	0.03
		15	A	9177	0	2	6	8	99.91	0	0.02	0.07	0.09
		16	G	0	2	9180	3	5	0	0.02	99.95	0.03	0.05
		17	G	0	2	9179	4	6	0	0.02	99.93	0.04	0.07
		18	A	9180	0	0	5	5	99.95	0	0	0.05	0.05
		19	A	9180	0	0	5	5	99.95	0	0	0.05	0.05
		20	G	2	0	9183	0	2	0.02	0	99.98	0	0.02
		PAM	A	9183	0	0	2	2	99.98	0	0	0.02	0.02
		PAM	G	3	0	9182	0	3	0.03	0	99.97	0	0.03
		PAM	G	3	0	9182	0	3	0.03	0	99.97	0	0.03
ID_12	#12	#	target_seq	No_A	No_C	No_G	No_T	No_Non_Target	ratio_A(%)	ratio_C(%)	ratio_G(%)	ratio_T(%)	ratio_non_target(%)
		1	A	9206	0	2	2	4	99.96	0	0.02	0.02	0.04
		2	T	4	3	0	9203	7	0.04	0.03	0	99.92	0.08
		3	T	4	5	0	9201	9	0.04	0.05	0	99.9	0.1
		4	G	4	6	9200	0	10	0.04	0.07	99.89	0	0.11
		5	C	0	9197	5	8	13	0	99.86	0.05	0.09	0.14
		6	A	9203	2	3	2	7	99.92	0.02	0.03	0.02	0.08
		7	A	9203	0	3	4	7	99.92	0	0.03	0.04	0.08
		8	G	0	2	9208	0	2	0	0.02	99.98	0	0.02
		9	A	9210	0	0	0	0	100	0	0	0	0
		10	A	9205	2	0	3	5	99.95	0.02	0	0.03	0.05
		11	G	0	3	9207	0	3	0	0.03	99.97	0	0.03
		12	A	9203	0	2	5	7	99.92	0	0.02	0.05	0.08
		13	G	3	0	9205	2	5	0.03	0	99.95	0.02	0.05
		14	G	2	0	9205	3	5	0.02	0	99.95	0.03	0.05
		15	A	9202	0	5	3	8	99.91	0	0.05	0.03	0.09
		16	G	0	0	9205	5	5	0	0	99.95	0.05	0.05
		17	G	2	0	9208	0	2	0.02	0	99.98	0	0.02
		18	A	9210	0	0	0	0	100	0	0	0	0
		19	A	9198	2	6	4	12	99.87	0.02	0.07	0.04	0.13
		20	G	0	0	9210	0	0	0	0	100	0	0
		PAM	A	9201	5	2	2	9	99.9	0.05	0.02	0.02	0.1
		PAM	G	3	0	9207	0	3	0.03	0	99.97	0	0.03
		PAM	G	2	0	9206	2	4	0.02	0	99.96	0.02	0.04
ID_13	#13	#	target_seq	No_A	No_C	No_G	No_T	No_Non_Target	ratio_A(%)	ratio_C(%)	ratio_G(%)	ratio_T(%)	ratio_non_target(%)
		1	A	8204	0	0	2	2	99.98	0	0	0.02	0.02
		2	T	4	0	0	8202	4	0.05	0	0	99.95	0.05
		3	T	5	0	0	8201	5	0.06	0	0	99.94	0.06
		4	G	3	4	8199	0	7	0.04	0.05	99.91	0	0.09
		5	C	2	8192	2	10	14	0.02	99.83	0.02	0.12	0.17
		6	A	8202	0	4	0	4	99.95	0	0.05	0	0.05
		7	A	8201	0	2	3	5	99.94	0	0.02	0.04	0.06
		8	G	2	0	8204	0	2	0.02	0	99.98	0	0.02
		9	A	8204	0	0	2	2	99.98	0	0	0.02	0.02
		10	A	8202	0	2	2	4	99.95	0	0.02	0.02	0.05
		11	G	0	3	8203	0	3	0	0.04	99.96	0	0.04
		12	A	8206	0	0	0	0	100	0	0	0	0
		13	G	2	2	8202	0	4	0.02	0.02	99.95	0	0.05
		14	G	3	0	8199	4	7	0.04	0	99.91	0.05	0.09
		15	A	8201	0	5	0	5	99.94	0	0.06	0	0.06
		16	G	3	2	8199	2	7	0.04	0.02	99.91	0.02	0.09
		17	G	0	0	8206	0	0	0	0	100	0	0
		18	A	8201	0	0	5	5	99.94	0	0	0.06	0.06
		19	A	8200	0	0	6	6	99.93	0	0	0.07	0.07
		20	G	0	2	8204	0	2	0	0.02	99.98	0	0.02
		PAM	A	8202	4	0	0	4	99.95	0.05	0	0	0.05
		PAM	G	0	0	8203	3	3	0	0	99.96	0.04	0.04
		PAM	G	0	0	8204	2	2	0	0	99.98	0.02	0.02
ID_14	#14	#	target_seq	No_A	No_C	No_G	No_T	No_Non_Target	ratio_A(%)	ratio_C(%)	ratio_G(%)	ratio_T(%)	ratio_non_target(%)
		1	A	9495	0	0	2	2	99.98	0	0	0.02	0.02
		2	T	5	2	0	9490	7	0.05	0.02	0	99.93	0.07
		3	T	4	4	0	9489	8	0.04	0.04	0	99.92	0.08
		4	G	9	5	9483	0	14	0.09	0.05	99.85	0	0.15
		5	C	0	9491	0	6	6	0	99.94	0	0.06	0.06
		6	A	9486	0	7	4	11	99.88	0	0.07	0.04	0.12
		7	A	9490	0	2	5	7	99.93	0	0.02	0.05	0.07
		8	G	2	0	9495	0	2	0.02	0	99.98	0	0.02
		9	A	9497	0	0	0	0	100	0	0	0	0
		10	A	9493	0	4	0	4	99.96	0	0.04	0	0.04
		11	G	0	0	9497	0	0	0	0	100	0	0
		12	A	9489	2	2	4	8	99.92	0.02	0.02	0.04	0.08
		13	G	3	0	9494	0	3	0.03	0	99.97	0	0.03
		14	G	2	3	9488	4	9	0.02	0.03	99.91	0.04	0.09
		15	A	9495	0	0	2	2	99.98	0	0	0.02	0.02
		16	G	2	2	9488	5	9	0.02	0.02	99.91	0.05	0.09
		17	G	0	2	9495	0	2	0	0.02	99.98	0	0.02
		18	A	9495	0	2	0	2	99.98	0	0.02	0	0.02
		19	A	9493	2	2	0	4	99.96	0.02	0.02	0	0.04
		20	G	3	0	9492	2	5	0.03	0	99.95	0.02	0.05
		PAM	A	9487	3	2	5	10	99.89	0.03	0.02	0.05	0.11
		PAM	G	0	2	9491	4	6	0	0.02	99.94	0.04	0.06
		PAM	G	3	0	9490	4	7	0.03	0	99.93	0.04	0.07
ID_15	#15	#	target_seq	No_A	No_C	No_G	No_T	No_Non_Target	ratio_A(%)	ratio_C(%)	ratio_G(%)	ratio_T(%)	ratio_non_target(%)
		1	A	7810	0	0	0	0	100	0	0	0	0
		2	T	0	3	0	7807	3	0	0.04	0	99.96	0.04
		3	T	5	3	0	7802	8	0.06	0.04	0	99.9	0.1
		4	G	2	2	7803	3	7	0.03	0.03	99.91	0.04	0.09
		5	C	0	7801	0	9	9	0	99.88	0	0.12	0.12
		6	A	7806	0	4	0	4	99.95	0	0.05	0	0.05
		7	A	7808	0	2	0	2	99.97	0	0.03	0	0.03
		8	G	2	0	7808	0	2	0.03	0	99.97	0	0.03
		9	A	7807	0	3	0	3	99.96	0	0.04	0	0.04
		10	A	7804	2	2	2	6	99.92	0.03	0.03	0.03	0.08
		11	G	4	0	7801	5	9	0.05	0	99.88	0.06	0.12
		12	A	7808	0	0	2	2	99.97	0	0	0.03	0.03
		13	G	2	2	7803	3	7	0.03	0.03	99.91	0.04	0.09
		14	G	2	0	7804	4	6	0.03	0	99.92	0.05	0.08
		15	A	7807	0	3	0	3	99.96	0	0.04	0	0.04
		16	G	0	0	7803	7	7	0	0	99.91	0.09	0.09
		17	G	0	0	7808	2	2	0	0	99.97	0.03	0.03
		18	A	7801	0	4	5	9	99.88	0	0.05	0.06	0.12
		19	A	7807	0	0	3	3	99.96	0	0	0.04	0.04
		20	G	0	2	7808	0	2	0	0.03	99.97	0	0.03
		PAM	A	7806	2	0	2	4	99.95	0.03	0	0.03	0.05
		PAM	G	0	2	7808	0	2	0	0.03	99.97	0	0.03
		PAM	G	0	0	7807	3	3	0	0	99.96	0.04	0.04
ID_16	#16	#	target_seq	No_A	No_C	No_G	No_T	No_Non_Target	ratio_A(%)	ratio_C(%)	ratio_G(%)	ratio_T(%)	ratio_non_target(%)
		1	A	8011	0	0	4	4	99.95	0	0	0.05	0.05
		2	T	5	0	0	8010	5	0.06	0	0	99.94	0.06
		3	T	2	3	0	8010	5	0.02	0.04	0	99.94	0.06
		4	G	8	2	8005	0	10	0.1	0.02	99.88	0	0.12
		5	C	0	8010	0	5	5	0	99.94	0	0.06	0.06
		6	A	8010	0	5	0	5	99.94	0	0.06	0	0.06
		7	A	8006	2	2	5	9	99.89	0.02	0.02	0.06	0.11
		8	G	0	2	8013	0	2	0	0.02	99.98	0	0.02
		9	A	8015	0	0	0	0	100	0	0	0	0
		10	A	8013	2	0	0	2	99.98	0.02	0	0	0.02
		11	G	0	0	8015	0	0	0	0	100	0	0
		12	A	8008	0	0	7	7	99.91	0	0	0.09	0.09
		13	G	2	0	8010	3	5	0.02	0	99.94	0.04	0.06
		14	G	0	0	8011	4	4	0	0	99.95	0.05	0.05
		15	A	8013	0	0	2	2	99.98	0	0	0.02	0.02
		16	G	2	0	8011	2	4	0.02	0	99.95	0.02	0.05
		17	G	0	0	8013	2	2	0	0	99.98	0.02	0.02
		18	A	8010	0	2	3	5	99.94	0	0.02	0.04	0.06
		19	A	8010	0	3	2	5	99.94	0	0.04	0.02	0.06
		20	G	3	0	8012	0	3	0.04	0	99.96	0	0.04
		PAM	A	8011	4	0	0	4	99.95	0.05	0	0	0.05
		PAM	G	4	3	8008	0	7	0.05	0.04	99.91	0	0.09
		PAM	G	3	0	8006	6	9	0.04	0	99.89	0.07	0.11
ID_17	#17	#	target_seq	No_A	No_C	No_G	No_T	No_Non_Target	ratio_A(%)	ratio_C(%)	ratio_G(%)	ratio_T(%)	ratio_non_target(%)
		1	A	12499	0	3	0	3	99.98	0	0.02	0	0.02
		2	T	4	4	0	12494	8	0.03	0.03	0	99.94	0.06
		3	T	6	6	0	12490	12	0.05	0.05	0	99.9	0.1
		4	G	6	5	12491	0	11	0.05	0.04	99.91	0	0.09
		5	C	0	12492	0	10	10	0	99.92	0	0.08	0.08
		6	A	12497	2	3	0	5	99.96	0.02	0.02	0	0.04
		7	A	12495	0	4	3	7	99.94	0	0.03	0.02	0.06
		8	G	0	0	12502	0	0	0	0	100	0	0
		9	A	12496	3	3	0	6	99.95	0.02	0.02	0	0.05
		10	A	12488	3	3	8	14	99.89	0.02	0.02	0.06	0.11
		11	G	6	0	12496	0	6	0.05	0	99.95	0	0.05
		12	A	12496	0	3	3	6	99.95	0	0.02	0.02	0.05
		13	G	0	2	12495	5	7	0	0.02	99.94	0.04	0.06
		14	G	3	2	12492	5	10	0.02	0.02	99.92	0.04	0.08
		15	A	12496	2	0	4	6	99.95	0.02	0	0.03	0.05
		16	G	2	7	12489	4	13	0.02	0.06	99.9	0.03	0.1
		17	G	0	0	12502	0	0	0	0	100	0	0
		18	A	12495	0	0	7	7	99.94	0	0	0.06	0.06
		19	A	12490	0	7	5	12	99.9	0	0.06	0.04	0.1
		20	G	3	2	12497	0	5	0.02	0.02	99.96	0	0.04
		PAM	A	12491	5	2	4	11	99.91	0.04	0.02	0.03	0.09
		PAM	G	3	3	12493	3	9	0.02	0.02	99.93	0.02	0.07
		PAM	G	2	0	12496	4	6	0.02	0	99.95	0.03	0.05
ID_18	#18	#	target_seq	No_A	No_C	No_G	No_T	No_Non_Target	ratio_A(%)	ratio_C(%)	ratio_G(%)	ratio_T(%)	ratio_non_target(%)
		1	A	10405	0	0	4	4	99.96	0	0	0.04	0.04
		2	T	7	4	0	10398	11	0.07	0.04	0	99.89	0.11
		3	T	2	5	0	10402	7	0.02	0.05	0	99.93	0.07
		4	G	4	4	10401	0	8	0.04	0.04	99.92	0	0.08
		5	C	2	10401	0	6	8	0.02	99.92	0	0.06	0.08
		6	A	10406	0	3	0	3	99.97	0	0.03	0	0.03
		7	A	10404	0	2	3	5	99.95	0	0.02	0.03	0.05
		8	G	2	0	10407	0	2	0.02	0	99.98	0	0.02
		9	A	10405	0	0	4	4	99.96	0	0	0.04	0.04
		10	A	10403	0	3	3	6	99.94	0	0.03	0.03	0.06
		11	G	0	0	10409	0	0	0	0	100	0	0
		12	A	10404	0	0	5	5	99.95	0	0	0.05	0.05
		13	G	5	2	10399	3	10	0.05	0.02	99.9	0.03	0.1
		14	G	4	2	10396	7	13	0.04	0.02	99.88	0.07	0.12
		15	A	10407	0	0	2	2	99.98	0	0	0.02	0.02
		16	G	7	2	10395	5	14	0.07	0.02	99.87	0.05	0.13
		17	G	0	0	10406	3	3	0	0	99.97	0.03	0.03
		18	A	10404	0	3	2	5	99.95	0	0.03	0.02	0.05
		19	A	10403	0	0	6	6	99.94	0	0	0.06	0.06
		20	G	3	0	10404	2	5	0.03	0	99.95	0.02	0.05
		PAM	A	10401	3	3	2	8	99.92	0.03	0.03	0.02	0.08
		PAM	G	0	0	10409	0	0	0	0	100	0	0
		PAM	G	2	3	10399	5	10	0.02	0.03	99.9	0.05	0.1
ID_19	#19	#	target_seq	No_A	No_C	No_G	No_T	No_Non_Target	ratio_A(%)	ratio_C(%)	ratio_G(%)	ratio_T(%)	ratio_non_target(%)
		1	A	9171	0	0	3	3	99.97	0	0	0.03	0.03
		2	T	3	2	0	9169	5	0.03	0.02	0	99.95	0.05
		3	T	5	7	2	9160	14	0.05	0.08	0.02	99.85	0.15
		4	G	5	0	9169	0	5	0.05	0	99.95	0	0.05
		5	C	3	9159	4	8	15	0.03	99.84	0.04	0.09	0.16
		6	A	9165	2	5	2	9	99.9	0.02	0.05	0.02	0.1
		7	A	9162	0	7	5	12	99.87	0	0.08	0.05	0.13
		8	G	3	4	9165	2	9	0.03	0.04	99.9	0.02	0.1
		9	A	9174	0	0	0	0	100	0	0	0	0
		10	A	9165	0	3	6	9	99.9	0	0.03	0.07	0.1
		11	G	2	0	9172	0	2	0.02	0	99.98	0	0.02
		12	A	9174	0	0	0	0	100	0	0	0	0
		13	G	2	0	9168	4	6	0.02	0	99.93	0.04	0.07
		14	G	0	0	9171	3	3	0	0	99.97	0.03	0.03
		15	A	9170	0	4	0	4	99.96	0	0.04	0	0.04
		16	G	2	2	9167	3	7	0.02	0.02	99.92	0.03	0.08
		17	G	4	0	9170	0	4	0.04	0	99.96	0	0.04
		18	A	9166	2	2	4	8	99.91	0.02	0.02	0.04	0.09
		19	A	9167	0	3	4	7	99.92	0	0.03	0.04	0.08
		20	G	0	3	9171	0	3	0	0.03	99.97	0	0.03
		PAM	A	9165	7	0	2	9	99.9	0.08	0	0.02	0.1
		PAM	G	2	0	9168	4	6	0.02	0	99.93	0.04	0.07
		PAM	G	2	0	9170	2	4	0.02	0	99.96	0.02	0.04
ID_20	#20	#	target_seq	No_A	No_C	No_G	No_T	No_Non_Target	ratio_A(%)	ratio_C(%)	ratio_G(%)	ratio_T(%)	ratio_non_target(%)
		1	A	9481	0	2	0	2	99.98	0	0.02	0	0.02
		2	T	3	8	0	9472	11	0.03	0.08	0	99.88	0.12
		3	T	0	3	0	9480	3	0	0.03	0	99.97	0.03
		4	G	3	2	9478	0	5	0.03	0.02	99.95	0	0.05
		5	C	3	9474	0	6	9	0.03	99.91	0	0.06	0.09
		6	A	9479	0	4	0	4	99.96	0	0.04	0	0.04
		7	A	9476	0	3	4	7	99.93	0	0.03	0.04	0.07
		8	G	3	2	9475	3	8	0.03	0.02	99.92	0.03	0.08
		9	A	9483	0	0	0	0	100	0	0	0	0
		10	A	9483	0	0	0	0	100	0	0	0	0
		11	G	2	0	9481	0	2	0.02	0	99.98	0	0.02
		12	A	9479	0	2	2	4	99.96	0	0.02	0.02	0.04
		13	G	2	0	9481	0	2	0.02	0	99.98	0	0.02
		14	G	3	0	9478	2	5	0.03	0	99.95	0.02	0.05
		15	A	9481	0	0	2	2	99.98	0	0	0.02	0.02
		16	G	3	0	9477	3	6	0.03	0	99.94	0.03	0.06
		17	G	4	2	9477	0	6	0.04	0.02	99.94	0	0.06
		18	A	9474	0	5	4	9	99.91	0	0.05	0.04	0.09
		19	A	9475	0	4	4	8	99.92	0	0.04	0.04	0.08
		20	G	0	0	9483	0	0	0	0	100	0	0
		PAM	A	9475	8	0	0	8	99.92	0.08	0	0	0.08
		PAM	G	0	0	9483	0	0	0	0	100	0	0
		PAM	G	2	2	9476	3	7	0.02	0.02	99.93	0.03	0.07
ID_21	#21	#	target_seq	No_A	No_C	No_G	No_T	No_Non_Target	ratio_A(%)	ratio_C(%)	ratio_G(%)	ratio_T(%)	ratio_non_target(%)
		1	A	9138	0	0	3	3	99.97	0	0	0.03	0.03
		2	T	3	2	0	9136	5	0.03	0.02	0	99.95	0.05
		3	T	2	5	0	9134	7	0.02	0.05	0	99.92	0.08
		4	G	7	4	9127	3	14	0.08	0.04	99.85	0.03	0.15
		5	C	2	9128	2	9	13	0.02	99.86	0.02	0.1	0.14
		6	A	9138	0	3	0	3	99.97	0	0.03	0	0.03
		7	A	9133	2	3	3	8	99.91	0.02	0.03	0.03	0.09
		8	G	3	0	9136	2	5	0.03	0	99.95	0.02	0.05
		9	A	9141	0	0	0	0	100	0	0	0	0
		10	A	9141	0	0	0	0	100	0	0	0	0
		11	G	3	0	9138	0	3	0.03	0	99.97	0	0.03
		12	A	9134	0	2	5	7	99.92	0	0.02	0.05	0.08
		13	G	0	2	9136	3	5	0	0.02	99.95	0.03	0.05
		14	G	2	2	9132	5	9	0.02	0.02	99.9	0.05	0.1
		15	A	9130	2	6	3	11	99.88	0.02	0.07	0.03	0.12
		16	G	4	0	9137	0	4	0.04	0	99.96	0	0.04
		17	G	2	0	9139	0	2	0.02	0	99.98	0	0.02
		18	A	9137	2	0	2	4	99.96	0.02	0	0.02	0.04
		19	A	9133	0	4	4	8	99.91	0	0.04	0.04	0.09
		20	G	0	0	9141	0	0	0	0	100	0	0
		PAM	A	9136	2	3	0	5	99.95	0.02	0.03	0	0.05
		PAM	G	3	2	9134	2	7	0.03	0.02	99.92	0.02	0.08
		PAM	G	0	0	9138	3	3	0	0	99.97	0.03	0.03
ID_22	#22	#	target_seq	No_A	No_C	No_G	No_T	No_Non_Target	ratio_A(%)	ratio_C(%)	ratio_G(%)	ratio_T(%)	ratio_non_target(%)
		1	A	10800	0	2	4	6	99.94	0	0.02	0.04	0.06
		2	T	4	4	0	10798	8	0.04	0.04	0	99.93	0.07
		3	T	3	7	0	10796	10	0.03	0.06	0	99.91	0.09
		4	G	5	8	10791	2	15	0.05	0.07	99.86	0.02	0.14
		5	C	0	10796	0	10	10	0	99.91	0	0.09	0.09
		6	A	10806	0	0	0	0	100	0	0	0	0
		7	A	10799	4	0	3	7	99.94	0.04	0	0.03	0.06
		8	G	0	5	10801	0	5	0	0.05	99.95	0	0.05
		9	A	10793	3	5	5	13	99.88	0.03	0.05	0.05	0.12
		10	A	10797	0	5	4	9	99.92	0	0.05	0.04	0.08
		11	G	4	0	10802	0	4	0.04	0	99.96	0	0.04
		12	A	10804	0	0	2	2	99.98	0	0	0.02	0.02
		13	G	0	3	10803	0	3	0	0.03	99.97	0	0.03
		14	G	0	0	10804	2	2	0	0	99.98	0.02	0.02
		15	A	10804	0	0	2	2	99.98	0	0	0.02	0.02
		16	G	7	2	10793	4	13	0.06	0.02	99.88	0.04	0.12
		17	G	2	0	10800	4	6	0.02	0	99.94	0.04	0.06
		18	A	10797	0	3	6	9	99.92	0	0.03	0.06	0.08
		19	A	10797	0	4	5	9	99.92	0	0.04	0.05	0.08
		20	G	5	0	10801	0	5	0.05	0	99.95	0	0.05
		PAM	A	10800	4	2	0	6	99.94	0.04	0.02	0	0.06
		PAM	G	3	2	10799	2	7	0.03	0.02	99.94	0.02	0.06
		PAM	G	3	2	10801	0	5	0.03	0.02	99.95	0	0.05
ID_23	#23	#	target_seq	No_A	No_C	No_G	No_T	No_Non_Target	ratio_A(%)	ratio_C(%)	ratio_G(%)	ratio_T(%)	ratio_non_target(%)
		1	A	8514	0	0	0	0	100	0	0	0	0
		2	T	3	3	0	8508	6	0.04	0.04	0	99.93	0.07
		3	T	4	8	0	8502	12	0.05	0.09	0	99.86	0.14
		4	G	7	0	8507	0	7	0.08	0	99.92	0	0.08
		5	C	2	8504	2	6	10	0.02	99.88	0.02	0.07	0.12
		6	A	8503	0	8	3	11	99.87	0	0.09	0.04	0.13
		7	A	8511	0	0	3	3	99.96	0	0	0.04	0.04
		8	G	0	2	8512	0	2	0	0.02	99.98	0	0.02
		9	A	8511	0	3	0	3	99.96	0	0.04	0	0.04
		10	A	8508	3	3	0	6	99.93	0.04	0.04	0	0.07
		11	G	2	0	8512	0	2	0.02	0	99.98	0	0.02
		12	A	8514	0	0	0	0	100	0	0	0	0
		13	G	0	0	8514	0	0	0	0	100	0	0
		14	G	3	0	8511	0	3	0.04	0	99.96	0	0.04
		15	A	8508	0	2	4	6	99.93	0	0.02	0.05	0.07
		16	G	5	0	8507	2	7	0.06	0	99.92	0.02	0.08
		17	G	0	0	8514	0	0	0	0	100	0	0
		18	A	8510	2	0	2	4	99.95	0.02	0	0.02	0.05
		19	A	8508	0	2	4	6	99.93	0	0.02	0.05	0.07
		20	G	2	0	8512	0	2	0.02	0	99.98	0	0.02
		PAM	A	8511	3	0	0	3	99.96	0.04	0	0	0.04
		PAM	G	0	0	8512	2	2	0	0	99.98	0.02	0.02
		PAM	G	2	0	8512	0	2	0.02	0	99.98	0	0.02
ID_24	#24	#	target_seq	No_A	No_C	No_G	No_T	No_Non_Target	ratio_A(%)	ratio_C(%)	ratio_G(%)	ratio_T(%)	ratio_non_target(%)
		1	A	8013	0	0	4	4	99.95	0	0	0.05	0.05
		2	T	2	0	0	8015	2	0.02	0	0	99.98	0.02
		3	T	3	5	0	8009	8	0.04	0.06	0	99.9	0.1
		4	G	5	3	8009	0	8	0.06	0.04	99.9	0	0.1
		5	C	0	8013	0	4	4	0	99.95	0	0.05	0.05
		6	A	8014	0	3	0	3	99.96	0	0.04	0	0.04
		7	A	8013	2	0	2	4	99.95	0.02	0	0.02	0.05
		8	G	2	0	8015	0	2	0.02	0	99.98	0	0.02
		9	A	8015	2	0	0	2	99.98	0.02	0	0	0.02
		10	A	8012	0	3	2	5	99.94	0	0.04	0.02	0.06
		11	G	0	3	8014	0	3	0	0.04	99.96	0	0.04
		12	A	8012	0	2	3	5	99.94	0	0.02	0.04	0.06
		13	G	3	0	8012	2	5	0.04	0	99.94	0.02	0.06
		14	G	3	2	8009	3	8	0.04	0.02	99.9	0.04	0.1
		15	A	8011	0	4	2	6	99.93	0	0.05	0.02	0.07
		16	G	0	2	8013	2	4	0	0.02	99.95	0.02	0.05
		17	G	2	0	8013	2	4	0.02	0	99.95	0.02	0.05
		18	A	8013	0	0	4	4	99.95	0	0	0.05	0.05
		19	A	8015	0	0	2	2	99.98	0	0	0.02	0.02
		20	G	0	0	8015	2	2	0	0	99.98	0.02	0.02
		PAM	A	8009	6	2	0	8	99.9	0.07	0.02	0	0.1
		PAM	G	2	0	8012	3	5	0.02	0	99.94	0.04	0.06
		PAM	G	2	0	8015	0	2	0.02	0	99.98	0	0.02
ID_25	#25	#	target_seq	No_A	No_C	No_G	No_T	No_Non_Target	ratio_A(%)	ratio_C(%)	ratio_G(%)	ratio_T(%)	ratio_non_target(%)
		1	A	11140	0	2	2	4	99.96	0	0.02	0.02	0.04
		2	T	4	2	0	11138	6	0.04	0.02	0	99.95	0.05
		3	T	3	7	0	11134	10	0.03	0.06	0	99.91	0.09
		4	G	5	3	11134	2	10	0.04	0.03	99.91	0.02	0.09
		5	C	2	11126	0	16	18	0.02	99.84	0	0.14	0.16
		6	A	11130	0	7	7	14	99.87	0	0.06	0.06	0.13
		7	A	11129	4	4	7	15	99.87	0.04	0.04	0.06	0.13
		8	G	2	0	11140	2	4	0.02	0	99.96	0.02	0.04
		9	A	11138	2	2	2	6	99.95	0.02	0.02	0.02	0.05
		10	A	11139	2	3	0	5	99.96	0.02	0.03	0	0.04
		11	G	2	0	11142	0	2	0.02	0	99.98	0	0.02
		12	A	11144	0	0	0	0	100	0	0	0	0
		13	G	3	0	11138	3	6	0.03	0	99.95	0.03	0.05
		14	G	0	0	11140	4	4	0	0	99.96	0.04	0.04
		15	A	11139	0	3	2	5	99.96	0	0.03	0.02	0.04
		16	G	2	2	11138	2	6	0.02	0.02	99.95	0.02	0.05
		17	G	0	0	11144	0	0	0	0	100	0	0
		18	A	11139	2	3	0	5	99.96	0.02	0.03	0	0.04
		19	A	11141	0	0	3	3	99.97	0	0	0.03	0.03
		20	G	4	2	11136	2	8	0.04	0.02	99.93	0.02	0.07
		PAM	A	11133	9	2	0	11	99.9	0.08	0.02	0	0.1
		PAM	G	0	0	11144	0	0	0	0	100	0	0
		PAM	G	2	0	11142	0	2	0.02	0	99.98	0	0.02
ID_26	#26	#	target_seq	No_A	No_C	No_G	No_T	No_Non_Target	ratio_A(%)	ratio_C(%)	ratio_G(%)	ratio_T(%)	ratio_non_target(%)
		1	A	9495	0	3	3	6	99.94	0	0.03	0.03	0.06
		2	T	5	0	0	9496	5	0.05	0	0	99.95	0.05
		3	T	0	5	0	9496	5	0	0.05	0	99.95	0.05
		4	G	7	6	9485	3	16	0.07	0.06	99.83	0.03	0.17
		5	C	2	9487	0	12	14	0.02	99.85	0	0.13	0.15
		6	A	9494	0	0	7	7	99.93	0	0	0.07	0.07
		7	A	9490	0	3	8	11	99.88	0	0.03	0.08	0.12
		8	G	0	0	9501	0	0	0	0	100	0	0
		9	A	9496	0	2	3	5	99.95	0	0.02	0.03	0.05
		10	A	9490	3	5	3	11	99.88	0.03	0.05	0.03	0.12
		11	G	0	0	9501	0	0	0	0	100	0	0
		12	A	9498	0	0	3	3	99.97	0	0	0.03	0.03
		13	G	3	0	9495	3	6	0.03	0	99.94	0.03	0.06
		14	G	2	2	9494	3	7	0.02	0.02	99.93	0.03	0.07
		15	A	9493	0	0	8	8	99.92	0	0	0.08	0.08
		16	G	0	2	9496	3	5	0	0.02	99.95	0.03	0.05
		17	G	3	2	9496	0	5	0.03	0.02	99.95	0	0.05
		18	A	9496	0	2	3	5	99.95	0	0.02	0.03	0.05
		19	A	9495	0	2	4	6	99.94	0	0.02	0.04	0.06
		20	G	3	3	9495	0	6	0.03	0.03	99.94	0	0.06
		PAM	A	9496	5	0	0	5	99.95	0.05	0	0	0.05
		PAM	G	0	3	9498	0	3	0	0.03	99.97	0	0.03
		PAM	G	0	0	9501	0	0	0	0	100	0	0
ID_27	#27	#	target_seq	No_A	No_C	No_G	No_T	No_Non_Target	ratio_A(%)	ratio_C(%)	ratio_G(%)	ratio_T(%)	ratio_non_target(%)
		1	A	8777	0	2	5	7	99.92	0	0.02	0.06	0.08
		2	T	5	3	0	8776	8	0.06	0.03	0	99.91	0.09
		3	T	3	6	0	8775	9	0.03	0.07	0	99.9	0.1
		4	G	4	6	8774	0	10	0.05	0.07	99.89	0	0.11
		5	C	2	8776	0	6	8	0.02	99.91	0	0.07	0.09
		6	A	8774	0	4	6	10	99.89	0	0.05	0.07	0.11
		7	A	8778	0	2	4	6	99.93	0	0.02	0.05	0.07
		8	G	3	0	8781	0	3	0.03	0	99.97	0	0.03
		9	A	8784	0	0	0	0	100	0	0	0	0
		10	A	8782	0	0	2	2	99.98	0	0	0.02	0.02
		11	G	2	0	8782	0	2	0.02	0	99.98	0	0.02
		12	A	8781	0	3	0	3	99.97	0	0.03	0	0.03
		13	G	3	0	8779	2	5	0.03	0	99.94	0.02	0.06
		14	G	0	0	8782	2	2	0	0	99.98	0.02	0.02
		15	A	8781	0	3	0	3	99.97	0	0.03	0	0.03
		16	G	5	0	8776	3	8	0.06	0	99.91	0.03	0.09
		17	G	3	0	8781	0	3	0.03	0	99.97	0	0.03
		18	A	8784	0	0	0	0	100	0	0	0	0
		19	A	8782	2	0	0	2	99.98	0.02	0	0	0.02
		20	G	0	0	8784	0	0	0	0	100	0	0
		PAM	A	8773	5	2	4	11	99.87	0.06	0.02	0.05	0.13
		PAM	G	2	2	8778	2	6	0.02	0.02	99.93	0.02	0.07
		PAM	G	2	0	8779	3	5	0.02	0	99.94	0.03	0.06
ID_28	#28	#	target_seq	No_A	No_C	No_G	No_T	No_Non_Target	ratio_A(%)	ratio_C(%)	ratio_G(%)	ratio_T(%)	ratio_non_target(%)
		1	A	8910	0	0	3	3	99.97	0	0	0.03	0.03
		2	T	6	3	0	8904	9	0.07	0.03	0	99.9	0.1
		3	T	4	4	0	8905	8	0.04	0.04	0	99.91	0.09
		4	G	11	4	8898	0	15	0.12	0.04	99.83	0	0.17
		5	C	2	8905	0	6	8	0.02	99.91	0	0.07	0.09
		6	A	8906	0	5	2	7	99.92	0	0.06	0.02	0.08
		7	A	8911	0	0	2	2	99.98	0	0	0.02	0.02
		8	G	0	0	8911	2	2	0	0	99.98	0.02	0.02
		9	A	8913	0	0	0	0	100	0	0	0	0
		10	A	8909	2	2	0	4	99.96	0.02	0.02	0	0.04
		11	G	3	0	8908	2	5	0.03	0	99.94	0.02	0.06
		12	A	8909	0	2	2	4	99.96	0	0.02	0.02	0.04
		13	G	3	2	8908	0	5	0.03	0.02	99.94	0	0.06
		14	G	3	3	8904	3	9	0.03	0.03	99.9	0.03	0.1
		15	A	8910	0	0	3	3	99.97	0	0	0.03	0.03
		16	G	3	4	8903	3	10	0.03	0.04	99.89	0.03	0.11
		17	G	0	0	8913	0	0	0	0	100	0	0
		18	A	8911	0	0	2	2	99.98	0	0	0.02	0.02
		19	A	8906	0	2	5	7	99.92	0	0.02	0.06	0.08
		20	G	2	0	8911	0	2	0.02	0	99.98	0	0.02
		PAM	A	8908	5	0	0	5	99.94	0.06	0	0	0.06
		PAM	G	0	0	8911	2	2	0	0	99.98	0.02	0.02
		PAM	G	0	0	8909	4	4	0	0	99.96	0.04	0.04
ID_29	#29	#	target_seq	No_A	No_C	No_G	No_T	No_Non_Target	ratio_A(%)	ratio_C(%)	ratio_G(%)	ratio_T(%)	ratio_non_target(%)
		1	A	8702	0	0	0	0	100	0	0	0	0
		2	T	2	0	0	8700	2	0.02	0	0	99.98	0.02
		3	T	0	3	0	8699	3	0	0.03	0	99.97	0.03
		4	G	8	0	8694	0	8	0.09	0	99.91	0	0.09
		5	C	0	8694	0	8	8	0	99.91	0	0.09	0.09
		6	A	8695	0	4	3	7	99.92	0	0.05	0.03	0.08
		7	A	8696	0	2	4	6	99.93	0	0.02	0.05	0.07
		8	G	0	0	8702	0	0	0	0	100	0	0
		9	A	8698	2	2	0	4	99.95	0.02	0.02	0	0.05
		10	A	8693	0	3	6	9	99.9	0	0.03	0.07	0.1
		11	G	0	0	8702	0	0	0	0	100	0	0
		12	A	8699	0	0	3	3	99.97	0	0	0.03	0.03
		13	G	0	2	8698	2	4	0	0.02	99.95	0.02	0.05
		14	G	5	0	8694	3	8	0.06	0	99.91	0.03	0.09
		15	A	8700	0	2	0	2	99.98	0	0.02	0	0.02
		16	G	4	0	8693	5	9	0.05	0	99.9	0.06	0.1
		17	G	2	0	8697	3	5	0.02	0	99.94	0.03	0.06
		18	A	8698	0	2	2	4	99.95	0	0.02	0.02	0.05
		19	A	8693	2	5	2	9	99.9	0.02	0.06	0.02	0.1
		20	G	2	2	8698	0	4	0.02	0.02	99.95	0	0.05
		PAM	A	8694	6	0	2	8	99.91	0.07	0	0.02	0.09
		PAM	G	0	0	8702	0	0	0	0	100	0	0
		PAM	G	2	3	8695	2	7	0.02	0.03	99.92	0.02	0.08
ID_30	#30	#	target_seq	No_A	No_C	No_G	No_T	No_Non_Target	ratio_A(%)	ratio_C(%)	ratio_G(%)	ratio_T(%)	ratio_non_target(%)
		1	A	10025	0	0	3	3	99.97	0	0	0.03	0.03
		2	T	8	0	0	10020	8	0.08	0	0	99.92	0.08
		3	T	3	4	0	10021	7	0.03	0.04	0	99.93	0.07
		4	G	5	6	10014	3	14	0.05	0.06	99.86	0.03	0.14
		5	C	2	10015	0	11	13	0.02	99.87	0	0.11	0.13
		6	A	10019	2	4	3	9	99.91	0.02	0.04	0.03	0.09
		7	A	10020	2	3	3	8	99.92	0.02	0.03	0.03	0.08
		8	G	3	2	10023	0	5	0.03	0.02	99.95	0	0.05
		9	A	10023	0	3	2	5	99.95	0	0.03	0.02	0.05
		10	A	10024	0	0	4	4	99.96	0	0	0.04	0.04
		11	G	2	0	10026	0	2	0.02	0	99.98	0	0.02
		12	A	10028	0	0	0	0	100	0	0	0	0
		13	G	2	3	10020	3	8	0.02	0.03	99.92	0.03	0.08
		14	G	0	2	10021	5	7	0	0.02	99.93	0.05	0.07
		15	A	10026	0	0	2	2	99.98	0	0	0.02	0.02
		16	G	2	0	10023	3	5	0.02	0	99.95	0.03	0.05
		17	G	3	2	10021	2	7	0.03	0.02	99.93	0.02	0.07
		18	A	10021	0	3	4	7	99.93	0	0.03	0.04	0.07
		19	A	10018	4	0	6	10	99.9	0.04	0	0.06	0.1
		20	G	0	0	10028	0	0	0	0	100	0	0
		PAM	A	10017	5	2	4	11	99.89	0.05	0.02	0.04	0.11
		PAM	G	2	0	10026	0	2	0.02	0	99.98	0	0.02
		PAM	G	2	0	10022	4	6	0.02	0	99.94	0.04	0.06
ID_31	#31	#	target_seq	No_A	No_C	No_G	No_T	No_Non_Target	ratio_A(%)	ratio_C(%)	ratio_G(%)	ratio_T(%)	ratio_non_target(%)
		1	A	8095	0	2	0	2	99.98	0	0.02	0	0.02
		2	T	3	5	0	8089	8	0.04	0.06	0	99.9	0.1
		3	T	5	8	0	8084	13	0.06	0.1	0	99.84	0.16
		4	G	2	2	8093	0	4	0.02	0.02	99.95	0	0.05
		5	C	0	8085	4	8	12	0	99.85	0.05	0.1	0.15
		6	A	8092	3	0	2	5	99.94	0.04	0	0.02	0.06
		7	A	8092	0	3	2	5	99.94	0	0.04	0.02	0.06
		8	G	0	0	8097	0	0	0	0	100	0	0
		9	A	8095	0	0	2	2	99.98	0	0	0.02	0.02
		10	A	8092	0	2	3	5	99.94	0	0.02	0.04	0.06
		11	G	0	0	8097	0	0	0	0	100	0	0
		12	A	8094	0	0	3	3	99.96	0	0	0.04	0.04
		13	G	4	2	8089	2	8	0.05	0.02	99.9	0.02	0.1
		14	G	0	2	8090	5	7	0	0.02	99.91	0.06	0.09
		15	A	8092	3	0	2	5	99.94	0.04	0	0.02	0.06
		16	G	2	4	8089	2	8	0.02	0.05	99.9	0.02	0.1
		17	G	2	0	8093	2	4	0.02	0	99.95	0.02	0.05
		18	A	8092	0	2	3	5	99.94	0	0.02	0.04	0.06
		19	A	8092	0	0	5	5	99.94	0	0	0.06	0.06
		20	G	0	2	8095	0	2	0	0.02	99.98	0	0.02
		PAM	A	8086	7	2	2	11	99.86	0.09	0.02	0.02	0.14
		PAM	G	2	2	8091	2	6	0.02	0.02	99.93	0.02	0.07
		PAM	G	2	0	8091	4	6	0.02	0	99.93	0.05	0.07
ID_82	#32	#	target_seq	No_A	No_C	No_G	No_T	No_Non_Target	ratio_A(%)	ratio_C(%)	ratio_G(%)	ratio_T(%)	ratio_non_target(%)
		1	A	18480	0	0	5	5	99.97	0	0	0.03	0.03
		2	T	5	3	0	18477	8	0.03	0.02	0	99.96	0.04
		3	T	9	5	0	18471	14	0.05	0.03	0	99.92	0.08
		4	G	8	5	18464	8	21	0.04	0.03	99.89	0.04	0.11
		5	C	0	18462	3	20	23	0	99.88	0.02	0.11	0.12
		6	A	18470	0	12	3	15	99.92	0	0.06	0.02	0.08
		7	A	18470	2	6	7	15	99.92	0.01	0.03	0.04	0.08
		8	G	3	0	18478	4	7	0.02	0	99.96	0.02	0.04
		9	A	18475	4	3	3	10	99.95	0.02	0.02	0.02	0.05
		10	A	18477	0	2	6	8	99.96	0	0.01	0.03	0.04
		11	G	3	2	18480	0	5	0.02	0.01	99.97	0	0.03
		12	A	18471	2	5	7	14	99.92	0.01	0.03	0.04	0.08
		13	G	5	6	18469	5	16	0.03	0.03	99.91	0.03	0.09
		14	G	4	2	18476	3	9	0.02	0.01	99.95	0.02	0.05
		15	A	18480	0	2	3	5	99.97	0	0.01	0.02	0.03
		16	G	3	0	18482	0	3	0.02	0	99.98	0	0.02
		17	G	4	0	18477	4	8	0.02	0	99.96	0.02	0.04
		18	A	18475	3	4	3	10	99.95	0.02	0.02	0.02	0.05
		19	A	18472	2	2	9	13	99.93	0.01	0.01	0.05	0.07
		20	G	3	0	18477	5	8	0.02	0	99.96	0.03	0.04
		PAM	A	18478	0	3	4	7	99.96	0	0.02	0.02	0.04
		PAM	G	2	3	18475	5	10	0.01	0.02	99.95	0.03	0.05
		PAM	G	2	0	18480	3	5	0.01	0	99.97	0.02	0.03
ID_33	#33	#	target_seq	No_A	No_C	No_G	No_T	No_Non_Target	ratio_A(%)	ratio_C(%)	ratio_G(%)	ratio_T(%)	ratio_non_target(%)
		1	A	11341	0	2	3	5	99.96	0	0.02	0.03	0.04
		2	T	4	2	0	11340	6	0.04	0.02	0	99.95	0.05
		3	T	0	10	0	11336	10	0	0.09	0	99.91	0.09
		4	G	2	7	11335	2	11	0.02	0.06	99.9	0.02	0.1
		5	C	2	11330	4	10	16	0.02	99.86	0.04	0.09	0.14
		6	A	11344	0	0	2	2	99.98	0	0	0.02	0.02
		7	A	11341	0	2	3	5	99.96	0	0.02	0.03	0.04
		8	G	0	0	11346	0	0	0	0	100	0	0
		9	A	11342	0	2	2	4	99.96	0	0.02	0.02	0.04
		10	A	11346	0	0	0	0	100	0	0	0	0
		11	G	0	2	11342	2	4	0	0.02	99.96	0.02	0.04
		12	A	11342	0	0	4	4	99.96	0	0	0.04	0.04
		13	G	2	3	11341	0	5	0.02	0.03	99.96	0	0.04
		14	G	3	3	11337	3	9	0.03	0.03	99.92	0.03	0.08
		15	A	11346	0	0	0	0	100	0	0	0	0
		16	G	0	3	11343	0	3	0	0.03	99.97	0	0.03
		17	G	2	0	11341	3	5	0.02	0	99.96	0.03	0.04
		18	A	11342	2	0	2	4	99.96	0.02	0	0.02	0.04
		19	A	11339	0	3	4	7	99.94	0	0.03	0.04	0.06
		20	G	4	0	11342	0	4	0.04	0	99.96	0	0.04
		PAM	A	11335	6	5	0	11	99.9	0.05	0.04	0	0.1
		PAM	G	3	0	11343	0	3	0.03	0	99.97	0	0.03
		PAM	G	0	0	11342	4	4	0	0	99.96	0.04	0.04
ID_34	#34	#	target_seq	No_A	No_C	No_G	No_T	No_Non_Target	ratio_A(%)	ratio_C(%)	ratio_G(%)	ratio_T(%)	ratio_non_target(%)
		1	A	8954	0	0	2	2	99.98	0	0	0.02	0.02
		2	T	4	2	0	8950	6	0.04	0.02	0	99.93	0.07
		3	T	0	8	0	8948	8	0	0.09	0	99.91	0.09
		4	G	11	6	8933	6	23	0.12	0.07	99.74	0.07	0.26
		5	C	0	8950	0	6	6	0	99.93	0	0.07	0.07
		6	A	8940	2	10	4	16	99.82	0.02	0.11	0.04	0.18
		7	A	8951	0	2	3	5	99.94	0	0.02	0.03	0.06
		8	G	0	0	8956	0	0	0	0	100	0	0
		9	A	8954	0	0	2	2	99.98	0	0	0.02	0.02
		10	A	8946	2	2	6	10	99.89	0.02	0.02	0.07	0.11
		11	G	2	2	8952	0	4	0.02	0.02	99.96	0	0.04
		12	A	8948	0	0	8	8	99.91	0	0	0.09	0.09
		13	G	4	0	8952	0	4	0.04	0	99.96	0	0.04
		14	G	4	3	8944	5	12	0.04	0.03	99.87	0.06	0.13
		15	A	8954	0	2	0	2	99.98	0	0.02	0	0.02
		16	G	3	0	8953	0	3	0.03	0	99.97	0	0.03
		17	G	4	0	8950	2	6	0.04	0	99.93	0.02	0.07
		18	A	8948	2	3	3	8	99.91	0.02	0.03	0.03	0.09
		19	A	8953	0	0	3	3	99.97	0	0	0.03	0.03
		20	G	0	2	8952	2	4	0	0.02	99.96	0.02	0.04
		PAM	A	8949	3	0	4	7	99.92	0.03	0	0.04	0.08
		PAM	G	4	0	8952	0	4	0.04	0	99.96	0	0.04
		PAM	G	0	0	8953	3	3	0	0	99.97	0.03	0.03
ID_35	#35	#	target_seq	No_A	No_C	No_G	No_T	No_Non_Target	ratio_A(%)	ratio_C(%)	ratio_G(%)	ratio_T(%)	ratio_non_target(%)
		1	A	7994	0	0	4	4	99.95	0	0	0.05	0.05
		2	T	0	3	0	7995	3	0	0.04	0	99.96	0.04
		3	T	4	4	0	7990	8	0.05	0.05	0	99.9	0.1
		4	G	0	5	7993	0	5	0	0.06	99.94	0	0.06
		5	C	0	7991	0	7	7	0	99.91	0	0.09	0.09
		6	A	7991	0	4	3	7	99.91	0	0.05	0.04	0.09
		7	A	7993	0	0	5	5	99.94	0	0	0.06	0.06
		8	G	0	0	7998	0	0	0	0	100	0	0
		9	A	7995	0	0	3	3	99.96	0	0	0.04	0.04
		10	A	7994	2	0	2	4	99.95	0.03	0	0.03	0.05
		11	G	0	0	7998	0	0	0	0	100	0	0
		12	A	7995	0	0	3	3	99.96	0	0	0.04	0.04
		13	G	2	0	7996	0	2	0.03	0	99.97	0	0.03
		14	G	2	0	7993	3	5	0.03	0	99.94	0.04	0.06
		15	A	7998	0	0	0	0	100	0	0	0	0
		16	G	4	0	7992	2	6	0.05	0	99.92	0.03	0.08
		17	G	3	0	7993	2	5	0.04	0	99.94	0.03	0.06
		18	A	7996	0	2	0	2	99.97	0	0.03	0	0.03
		19	A	7993	0	0	5	5	99.94	0	0	0.06	0.06
		20	G	2	2	7994	0	4	0.03	0.03	99.95	0	0.05
		PAM	A	7992	4	2	0	6	99.92	0.05	0.03	0	0.08
		PAM	G	0	0	7995	3	3	0	0	99.96	0.04	0.04
		PAM	G	2	0	7991	5	7	0.03	0	99.91	0.06	0.09
ID_36	#36	#	target_seq	No_A	No_C	No_G	No_T	No_Non_Target	ratio_A(%)	ratio_C(%)	ratio_G(%)	ratio_T(%)	ratio_non_target(%)
		1	A	8355	0	0	3	3	99.96	0	0	0.04	0.04
		2	T	2	2	0	8354	4	0.02	0.02	0	99.95	0.05
		3	T	4	8	0	8346	12	0.05	0.1	0	99.86	0.14
		4	G	2	2	8354	0	4	0.02	0.02	99.95	0	0.05
		5	C	0	8340	4	14	18	0	99.78	0.05	0.17	0.22
		6	A	8350	0	3	5	8	99.9	0	0.04	0.06	0.1
		7	A	8353	2	3	0	5	99.94	0.02	0.04	0	0.06
		8	G	0	0	8358	0	0	0	0	100	0	0
		9	A	8358	0	0	0	0	100	0	0	0	0
		10	A	8348	3	3	4	10	99.88	0.04	0.04	0.05	0.12
		11	G	2	0	8356	0	2	0.02	0	99.98	0	0.02
		12	A	8356	0	0	2	2	99.98	0	0	0.02	0.02
		13	G	6	0	8352	0	6	0.07	0	99.93	0	0.07
		14	G	0	0	8353	5	5	0	0	99.94	0.06	0.06
		15	A	8353	2	0	3	5	99.94	0.02	0	0.04	0.06
		16	G	3	0	8355	0	3	0.04	0	99.96	0	0.04
		17	G	0	0	8356	2	2	0	0	99.98	0.02	0.02
		18	A	8353	0	0	5	5	99.94	0	0	0.06	0.06
		19	A	8354	0	0	4	4	99.95	0	0	0.05	0.05
		20	G	3	0	8353	2	5	0.04	0	99.94	0.02	0.06
		PAM	A	8350	6	2	0	8	99.9	0.07	0.02	0	0.1
		PAM	G	3	2	8351	2	7	0.04	0.02	99.92	0.02	0.08
		PAM	G	0	2	8353	3	5	0	0.02	99.94	0.04	0.06
ID_37	#37	#	target_seq	No_A	No_C	No_G	No_T	No_Non_Target	ratio_A(%)	ratio_C(%)	ratio_G(%)	ratio_T(%)	ratio_non_target(%)
		1	A	8597	0	0	3	3	99.97	0	0	0.03	0.03
		2	T	7	0	0	8593	7	0.08	0	0	99.92	0.08
		3	T	2	3	0	8595	5	0.02	0.03	0	99.94	0.06
		4	G	4	2	8594	0	6	0.05	0.02	99.93	0	0.07
		5	C	2	8586	0	12	14	0.02	99.84	0	0.14	0.16
		6	A	8593	0	7	0	7	99.92	0	0.08	0	0.08
		7	A	8590	2	4	4	10	99.88	0.02	0.05	0.05	0.12
		8	G	0	0	8597	3	3	0	0	99.97	0.03	0.03
		9	A	8600	0	0	0	0	100	0	0	0	0
		10	A	8597	0	0	3	3	99.97	0	0	0.03	0.03
		11	G	0	0	8600	0	0	0	0	100	0	0
		12	A	8596	2	2	0	4	99.95	0.02	0.02	0	0.05
		13	G	0	0	8598	2	2	0	0	99.98	0.02	0.02
		14	G	2	0	8594	4	6	0.02	0	99.93	0.05	0.07
		15	A	8593	0	2	5	7	99.92	0	0.02	0.06	0.08
		16	G	5	2	8593	0	7	0.06	0.02	99.92	0	0.08
		17	G	0	2	8598	0	2	0	0.02	99.98	0	0.02
		18	A	8592	4	4	0	8	99.91	0.05	0.05	0	0.09
		19	A	8598	2	0	0	2	99.98	0.02	0	0	0.02
		20	G	0	0	8600	0	0	0	0	100	0	0
		PAM	A	8592	3	2	3	8	99.91	0.03	0.02	0.03	0.09
		PAM	G	2	0	8598	0	2	0.02	0	99.98	0	0.02
		PAM	G	3	0	8594	3	6	0.03	0	99.93	0.03	0.07
ID_38	#38	#	target_seq	No_A	No_C	No_G	No_T	No_Non_Target	ratio_A(%)	ratio_C(%)	ratio_G(%)	ratio_T(%)	ratio_non_target(%)
		1	A	9342	0	0	2	2	99.98	0	0	0.02	0.02
		2	T	2	0	0	9342	2	0.02	0	0	99.98	0.02
		3	T	0	6	0	9338	6	0	0.06	0	99.94	0.06
		4	G	6	3	9333	2	11	0.06	0.03	99.88	0.02	0.12
		5	C	0	9339	0	5	5	0	99.95	0	0.05	0.05
		6	A	9342	0	0	2	2	99.98	0	0	0.02	0.02
		7	A	9339	0	2	3	5	99.95	0	0.02	0.03	0.05
		8	G	0	0	9344	0	0	0	0	100	0	0
		9	A	9342	0	0	2	2	99.98	0	0	0.02	0.02
		10	A	9336	0	4	4	8	99.91	0	0.04	0.04	0.09
		11	G	0	0	9344	0	0	0	0	100	0	0
		12	A	9339	0	0	5	5	99.95	0	0	0.05	0.05
		13	G	2	0	9342	0	2	0.02	0	99.98	0	0.02
		14	G	0	0	9341	3	3	0	0	99.97	0.03	0.03
		15	A	9342	0	2	0	2	99.98	0	0.02	0	0.02
		16	G	4	0	9336	4	8	0.04	0	99.91	0.04	0.09
		17	G	4	0	9340	0	4	0.04	0	99.96	0	0.04
		18	A	9340	0	2	2	4	99.96	0	0.02	0.02	0.04
		19	A	9338	2	0	4	6	99.94	0.02	0	0.04	0.06
		20	G	0	2	9342	0	2	0	0.02	99.98	0	0.02
		PAM	A	9337	4	0	3	7	99.93	0.04	0	0.03	0.07
		PAM	G	4	3	9337	0	7	0.04	0.03	99.93	0	0.07
		PAM	G	2	0	9340	2	4	0.02	0	99.96	0.02	0.04
ID_39	#39	#	target_seq	No_A	No_C	No_G	No_T	No_Non_Target	ratio_A(%)	ratio_C(%)	ratio_G(%)	ratio_T(%)	ratio_non_target(%)
		1	A	8115	0	0	4	4	99.95	0	0	0.05	0.05
		2	T	3	0	0	8116	3	0.04	0	0	99.96	0.04
		3	T	2	6	0	8111	8	0.02	0.07	0	99.9	0.1
		4	G	7	3	8109	0	10	0.09	0.04	99.88	0	0.12
		5	C	0	8108	0	11	11	0	99.86	0	0.14	0.14
		6	A	8115	0	2	2	4	99.95	0	0.02	0.02	0.05
		7	A	8106	2	5	6	13	99.84	0.02	0.06	0.07	0.16
		8	G	0	0	8119	0	0	0	0	100	0	0
		9	A	8119	0	0	0	0	100	0	0	0	0
		10	A	8116	3	0	0	3	99.96	0.04	0	0	0.04
		11	G	0	0	8119	0	0	0	0	100	0	0
		12	A	8113	0	2	4	6	99.93	0	0.02	0.05	0.07
		13	G	3	0	8116	0	3	0.04	0	99.96	0	0.04
		14	G	0	2	8115	2	4	0	0.02	99.95	0.02	0.05
		15	A	8115	0	2	2	4	99.95	0	0.02	0.02	0.05
		16	G	0	2	8113	4	6	0	0.02	99.93	0.05	0.07
		17	G	3	0	8116	0	3	0.04	0	99.96	0	0.04
		18	A	8113	3	3	0	6	99.93	0.04	0.04	0	0.07
		19	A	8111	0	3	5	8	99.9	0	0.04	0.06	0.1
		20	G	0	0	8117	2	2	0	0	99.98	0.02	0.02
		PAM	A	8115	2	0	2	4	99.95	0.02	0	0.02	0.05
		PAM	G	0	2	8115	2	4	0	0.02	99.95	0.02	0.05
		PAM	G	0	0	8115	4	4	0	0	99.95	0.05	0.05
ID_40	#40	#	target_seq	No_A	No_C	No_G	No_T	No_Non_Target	ratio_A(%)	ratio_C(%)	ratio_G(%)	ratio_T(%)	ratio_non_target(%)
		1	A	7413	0	2	2	4	99.95	0	0.03	0.03	0.05
		2	T	3	5	0	7409	8	0.04	0.07	0	99.89	0.11
		3	T	0	4	0	7413	4	0	0.05	0	99.95	0.05
		4	G	4	0	7413	0	4	0.05	0	99.95	0	0.05
		5	C	0	7409	0	8	8	0	99.89	0	0.11	0.11
		6	A	7415	0	0	2	2	99.97	0	0	0.03	0.03
		7	A	7411	0	2	4	6	99.92	0	0.03	0.05	0.08
		8	G	2	0	7415	0	2	0.03	0	99.97	0	0.03
		9	A	7415	0	2	0	2	99.97	0	0.03	0	0.03
		10	A	7417	0	0	0	0	100	0	0	0	0
		11	G	0	0	7417	0	0	0	0	100	0	0
		12	A	7417	0	0	0	0	100	0	0	0	0
		13	G	2	3	7412	0	5	0.03	0.04	99.93	0	0.07
		14	G	0	2	7415	0	2	0	0.03	99.97	0	0.03
		15	A	7414	0	3	0	3	99.96	0	0.04	0	0.04
		16	G	0	0	7413	4	4	0	0	99.95	0.05	0.05
		17	G	2	2	7413	0	4	0.03	0.03	99.95	0	0.05
		18	A	7417	0	0	0	0	100	0	0	0	0
		19	A	7407	2	5	3	10	99.87	0.03	0.07	0.04	0.13
		20	G	0	0	7417	0	0	0	0	100	0	0
		PAM	A	7405	9	0	3	12	99.84	0.12	0	0.04	0.16
		PAM	G	3	0	7414	0	3	0.04	0	99.96	0	0.04
		PAM	G	2	0	7411	4	6	0.03	0	99.92	0.05	0.08
ID_81	WT	#	target_seq	No_A	No_C	No_G	No_T	No_Non_Target	ratio_A(%)	ratio_C(%)	ratio_G(%)	ratio_T(%)	ratio_non_target(%)
		1	A	10487	0	0	2	2	99.98	0	0	0.02	0.02
		2	T	6	2	0	10481	8	0.06	0.02	0	99.92	0.08
		3	T	2	5	0	10482	7	0.02	0.05	0	99.93	0.07
		4	G	2	0	10487	0	2	0.02	0	99.98	0	0.02
		5	C	0	10479	0	10	10	0	99.9	0	0.1	0.1
		6	A	10481	0	6	2	8	99.92	0	0.06	0.02	0.08
		7	A	10489	0	0	0	0	100	0	0	0	0
		8	G	3	2	10484	0	5	0.03	0.02	99.95	0	0.05
		9	A	10489	0	0	0	0	100	0	0	0	0
		10	A	10484	0	2	3	5	99.95	0	0.02	0.03	0.05
		11	G	2	0	10487	0	2	0.02	0	99.98	0	0.02
		12	A	10482	0	5	2	7	99.93	0	0.05	0.02	0.07
		13	G	4	0	10483	2	6	0.04	0	99.94	0.02	0.06
		14	G	2	7	10478	2	11	0.02	0.07	99.9	0.02	0.1
		15	A	10483	0	0	6	6	99.94	0	0	0.06	0.06
		16	G	4	0	10482	3	7	0.04	0	99.93	0.03	0.07
		17	G	2	0	10487	0	2	0.02	0	99.98	0	0.02
		18	A	10485	2	0	2	4	99.96	0.02	0	0.02	0.04
		19	A	10481	2	2	4	8	99.92	0.02	0.02	0.04	0.08
		20	G	3	2	10484	0	5	0.03	0.02	99.95	0	0.05
		PAM	A	10477	5	4	3	12	99.89	0.05	0.04	0.03	0.11
		PAM	G	4	0	10481	4	8	0.04	0	99.92	0.04	0.08
		PAM	G	3	2	10479	5	10	0.03	0.02	99.9	0.05	0.1

## Sheet: pCBE-B2-site-1
ID_no.	pCBE-B2-site-1	target position	target_seq	Read_number_A	Read_number_C	Read_number_G	Read_number_T	No_Non_Target	ratio_A(%)	ratio_C(%)	ratio_G(%)	ratio_T(%)	ratio_non_target(%)
ID_41	#01	#	target_seq	No_A	No_C	No_G	No_T	No_Non_Target	ratio_A(%)	ratio_C(%)	ratio_G(%)	ratio_T(%)	ratio_non_target(%)
		1	A	11671	0	2	0	2	99.98	0	0.02	0	0.02
		2	T	6	0	0	11667	6	0.05	0	0	99.95	0.05
		3	T	2	5	0	11666	7	0.02	0.04	0	99.94	0.06
		4	G	6	2	11665	0	8	0.05	0.02	99.93	0	0.07
		5	C	2	10989	3	679	684	0.02	94.14	0.03	5.82	5.86
		6	A	11661	0	9	3	12	99.9	0	0.08	0.03	0.1
		7	A	11670	0	3	0	3	99.97	0	0.03	0	0.03
		8	G	0	2	11669	2	4	0	0.02	99.97	0.02	0.03
		9	A	11670	0	0	3	3	99.97	0	0	0.03	0.03
		10	A	11668	0	5	0	5	99.96	0	0.04	0	0.04
		11	G	3	0	11670	0	3	0.03	0	99.97	0	0.03
		12	A	11662	0	3	8	11	99.91	0	0.03	0.07	0.09
		13	G	3	0	11668	2	5	0.03	0	99.96	0.02	0.04
		14	G	0	2	11669	2	4	0	0.02	99.97	0.02	0.03
		15	A	11670	0	0	3	3	99.97	0	0	0.03	0.03
		16	G	4	2	11662	5	11	0.03	0.02	99.91	0.04	0.09
		17	G	2	0	11669	2	4	0.02	0	99.97	0.02	0.03
		18	A	11667	0	2	4	6	99.95	0	0.02	0.03	0.05
		19	A	11669	0	0	4	4	99.97	0	0	0.03	0.03
		20	G	5	2	11666	0	7	0.04	0.02	99.94	0	0.06
		PAM	A	11656	11	2	4	17	99.85	0.09	0.02	0.03	0.15
		PAM	G	2	2	11669	0	4	0.02	0.02	99.97	0	0.03
		PAM	G	0	0	11669	4	4	0	0	99.97	0.03	0.03
ID_42	#02	#	target_seq	No_A	No_C	No_G	No_T	No_Non_Target	ratio_A(%)	ratio_C(%)	ratio_G(%)	ratio_T(%)	ratio_non_target(%)
		1	A	9032	0	0	5	5	99.94	0	0	0.06	0.06
		2	T	3	2	0	9032	5	0.03	0.02	0	99.94	0.06
		3	T	4	5	0	9028	9	0.04	0.06	0	99.9	0.1
		4	G	0	3	9031	3	6	0	0.03	99.93	0.03	0.07
		5	C	0	8969	15	53	68	0	99.25	0.17	0.59	0.75
		6	A	9035	0	2	0	2	99.98	0	0.02	0	0.02
		7	A	9028	0	3	6	9	99.9	0	0.03	0.07	0.1
		8	G	0	0	9037	0	0	0	0	100	0	0
		9	A	9034	0	3	0	3	99.97	0	0.03	0	0.03
		10	A	9029	0	3	5	8	99.91	0	0.03	0.06	0.09
		11	G	0	0	9037	0	0	0	0	100	0	0
		12	A	9032	0	0	5	5	99.94	0	0	0.06	0.06
		13	G	2	0	9033	2	4	0.02	0	99.96	0.02	0.04
		14	G	2	0	9035	0	2	0.02	0	99.98	0	0.02
		15	A	9030	2	3	2	7	99.92	0.02	0.03	0.02	0.08
		16	G	7	2	9025	3	12	0.08	0.02	99.87	0.03	0.13
		17	G	0	2	9033	2	4	0	0.02	99.96	0.02	0.04
		18	A	9028	0	5	4	9	99.9	0	0.06	0.04	0.1
		19	A	9028	2	4	3	9	99.9	0.02	0.04	0.03	0.1
		20	G	0	3	9032	2	5	0	0.03	99.94	0.02	0.06
		PAM	A	9026	5	4	2	11	99.88	0.06	0.04	0.02	0.12
		PAM	G	0	0	9037	0	0	0	0	100	0	0
		PAM	G	0	0	9037	0	0	0	0	100	0	0
ID_43	#03	#	target_seq	No_A	No_C	No_G	No_T	No_Non_Target	ratio_A(%)	ratio_C(%)	ratio_G(%)	ratio_T(%)	ratio_non_target(%)
		1	A	8836	0	3	7	10	99.89	0	0.03	0.08	0.11
		2	T	2	3	0	8841	5	0.02	0.03	0	99.94	0.06
		3	T	9	2	0	8835	11	0.1	0.02	0	99.88	0.12
		4	G	3	2	8839	2	7	0.03	0.02	99.92	0.02	0.08
		5	C	4	7846	9	987	1000	0.05	88.7	0.1	11.16	11.3
		6	A	8841	0	5	0	5	99.94	0	0.06	0	0.06
		7	A	8844	2	0	0	2	99.98	0.02	0	0	0.02
		8	G	0	0	8846	0	0	0	0	100	0	0
		9	A	8842	2	2	0	4	99.95	0.02	0.02	0	0.05
		10	A	8843	0	0	3	3	99.97	0	0	0.03	0.03
		11	G	0	0	8846	0	0	0	0	100	0	0
		12	A	8838	0	6	2	8	99.91	0	0.07	0.02	0.09
		13	G	0	0	8844	2	2	0	0	99.98	0.02	0.02
		14	G	0	3	8841	2	5	0	0.03	99.94	0.02	0.06
		15	A	8844	0	0	2	2	99.98	0	0	0.02	0.02
		16	G	0	0	8846	0	0	0	0	100	0	0
		17	G	0	2	8844	0	2	0	0.02	99.98	0	0.02
		18	A	8841	0	3	2	5	99.94	0	0.03	0.02	0.06
		19	A	8840	2	0	4	6	99.93	0.02	0	0.05	0.07
		20	G	0	0	8846	0	0	0	0	100	0	0
		PAM	A	8842	2	0	2	4	99.95	0.02	0	0.02	0.05
		PAM	G	0	2	8844	0	2	0	0.02	99.98	0	0.02
		PAM	G	2	0	8840	4	6	0.02	0	99.93	0.05	0.07
ID_44	#04	#	target_seq	No_A	No_C	No_G	No_T	No_Non_Target	ratio_A(%)	ratio_C(%)	ratio_G(%)	ratio_T(%)	ratio_non_target(%)
		1	A	9521	0	0	2	2	99.98	0	0	0.02	0.02
		2	T	3	0	0	9520	3	0.03	0	0	99.97	0.03
		3	T	3	7	0	9513	10	0.03	0.07	0	99.89	0.11
		4	G	8	2	9509	4	14	0.08	0.02	99.85	0.04	0.15
		5	C	0	9479	14	30	44	0	99.54	0.15	0.32	0.46
		6	A	9517	0	3	3	6	99.94	0	0.03	0.03	0.06
		7	A	9520	0	3	0	3	99.97	0	0.03	0	0.03
		8	G	3	2	9518	0	5	0.03	0.02	99.95	0	0.05
		9	A	9523	0	0	0	0	100	0	0	0	0
		10	A	9518	0	3	2	5	99.95	0	0.03	0.02	0.05
		11	G	0	0	9523	0	0	0	0	100	0	0
		12	A	9521	0	2	0	2	99.98	0	0.02	0	0.02
		13	G	4	2	9514	3	9	0.04	0.02	99.91	0.03	0.09
		14	G	0	0	9523	0	0	0	0	100	0	0
		15	A	9517	0	4	2	6	99.94	0	0.04	0.02	0.06
		16	G	4	2	9514	3	9	0.04	0.02	99.91	0.03	0.09
		17	G	3	3	9517	0	6	0.03	0.03	99.94	0	0.06
		18	A	9514	3	2	4	9	99.91	0.03	0.02	0.04	0.09
		19	A	9519	2	0	2	4	99.96	0.02	0	0.02	0.04
		20	G	0	2	9519	2	4	0	0.02	99.96	0.02	0.04
		PAM	A	9516	3	0	4	7	99.93	0.03	0	0.04	0.07
		PAM	G	0	0	9523	0	0	0	0	100	0	0
		PAM	G	0	0	9520	3	3	0	0	99.97	0.03	0.03
ID_45	#05	#	target_seq	No_A	No_C	No_G	No_T	No_Non_Target	ratio_A(%)	ratio_C(%)	ratio_G(%)	ratio_T(%)	ratio_non_target(%)
		1	A	9141	0	0	5	5	99.95	0	0	0.05	0.05
		2	T	4	2	0	9140	6	0.04	0.02	0	99.93	0.07
		3	T	3	9	0	9134	12	0.03	0.1	0	99.87	0.13
		4	G	3	0	9141	2	5	0.03	0	99.95	0.02	0.05
		5	C	2	9041	31	72	105	0.02	98.85	0.34	0.79	1.15
		6	A	9138	0	6	2	8	99.91	0	0.07	0.02	0.09
		7	A	9135	2	3	6	11	99.88	0.02	0.03	0.07	0.12
		8	G	6	0	9137	3	9	0.07	0	99.9	0.03	0.1
		9	A	9144	0	0	2	2	99.98	0	0	0.02	0.02
		10	A	9144	0	0	2	2	99.98	0	0	0.02	0.02
		11	G	0	0	9146	0	0	0	0	100	0	0
		12	A	9146	0	0	0	0	100	0	0	0	0
		13	G	3	2	9136	5	10	0.03	0.02	99.89	0.05	0.11
		14	G	0	4	9139	3	7	0	0.04	99.92	0.03	0.08
		15	A	9143	0	0	3	3	99.97	0	0	0.03	0.03
		16	G	2	0	9141	3	5	0.02	0	99.95	0.03	0.05
		17	G	0	0	9146	0	0	0	0	100	0	0
		18	A	9137	4	5	0	9	99.9	0.04	0.05	0	0.1
		19	A	9139	3	0	4	7	99.92	0.03	0	0.04	0.08
		20	G	0	3	9143	0	3	0	0.03	99.97	0	0.03
		PAM	A	9136	4	4	2	10	99.89	0.04	0.04	0.02	0.11
		PAM	G	2	2	9139	3	7	0.02	0.02	99.92	0.03	0.08
		PAM	G	0	0	9140	6	6	0	0	99.93	0.07	0.07
ID_46	#06	#	target_seq	No_A	No_C	No_G	No_T	No_Non_Target	ratio_A(%)	ratio_C(%)	ratio_G(%)	ratio_T(%)	ratio_non_target(%)
		1	A	9880	0	0	3	3	99.97	0	0	0.03	0.03
		2	T	2	2	0	9879	4	0.02	0.02	0	99.96	0.04
		3	T	0	8	0	9875	8	0	0.08	0	99.92	0.08
		4	G	7	0	9873	3	10	0.07	0	99.9	0.03	0.1
		5	C	0	9280	146	457	603	0	93.9	1.48	4.62	6.1
		6	A	9874	3	3	3	9	99.91	0.03	0.03	0.03	0.09
		7	A	9874	0	2	7	9	99.91	0	0.02	0.07	0.09
		8	G	7	0	9874	2	9	0.07	0	99.91	0.02	0.09
		9	A	9876	2	3	2	7	99.93	0.02	0.03	0.02	0.07
		10	A	9872	2	5	4	11	99.89	0.02	0.05	0.04	0.11
		11	G	0	0	9883	0	0	0	0	100	0	0
		12	A	9876	0	0	7	7	99.93	0	0	0.07	0.07
		13	G	2	0	9878	3	5	0.02	0	99.95	0.03	0.05
		14	G	0	0	9881	2	2	0	0	99.98	0.02	0.02
		15	A	9879	0	0	4	4	99.96	0	0	0.04	0.04
		16	G	2	2	9876	3	7	0.02	0.02	99.93	0.03	0.07
		17	G	0	0	9881	2	2	0	0	99.98	0.02	0.02
		18	A	9883	0	0	0	0	100	0	0	0	0
		19	A	9871	0	5	7	12	99.88	0	0.05	0.07	0.12
		20	G	0	0	9883	0	0	0	0	100	0	0
		PAM	A	9878	2	0	3	5	99.95	0.02	0	0.03	0.05
		PAM	G	7	0	9876	0	7	0.07	0	99.93	0	0.07
		PAM	G	2	0	9877	4	6	0.02	0	99.94	0.04	0.06
ID_47	#07	#	target_seq	No_A	No_C	No_G	No_T	No_Non_Target	ratio_A(%)	ratio_C(%)	ratio_G(%)	ratio_T(%)	ratio_non_target(%)
		1	A	8110	0	0	4	4	99.95	0	0	0.05	0.05
		2	T	2	2	0	8110	4	0.02	0.02	0	99.95	0.05
		3	T	4	9	0	8101	13	0.05	0.11	0	99.84	0.16
		4	G	5	5	8104	0	10	0.06	0.06	99.88	0	0.12
		5	C	0	7924	19	171	190	0	97.66	0.23	2.11	2.34
		6	A	8105	0	5	4	9	99.89	0	0.06	0.05	0.11
		7	A	8108	0	6	0	6	99.93	0	0.07	0	0.07
		8	G	2	0	8112	0	2	0.02	0	99.98	0	0.02
		9	A	8114	0	0	0	0	100	0	0	0	0
		10	A	8108	0	2	4	6	99.93	0	0.02	0.05	0.07
		11	G	0	0	8114	0	0	0	0	100	0	0
		12	A	8107	0	3	4	7	99.91	0	0.04	0.05	0.09
		13	G	0	5	8107	2	7	0	0.06	99.91	0.02	0.09
		14	G	0	2	8112	0	2	0	0.02	99.98	0	0.02
		15	A	8112	0	0	2	2	99.98	0	0	0.02	0.02
		16	G	3	0	8111	0	3	0.04	0	99.96	0	0.04
		17	G	0	0	8112	2	2	0	0	99.98	0.02	0.02
		18	A	8103	0	6	5	11	99.86	0	0.07	0.06	0.14
		19	A	8112	0	2	0	2	99.98	0	0.02	0	0.02
		20	G	3	2	8107	2	7	0.04	0.02	99.91	0.02	0.09
		PAM	A	8108	3	0	3	6	99.93	0.04	0	0.04	0.07
		PAM	G	0	0	8114	0	0	0	0	100	0	0
		PAM	G	0	0	8114	0	0	0	0	100	0	0
ID_48	#08	#	target_seq	No_A	No_C	No_G	No_T	No_Non_Target	ratio_A(%)	ratio_C(%)	ratio_G(%)	ratio_T(%)	ratio_non_target(%)
		1	A	8142	0	0	2	2	99.98	0	0	0.02	0.02
		2	T	3	0	0	8141	3	0.04	0	0	99.96	0.04
		3	T	2	3	0	8139	5	0.02	0.04	0	99.94	0.06
		4	G	6	4	8134	0	10	0.07	0.05	99.88	0	0.12
		5	C	2	8118	14	10	26	0.02	99.68	0.17	0.12	0.32
		6	A	8138	2	2	2	6	99.93	0.02	0.02	0.02	0.07
		7	A	8144	0	0	0	0	100	0	0	0	0
		8	G	0	0	8144	0	0	0	0	100	0	0
		9	A	8137	0	2	5	7	99.91	0	0.02	0.06	0.09
		10	A	8139	0	3	2	5	99.94	0	0.04	0.02	0.06
		11	G	4	0	8140	0	4	0.05	0	99.95	0	0.05
		12	A	8142	0	0	2	2	99.98	0	0	0.02	0.02
		13	G	3	0	8139	2	5	0.04	0	99.94	0.02	0.06
		14	G	3	0	8141	0	3	0.04	0	99.96	0	0.04
		15	A	8140	0	2	2	4	99.95	0	0.02	0.02	0.05
		16	G	3	2	8139	0	5	0.04	0.02	99.94	0	0.06
		17	G	5	2	8137	0	7	0.06	0.02	99.91	0	0.09
		18	A	8142	0	0	2	2	99.98	0	0	0.02	0.02
		19	A	8144	0	0	0	0	100	0	0	0	0
		20	G	6	0	8138	0	6	0.07	0	99.93	0	0.07
		PAM	A	8140	2	0	2	4	99.95	0.02	0	0.02	0.05
		PAM	G	0	0	8144	0	0	0	0	100	0	0
		PAM	G	0	0	8139	5	5	0	0	99.94	0.06	0.06
ID_49	#09	#	target_seq	No_A	No_C	No_G	No_T	No_Non_Target	ratio_A(%)	ratio_C(%)	ratio_G(%)	ratio_T(%)	ratio_non_target(%)
		1	A	12881	0	4	0	4	99.97	0	0.03	0	0.03
		2	T	9	5	0	12871	14	0.07	0.04	0	99.89	0.11
		3	T	8	7	0	12870	15	0.06	0.05	0	99.88	0.12
		4	G	5	5	12873	2	12	0.04	0.04	99.91	0.02	0.09
		5	C	2	10961	5	1917	1924	0.02	85.07	0.04	14.88	14.93
		6	A	12877	0	6	2	8	99.94	0	0.05	0.02	0.06
		7	A	12883	0	2	0	2	99.98	0	0.02	0	0.02
		8	G	3	0	12882	0	3	0.02	0	99.98	0	0.02
		9	A	12877	3	2	3	8	99.94	0.02	0.02	0.02	0.06
		10	A	12875	0	5	5	10	99.92	0	0.04	0.04	0.08
		11	G	2	0	12883	0	2	0.02	0	99.98	0	0.02
		12	A	12883	2	0	0	2	99.98	0.02	0	0	0.02
		13	G	3	0	12880	2	5	0.02	0	99.96	0.02	0.04
		14	G	0	0	12880	5	5	0	0	99.96	0.04	0.04
		15	A	12878	0	0	7	7	99.95	0	0	0.05	0.05
		16	G	3	2	12878	2	7	0.02	0.02	99.95	0.02	0.05
		17	G	3	5	12875	2	10	0.02	0.04	99.92	0.02	0.08
		18	A	12878	2	5	0	7	99.95	0.02	0.04	0	0.05
		19	A	12882	0	3	0	3	99.98	0	0.02	0	0.02
		20	G	2	0	12883	0	2	0.02	0	99.98	0	0.02
		PAM	A	12874	6	2	3	11	99.91	0.05	0.02	0.02	0.09
		PAM	G	4	0	12881	0	4	0.03	0	99.97	0	0.03
		PAM	G	2	0	12880	3	5	0.02	0	99.96	0.02	0.04
ID_50	#10	#	target_seq	No_A	No_C	No_G	No_T	No_Non_Target	ratio_A(%)	ratio_C(%)	ratio_G(%)	ratio_T(%)	ratio_non_target(%)
		1	A	12478	0	4	5	9	99.93	0	0.03	0.04	0.07
		2	T	7	2	0	12478	9	0.06	0.02	0	99.93	0.07
		3	T	5	8	0	12474	13	0.04	0.06	0	99.9	0.1
		4	G	5	4	12478	0	9	0.04	0.03	99.93	0	0.07
		5	C	0	12177	15	295	310	0	97.52	0.12	2.36	2.48
		6	A	12481	0	2	4	6	99.95	0	0.02	0.03	0.05
		7	A	12476	3	4	4	11	99.91	0.02	0.03	0.03	0.09
		8	G	2	0	12483	2	4	0.02	0	99.97	0.02	0.03
		9	A	12478	3	2	4	9	99.93	0.02	0.02	0.03	0.07
		10	A	12476	5	2	4	11	99.91	0.04	0.02	0.03	0.09
		11	G	5	0	12480	2	7	0.04	0	99.94	0.02	0.06
		12	A	12480	3	0	4	7	99.94	0.02	0	0.03	0.06
		13	G	4	3	12477	3	10	0.03	0.02	99.92	0.02	0.08
		14	G	3	0	12478	6	9	0.02	0	99.93	0.05	0.07
		15	A	12478	0	5	4	9	99.93	0	0.04	0.03	0.07
		16	G	0	5	12480	2	7	0	0.04	99.94	0.02	0.06
		17	G	4	3	12480	0	7	0.03	0.02	99.94	0	0.06
		18	A	12478	2	2	5	9	99.93	0.02	0.02	0.04	0.07
		19	A	12478	2	3	4	9	99.93	0.02	0.02	0.03	0.07
		20	G	0	2	12485	0	2	0	0.02	99.98	0	0.02
		PAM	A	12476	7	4	0	11	99.91	0.06	0.03	0	0.09
		PAM	G	0	0	12485	2	2	0	0	99.98	0.02	0.02
		PAM	G	0	0	12483	4	4	0	0	99.97	0.03	0.03
ID_51	#11	#	target_seq	No_A	No_C	No_G	No_T	No_Non_Target	ratio_A(%)	ratio_C(%)	ratio_G(%)	ratio_T(%)	ratio_non_target(%)
		1	A	10533	0	0	3	3	99.97	0	0	0.03	0.03
		2	T	3	3	0	10530	6	0.03	0.03	0	99.94	0.06
		3	T	4	7	0	10525	11	0.04	0.07	0	99.9	0.1
		4	G	4	4	10526	2	10	0.04	0.04	99.91	0.02	0.09
		5	C	3	10175	9	349	361	0.03	96.57	0.09	3.31	3.43
		6	A	10531	0	5	0	5	99.95	0	0.05	0	0.05
		7	A	10534	0	0	2	2	99.98	0	0	0.02	0.02
		8	G	0	2	10534	0	2	0	0.02	99.98	0	0.02
		9	A	10534	0	0	2	2	99.98	0	0	0.02	0.02
		10	A	10532	0	2	2	4	99.96	0	0.02	0.02	0.04
		11	G	0	0	10533	3	3	0	0	99.97	0.03	0.03
		12	A	10534	0	0	2	2	99.98	0	0	0.02	0.02
		13	G	2	0	10532	2	4	0.02	0	99.96	0.02	0.04
		14	G	3	6	10524	3	12	0.03	0.06	99.89	0.03	0.11
		15	A	10531	0	3	2	5	99.95	0	0.03	0.02	0.05
		16	G	0	3	10531	2	5	0	0.03	99.95	0.02	0.05
		17	G	3	0	10533	0	3	0.03	0	99.97	0	0.03
		18	A	10529	0	2	5	7	99.93	0	0.02	0.05	0.07
		19	A	10531	0	2	3	5	99.95	0	0.02	0.03	0.05
		20	G	0	0	10536	0	0	0	0	100	0	0
		PAM	A	10524	6	6	0	12	99.89	0.06	0.06	0	0.11
		PAM	G	2	0	10534	0	2	0.02	0	99.98	0	0.02
		PAM	G	2	0	10531	3	5	0.02	0	99.95	0.03	0.05
ID_52	#12	#	target_seq	No_A	No_C	No_G	No_T	No_Non_Target	ratio_A(%)	ratio_C(%)	ratio_G(%)	ratio_T(%)	ratio_non_target(%)
		1	A	10947	0	2	3	5	99.95	0	0.02	0.03	0.05
		2	T	5	0	0	10947	5	0.05	0	0	99.95	0.05
		3	T	0	3	0	10949	3	0	0.03	0	99.97	0.03
		4	G	2	3	10945	2	7	0.02	0.03	99.94	0.02	0.06
		5	C	0	10537	18	397	415	0	96.21	0.16	3.62	3.79
		6	A	10949	0	0	3	3	99.97	0	0	0.03	0.03
		7	A	10946	0	0	6	6	99.95	0	0	0.05	0.05
		8	G	3	0	10949	0	3	0.03	0	99.97	0	0.03
		9	A	10952	0	0	0	0	100	0	0	0	0
		10	A	10948	0	2	2	4	99.96	0	0.02	0.02	0.04
		11	G	2	0	10948	2	4	0.02	0	99.96	0.02	0.04
		12	A	10946	0	3	3	6	99.95	0	0.03	0.03	0.05
		13	G	2	0	10947	3	5	0.02	0	99.95	0.03	0.05
		14	G	5	2	10940	5	12	0.05	0.02	99.89	0.05	0.11
		15	A	10949	0	0	3	3	99.97	0	0	0.03	0.03
		16	G	5	2	10939	6	13	0.05	0.02	99.88	0.05	0.12
		17	G	3	2	10945	2	7	0.03	0.02	99.94	0.02	0.06
		18	A	10952	0	0	0	0	100	0	0	0	0
		19	A	10941	0	4	7	11	99.9	0	0.04	0.06	0.1
		20	G	0	0	10952	0	0	0	0	100	0	0
		PAM	A	10942	7	3	0	10	99.91	0.06	0.03	0	0.09
		PAM	G	2	0	10948	2	4	0.02	0	99.96	0.02	0.04
		PAM	G	3	0	10945	4	7	0.03	0	99.94	0.04	0.06
ID_53	#13	#	target_seq	No_A	No_C	No_G	No_T	No_Non_Target	ratio_A(%)	ratio_C(%)	ratio_G(%)	ratio_T(%)	ratio_non_target(%)
		1	A	10220	0	0	3	3	99.97	0	0	0.03	0.03
		2	T	2	0	0	10221	2	0.02	0	0	99.98	0.02
		3	T	0	7	0	10216	7	0	0.07	0	99.93	0.07
		4	G	7	4	10210	2	13	0.07	0.04	99.87	0.02	0.13
		5	C	2	9638	57	526	585	0.02	94.28	0.56	5.15	5.72
		6	A	10213	0	6	4	10	99.9	0	0.06	0.04	0.1
		7	A	10215	0	3	5	8	99.92	0	0.03	0.05	0.08
		8	G	0	0	10219	4	4	0	0	99.96	0.04	0.04
		9	A	10217	2	2	2	6	99.94	0.02	0.02	0.02	0.06
		10	A	10220	0	3	0	3	99.97	0	0.03	0	0.03
		11	G	0	0	10223	0	0	0	0	100	0	0
		12	A	10219	0	0	4	4	99.96	0	0	0.04	0.04
		13	G	3	0	10220	0	3	0.03	0	99.97	0	0.03
		14	G	3	0	10217	3	6	0.03	0	99.94	0.03	0.06
		15	A	10215	2	3	3	8	99.92	0.02	0.03	0.03	0.08
		16	G	3	2	10218	0	5	0.03	0.02	99.95	0	0.05
		17	G	2	0	10218	3	5	0.02	0	99.95	0.03	0.05
		18	A	10217	0	4	2	6	99.94	0	0.04	0.02	0.06
		19	A	10216	4	3	0	7	99.93	0.04	0.03	0	0.07
		20	G	2	0	10221	0	2	0.02	0	99.98	0	0.02
		PAM	A	10215	5	0	3	8	99.92	0.05	0	0.03	0.08
		PAM	G	2	0	10221	0	2	0.02	0	99.98	0	0.02
		PAM	G	4	0	10216	3	7	0.04	0	99.93	0.03	0.07
ID_54	#14	#	target_seq	No_A	No_C	No_G	No_T	No_Non_Target	ratio_A(%)	ratio_C(%)	ratio_G(%)	ratio_T(%)	ratio_non_target(%)
		1	A	10969	0	0	0	0	100	0	0	0	0
		2	T	4	4	0	10961	8	0.04	0.04	0	99.93	0.07
		3	T	5	8	0	10956	13	0.05	0.07	0	99.88	0.12
		4	G	5	6	10958	0	11	0.05	0.05	99.9	0	0.1
		5	C	0	10715	42	212	254	0	97.68	0.38	1.93	2.32
		6	A	10957	2	8	2	12	99.89	0.02	0.07	0.02	0.11
		7	A	10964	0	2	3	5	99.95	0	0.02	0.03	0.05
		8	G	2	0	10967	0	2	0.02	0	99.98	0	0.02
		9	A	10961	0	3	5	8	99.93	0	0.03	0.05	0.07
		10	A	10960	0	4	5	9	99.92	0	0.04	0.05	0.08
		11	G	3	0	10966	0	3	0.03	0	99.97	0	0.03
		12	A	10967	0	0	2	2	99.98	0	0	0.02	0.02
		13	G	2	0	10964	3	5	0.02	0	99.95	0.03	0.05
		14	G	0	3	10966	0	3	0	0.03	99.97	0	0.03
		15	A	10963	0	2	4	6	99.95	0	0.02	0.04	0.05
		16	G	2	0	10965	2	4	0.02	0	99.96	0.02	0.04
		17	G	4	2	10961	2	8	0.04	0.02	99.93	0.02	0.07
		18	A	10967	0	0	2	2	99.98	0	0	0.02	0.02
		19	A	10964	0	3	2	5	99.95	0	0.03	0.02	0.05
		20	G	0	3	10966	0	3	0	0.03	99.97	0	0.03
		PAM	A	10954	4	4	7	15	99.86	0.04	0.04	0.06	0.14
		PAM	G	5	0	10962	2	7	0.05	0	99.94	0.02	0.06
		PAM	G	3	0	10959	7	10	0.03	0	99.91	0.06	0.09
ID_55	#15	#	target_seq	No_A	No_C	No_G	No_T	No_Non_Target	ratio_A(%)	ratio_C(%)	ratio_G(%)	ratio_T(%)	ratio_non_target(%)
		1	A	9382	0	0	6	6	99.94	0	0	0.06	0.06
		2	T	6	0	0	9382	6	0.06	0	0	99.94	0.06
		3	T	2	3	0	9383	5	0.02	0.03	0	99.95	0.05
		4	G	8	5	9375	0	13	0.09	0.05	99.86	0	0.14
		5	C	0	8991	84	313	397	0	95.77	0.89	3.33	4.23
		6	A	9377	0	5	6	11	99.88	0	0.05	0.06	0.12
		7	A	9386	0	0	2	2	99.98	0	0	0.02	0.02
		8	G	0	0	9388	0	0	0	0	100	0	0
		9	A	9383	3	0	2	5	99.95	0.03	0	0.02	0.05
		10	A	9384	0	2	2	4	99.96	0	0.02	0.02	0.04
		11	G	0	0	9388	0	0	0	0	100	0	0
		12	A	9383	0	2	3	5	99.95	0	0.02	0.03	0.05
		13	G	0	0	9388	0	0	0	0	100	0	0
		14	G	7	0	9381	0	7	0.07	0	99.93	0	0.07
		15	A	9382	2	0	4	6	99.94	0.02	0	0.04	0.06
		16	G	0	2	9383	3	5	0	0.02	99.95	0.03	0.05
		17	G	0	0	9388	0	0	0	0	100	0	0
		18	A	9383	0	5	0	5	99.95	0	0.05	0	0.05
		19	A	9379	0	5	4	9	99.9	0	0.05	0.04	0.1
		20	G	5	0	9383	0	5	0.05	0	99.95	0	0.05
		PAM	A	9378	4	2	4	10	99.89	0.04	0.02	0.04	0.11
		PAM	G	2	2	9382	2	6	0.02	0.02	99.94	0.02	0.06
		PAM	G	4	0	9384	0	4	0.04	0	99.96	0	0.04
ID_56	#16	#	target_seq	No_A	No_C	No_G	No_T	No_Non_Target	ratio_A(%)	ratio_C(%)	ratio_G(%)	ratio_T(%)	ratio_non_target(%)
		1	A	9684	0	3	0	3	99.97	0	0.03	0	0.03
		2	T	4	4	0	9679	8	0.04	0.04	0	99.92	0.08
		3	T	0	7	0	9680	7	0	0.07	0	99.93	0.07
		4	G	2	2	9683	0	4	0.02	0.02	99.96	0	0.04
		5	C	3	8539	14	1131	1148	0.03	88.15	0.14	11.68	11.85
		6	A	9679	3	5	0	8	99.92	0.03	0.05	0	0.08
		7	A	9678	3	2	4	9	99.91	0.03	0.02	0.04	0.09
		8	G	6	2	9677	2	10	0.06	0.02	99.9	0.02	0.1
		9	A	9681	0	3	3	6	99.94	0	0.03	0.03	0.06
		10	A	9684	0	0	3	3	99.97	0	0	0.03	0.03
		11	G	3	2	9682	0	5	0.03	0.02	99.95	0	0.05
		12	A	9684	0	0	3	3	99.97	0	0	0.03	0.03
		13	G	0	2	9683	2	4	0	0.02	99.96	0.02	0.04
		14	G	0	3	9684	0	3	0	0.03	99.97	0	0.03
		15	A	9679	0	5	3	8	99.92	0	0.05	0.03	0.08
		16	G	2	4	9678	3	9	0.02	0.04	99.91	0.03	0.09
		17	G	3	0	9684	0	3	0.03	0	99.97	0	0.03
		18	A	9684	3	0	0	3	99.97	0.03	0	0	0.03
		19	A	9677	0	5	5	10	99.9	0	0.05	0.05	0.1
		20	G	2	2	9683	0	4	0.02	0.02	99.96	0	0.04
		PAM	A	9687	0	0	0	0	100	0	0	0	0
		PAM	G	0	0	9687	0	0	0	0	100	0	0
		PAM	G	4	2	9676	5	11	0.04	0.02	99.89	0.05	0.11
ID_57	#17	#	target_seq	No_A	No_C	No_G	No_T	No_Non_Target	ratio_A(%)	ratio_C(%)	ratio_G(%)	ratio_T(%)	ratio_non_target(%)
		1	A	10575	0	3	5	8	99.92	0	0.03	0.05	0.08
		2	T	3	4	0	10576	7	0.03	0.04	0	99.93	0.07
		3	T	3	2	0	10578	5	0.03	0.02	0	99.95	0.05
		4	G	5	2	10576	0	7	0.05	0.02	99.93	0	0.07
		5	C	0	10555	15	13	28	0	99.74	0.14	0.12	0.26
		6	A	10581	0	2	0	2	99.98	0	0.02	0	0.02
		7	A	10574	2	3	4	9	99.91	0.02	0.03	0.04	0.09
		8	G	0	3	10580	0	3	0	0.03	99.97	0	0.03
		9	A	10577	2	0	4	6	99.94	0.02	0	0.04	0.06
		10	A	10579	0	0	4	4	99.96	0	0	0.04	0.04
		11	G	0	0	10583	0	0	0	0	100	0	0
		12	A	10579	2	2	0	4	99.96	0.02	0.02	0	0.04
		13	G	7	2	10574	0	9	0.07	0.02	99.91	0	0.09
		14	G	2	2	10573	6	10	0.02	0.02	99.91	0.06	0.09
		15	A	10579	0	0	4	4	99.96	0	0	0.04	0.04
		16	G	5	0	10575	3	8	0.05	0	99.92	0.03	0.08
		17	G	3	0	10580	0	3	0.03	0	99.97	0	0.03
		18	A	10576	2	3	2	7	99.93	0.02	0.03	0.02	0.07
		19	A	10573	0	7	3	10	99.91	0	0.07	0.03	0.09
		20	G	0	2	10581	0	2	0	0.02	99.98	0	0.02
		PAM	A	10571	7	2	3	12	99.89	0.07	0.02	0.03	0.11
		PAM	G	2	0	10581	0	2	0.02	0	99.98	0	0.02
		PAM	G	3	0	10580	0	3	0.03	0	99.97	0	0.03
ID_58	#18	#	target_seq	No_A	No_C	No_G	No_T	No_Non_Target	ratio_A(%)	ratio_C(%)	ratio_G(%)	ratio_T(%)	ratio_non_target(%)
		1	A	9899	0	3	0	3	99.97	0	0.03	0	0.03
		2	T	6	5	0	9891	11	0.06	0.05	0	99.89	0.11
		3	T	2	6	0	9894	8	0.02	0.06	0	99.92	0.08
		4	G	7	2	9889	4	13	0.07	0.02	99.87	0.04	0.13
		5	C	0	9865	16	21	37	0	99.63	0.16	0.21	0.37
		6	A	9895	2	3	2	7	99.93	0.02	0.03	0.02	0.07
		7	A	9895	2	3	2	7	99.93	0.02	0.03	0.02	0.07
		8	G	4	3	9895	0	7	0.04	0.03	99.93	0	0.07
		9	A	9898	0	0	4	4	99.96	0	0	0.04	0.04
		10	A	9900	0	2	0	2	99.98	0	0.02	0	0.02
		11	G	0	0	9902	0	0	0	0	100	0	0
		12	A	9897	0	3	2	5	99.95	0	0.03	0.02	0.05
		13	G	0	0	9899	3	3	0	0	99.97	0.03	0.03
		14	G	3	0	9896	3	6	0.03	0	99.94	0.03	0.06
		15	A	9899	0	0	3	3	99.97	0	0	0.03	0.03
		16	G	0	2	9900	0	2	0	0.02	99.98	0	0.02
		17	G	0	0	9902	0	0	0	0	100	0	0
		18	A	9893	2	2	5	9	99.91	0.02	0.02	0.05	0.09
		19	A	9892	0	3	7	10	99.9	0	0.03	0.07	0.1
		20	G	2	2	9898	0	4	0.02	0.02	99.96	0	0.04
		PAM	A	9895	2	2	3	7	99.93	0.02	0.02	0.03	0.07
		PAM	G	3	0	9896	3	6	0.03	0	99.94	0.03	0.06
		PAM	G	4	0	9894	4	8	0.04	0	99.92	0.04	0.08
ID_59	#19	#	target_seq	No_A	No_C	No_G	No_T	No_Non_Target	ratio_A(%)	ratio_C(%)	ratio_G(%)	ratio_T(%)	ratio_non_target(%)
		1	A	7689	0	0	0	0	100	0	0	0	0
		2	T	2	4	0	7683	6	0.03	0.05	0	99.92	0.08
		3	T	4	8	0	7677	12	0.05	0.1	0	99.84	0.16
		4	G	4	6	7679	0	10	0.05	0.08	99.87	0	0.13
		5	C	0	7577	71	41	112	0	98.54	0.92	0.53	1.46
		6	A	7683	0	6	0	6	99.92	0	0.08	0	0.08
		7	A	7681	2	3	3	8	99.9	0.03	0.04	0.04	0.1
		8	G	0	0	7689	0	0	0	0	100	0	0
		9	A	7687	0	2	0	2	99.97	0	0.03	0	0.03
		10	A	7689	0	0	0	0	100	0	0	0	0
		11	G	0	0	7689	0	0	0	0	100	0	0
		12	A	7687	0	0	2	2	99.97	0	0	0.03	0.03
		13	G	0	0	7686	3	3	0	0	99.96	0.04	0.04
		14	G	3	2	7679	5	10	0.04	0.03	99.87	0.07	0.13
		15	A	7681	0	0	8	8	99.9	0	0	0.1	0.1
		16	G	3	0	7683	3	6	0.04	0	99.92	0.04	0.08
		17	G	2	3	7684	0	5	0.03	0.04	99.93	0	0.07
		18	A	7684	2	0	3	5	99.93	0.03	0	0.04	0.07
		19	A	7686	0	0	3	3	99.96	0	0	0.04	0.04
		20	G	0	0	7689	0	0	0	0	100	0	0
		PAM	A	7678	4	3	4	11	99.86	0.05	0.04	0.05	0.14
		PAM	G	2	0	7687	0	2	0.03	0	99.97	0	0.03
		PAM	G	0	0	7685	4	4	0	0	99.95	0.05	0.05
ID_60	#20	#	target_seq	No_A	No_C	No_G	No_T	No_Non_Target	ratio_A(%)	ratio_C(%)	ratio_G(%)	ratio_T(%)	ratio_non_target(%)
		1	A	9089	0	2	0	2	99.98	0	0.02	0	0.02
		2	T	2	0	0	9089	2	0.02	0	0	99.98	0.02
		3	T	3	3	0	9085	6	0.03	0.03	0	99.93	0.07
		4	G	5	2	9082	2	9	0.05	0.02	99.9	0.02	0.1
		5	C	2	9002	28	59	89	0.02	99.02	0.31	0.65	0.98
		6	A	9078	4	6	3	13	99.86	0.04	0.07	0.03	0.14
		7	A	9082	4	0	5	9	99.9	0.04	0	0.05	0.1
		8	G	4	2	9085	0	6	0.04	0.02	99.93	0	0.07
		9	A	9089	0	0	2	2	99.98	0	0	0.02	0.02
		10	A	9086	0	2	3	5	99.95	0	0.02	0.03	0.05
		11	G	2	0	9089	0	2	0.02	0	99.98	0	0.02
		12	A	9091	0	0	0	0	100	0	0	0	0
		13	G	2	0	9089	0	2	0.02	0	99.98	0	0.02
		14	G	3	2	9079	7	12	0.03	0.02	99.87	0.08	0.13
		15	A	9088	0	0	3	3	99.97	0	0	0.03	0.03
		16	G	4	2	9080	5	11	0.04	0.02	99.88	0.05	0.12
		17	G	2	0	9087	2	4	0.02	0	99.96	0.02	0.04
		18	A	9085	0	0	6	6	99.93	0	0	0.07	0.07
		19	A	9088	0	3	0	3	99.97	0	0.03	0	0.03
		20	G	5	0	9086	0	5	0.05	0	99.95	0	0.05
		PAM	A	9082	5	0	4	9	99.9	0.05	0	0.04	0.1
		PAM	G	0	0	9088	3	3	0	0	99.97	0.03	0.03
		PAM	G	0	0	9088	3	3	0	0	99.97	0.03	0.03
ID_61	#21	#	target_seq	No_A	No_C	No_G	No_T	No_Non_Target	ratio_A(%)	ratio_C(%)	ratio_G(%)	ratio_T(%)	ratio_non_target(%)
		1	A	8788	0	2	3	5	99.94	0	0.02	0.03	0.06
		2	T	3	0	0	8790	3	0.03	0	0	99.97	0.03
		3	T	0	3	0	8790	3	0	0.03	0	99.97	0.03
		4	G	7	3	8783	0	10	0.08	0.03	99.89	0	0.11
		5	C	0	8594	0	199	199	0	97.74	0	2.26	2.26
		6	A	8777	4	7	5	16	99.82	0.05	0.08	0.06	0.18
		7	A	8790	0	3	0	3	99.97	0	0.03	0	0.03
		8	G	0	2	8791	0	2	0	0.02	99.98	0	0.02
		9	A	8790	0	3	0	3	99.97	0	0.03	0	0.03
		10	A	8788	2	0	3	5	99.94	0.02	0	0.03	0.06
		11	G	0	0	8793	0	0	0	0	100	0	0
		12	A	8789	0	2	2	4	99.95	0	0.02	0.02	0.05
		13	G	0	3	8790	0	3	0	0.03	99.97	0	0.03
		14	G	2	0	8791	0	2	0.02	0	99.98	0	0.02
		15	A	8793	0	0	0	0	100	0	0	0	0
		16	G	0	0	8787	6	6	0	0	99.93	0.07	0.07
		17	G	0	0	8793	0	0	0	0	100	0	0
		18	A	8787	0	2	4	6	99.93	0	0.02	0.05	0.07
		19	A	8790	0	3	0	3	99.97	0	0.03	0	0.03
		20	G	0	0	8793	0	0	0	0	100	0	0
		PAM	A	8789	4	0	0	4	99.95	0.05	0	0	0.05
		PAM	G	4	0	8787	2	6	0.05	0	99.93	0.02	0.07
		PAM	G	4	0	8789	0	4	0.05	0	99.95	0	0.05
ID_62	#22	#	target_seq	No_A	No_C	No_G	No_T	No_Non_Target	ratio_A(%)	ratio_C(%)	ratio_G(%)	ratio_T(%)	ratio_non_target(%)
		1	A	10170	0	0	3	3	99.97	0	0	0.03	0.03
		2	T	2	0	2	10169	4	0.02	0	0.02	99.96	0.04
		3	T	0	7	0	10166	7	0	0.07	0	99.93	0.07
		4	G	2	5	10163	3	10	0.02	0.05	99.9	0.03	0.1
		5	C	3	9257	10	903	916	0.03	91	0.1	8.88	9
		6	A	10164	2	5	2	9	99.91	0.02	0.05	0.02	0.09
		7	A	10163	6	0	4	10	99.9	0.06	0	0.04	0.1
		8	G	0	0	10171	2	2	0	0	99.98	0.02	0.02
		9	A	10163	0	5	5	10	99.9	0	0.05	0.05	0.1
		10	A	10166	3	2	2	7	99.93	0.03	0.02	0.02	0.07
		11	G	0	2	10171	0	2	0	0.02	99.98	0	0.02
		12	A	10173	0	0	0	0	100	0	0	0	0
		13	G	0	0	10170	3	3	0	0	99.97	0.03	0.03
		14	G	3	0	10170	0	3	0.03	0	99.97	0	0.03
		15	A	10173	0	0	0	0	100	0	0	0	0
		16	G	3	0	10170	0	3	0.03	0	99.97	0	0.03
		17	G	3	0	10168	2	5	0.03	0	99.95	0.02	0.05
		18	A	10168	0	2	3	5	99.95	0	0.02	0.03	0.05
		19	A	10169	0	2	2	4	99.96	0	0.02	0.02	0.04
		20	G	2	3	10168	0	5	0.02	0.03	99.95	0	0.05
		PAM	A	10164	6	0	3	9	99.91	0.06	0	0.03	0.09
		PAM	G	2	0	10169	2	4	0.02	0	99.96	0.02	0.04
		PAM	G	2	0	10166	5	7	0.02	0	99.93	0.05	0.07
ID_63	#23	#	target_seq	No_A	No_C	No_G	No_T	No_Non_Target	ratio_A(%)	ratio_C(%)	ratio_G(%)	ratio_T(%)	ratio_non_target(%)
		1	A	7953	0	0	0	0	100	0	0	0	0
		2	T	5	0	0	7948	5	0.06	0	0	99.94	0.06
		3	T	4	3	0	7946	7	0.05	0.04	0	99.91	0.09
		4	G	4	0	7949	0	4	0.05	0	99.95	0	0.05
		5	C	0	7879	14	60	74	0	99.07	0.18	0.75	0.93
		6	A	7949	0	4	0	4	99.95	0	0.05	0	0.05
		7	A	7951	0	0	2	2	99.97	0	0	0.03	0.03
		8	G	0	2	7949	2	4	0	0.03	99.95	0.03	0.05
		9	A	7950	0	0	3	3	99.96	0	0	0.04	0.04
		10	A	7947	0	3	3	6	99.92	0	0.04	0.04	0.08
		11	G	0	0	7953	0	0	0	0	100	0	0
		12	A	7948	0	0	5	5	99.94	0	0	0.06	0.06
		13	G	5	3	7945	0	8	0.06	0.04	99.9	0	0.1
		14	G	0	2	7951	0	2	0	0.03	99.97	0	0.03
		15	A	7950	0	0	3	3	99.96	0	0	0.04	0.04
		16	G	2	0	7948	3	5	0.03	0	99.94	0.04	0.06
		17	G	3	0	7950	0	3	0.04	0	99.96	0	0.04
		18	A	7950	0	0	3	3	99.96	0	0	0.04	0.04
		19	A	7949	0	2	2	4	99.95	0	0.03	0.03	0.05
		20	G	3	0	7948	2	5	0.04	0	99.94	0.03	0.06
		PAM	A	7949	4	0	0	4	99.95	0.05	0	0	0.05
		PAM	G	4	0	7949	0	4	0.05	0	99.95	0	0.05
		PAM	G	4	0	7947	2	6	0.05	0	99.92	0.03	0.08
ID_64	#24	#	target_seq	No_A	No_C	No_G	No_T	No_Non_Target	ratio_A(%)	ratio_C(%)	ratio_G(%)	ratio_T(%)	ratio_non_target(%)
		1	A	7514	0	0	4	4	99.95	0	0	0.05	0.05
		2	T	3	3	0	7512	6	0.04	0.04	0	99.92	0.08
		3	T	0	2	0	7516	2	0	0.03	0	99.97	0.03
		4	G	10	2	7503	3	15	0.13	0.03	99.8	0.04	0.2
		5	C	0	7143	4	371	375	0	95.01	0.05	4.93	4.99
		6	A	7516	0	0	2	2	99.97	0	0	0.03	0.03
		7	A	7516	0	0	2	2	99.97	0	0	0.03	0.03
		8	G	2	0	7516	0	2	0.03	0	99.97	0	0.03
		9	A	7513	0	2	3	5	99.93	0	0.03	0.04	0.07
		10	A	7514	0	4	0	4	99.95	0	0.05	0	0.05
		11	G	0	0	7518	0	0	0	0	100	0	0
		12	A	7515	0	0	3	3	99.96	0	0	0.04	0.04
		13	G	3	0	7515	0	3	0.04	0	99.96	0	0.04
		14	G	0	0	7518	0	0	0	0	100	0	0
		15	A	7515	0	3	0	3	99.96	0	0.04	0	0.04
		16	G	2	0	7513	3	5	0.03	0	99.93	0.04	0.07
		17	G	2	0	7516	0	2	0.03	0	99.97	0	0.03
		18	A	7510	2	2	4	8	99.89	0.03	0.03	0.05	0.11
		19	A	7516	0	0	2	2	99.97	0	0	0.03	0.03
		20	G	0	0	7518	0	0	0	0	100	0	0
		PAM	A	7510	2	4	2	8	99.89	0.03	0.05	0.03	0.11
		PAM	G	2	0	7514	2	4	0.03	0	99.95	0.03	0.05
		PAM	G	4	0	7511	3	7	0.05	0	99.91	0.04	0.09
ID_65	#25	#	target_seq	No_A	No_C	No_G	No_T	No_Non_Target	ratio_A(%)	ratio_C(%)	ratio_G(%)	ratio_T(%)	ratio_non_target(%)
		1	A	9775	0	0	5	5	99.95	0	0	0.05	0.05
		2	T	8	0	0	9772	8	0.08	0	0	99.92	0.08
		3	T	0	6	0	9774	6	0	0.06	0	99.94	0.06
		4	G	5	5	9770	0	10	0.05	0.05	99.9	0	0.1
		5	C	2	8341	739	698	1439	0.02	85.29	7.56	7.14	14.71
		6	A	9780	0	0	0	0	100	0	0	0	0
		7	A	9778	0	0	2	2	99.98	0	0	0.02	0.02
		8	G	2	0	9778	0	2	0.02	0	99.98	0	0.02
		9	A	9773	0	5	2	7	99.93	0	0.05	0.02	0.07
		10	A	9776	0	0	4	4	99.96	0	0	0.04	0.04
		11	G	3	0	9775	2	5	0.03	0	99.95	0.02	0.05
		12	A	9778	0	0	2	2	99.98	0	0	0.02	0.02
		13	G	2	0	9775	3	5	0.02	0	99.95	0.03	0.05
		14	G	2	3	9775	0	5	0.02	0.03	99.95	0	0.05
		15	A	9770	0	5	5	10	99.9	0	0.05	0.05	0.1
		16	G	0	2	9775	3	5	0	0.02	99.95	0.03	0.05
		17	G	5	0	9772	3	8	0.05	0	99.92	0.03	0.08
		18	A	9776	0	2	2	4	99.96	0	0.02	0.02	0.04
		19	A	9780	0	0	0	0	100	0	0	0	0
		20	G	2	0	9776	2	4	0.02	0	99.96	0.02	0.04
		PAM	A	9773	5	0	2	7	99.93	0.05	0	0.02	0.07
		PAM	G	2	0	9778	0	2	0.02	0	99.98	0	0.02
		PAM	G	2	0	9773	5	7	0.02	0	99.93	0.05	0.07
ID_66	#26	#	target_seq	No_A	No_C	No_G	No_T	No_Non_Target	ratio_A(%)	ratio_C(%)	ratio_G(%)	ratio_T(%)	ratio_non_target(%)
		1	A	10047	0	0	0	0	100	0	0	0	0
		2	T	2	3	0	10042	5	0.02	0.03	0	99.95	0.05
		3	T	5	2	0	10040	7	0.05	0.02	0	99.93	0.07
		4	G	5	2	10038	2	9	0.05	0.02	99.91	0.02	0.09
		5	C	0	9964	23	60	83	0	99.17	0.23	0.6	0.83
		6	A	10037	2	6	2	10	99.9	0.02	0.06	0.02	0.1
		7	A	10041	2	2	2	6	99.94	0.02	0.02	0.02	0.06
		8	G	5	0	10042	0	5	0.05	0	99.95	0	0.05
		9	A	10045	0	0	2	2	99.98	0	0	0.02	0.02
		10	A	10039	0	2	6	8	99.92	0	0.02	0.06	0.08
		11	G	2	0	10045	0	2	0.02	0	99.98	0	0.02
		12	A	10041	0	3	3	6	99.94	0	0.03	0.03	0.06
		13	G	3	2	10039	3	8	0.03	0.02	99.92	0.03	0.08
		14	G	0	0	10044	3	3	0	0	99.97	0.03	0.03
		15	A	10042	0	2	3	5	99.95	0	0.02	0.03	0.05
		16	G	2	3	10037	5	10	0.02	0.03	99.9	0.05	0.1
		17	G	2	0	10040	5	7	0.02	0	99.93	0.05	0.07
		18	A	10043	4	0	0	4	99.96	0.04	0	0	0.04
		19	A	10040	2	3	2	7	99.93	0.02	0.03	0.02	0.07
		20	G	0	0	10047	0	0	0	0	100	0	0
		PAM	A	10037	8	2	0	10	99.9	0.08	0.02	0	0.1
		PAM	G	3	0	10044	0	3	0.03	0	99.97	0	0.03
		PAM	G	4	3	10035	5	12	0.04	0.03	99.88	0.05	0.12
ID_67	#27	#	target_seq	No_A	No_C	No_G	No_T	No_Non_Target	ratio_A(%)	ratio_C(%)	ratio_G(%)	ratio_T(%)	ratio_non_target(%)
		1	A	7780	0	0	0	0	100	0	0	0	0
		2	T	5	2	0	7773	7	0.06	0.03	0	99.91	0.09
		3	T	3	5	0	7772	8	0.04	0.06	0	99.9	0.1
		4	G	0	0	7777	3	3	0	0	99.96	0.04	0.04
		5	C	0	7410	3	367	370	0	95.24	0.04	4.72	4.76
		6	A	7775	0	5	0	5	99.94	0	0.06	0	0.06
		7	A	7773	3	2	2	7	99.91	0.04	0.03	0.03	0.09
		8	G	2	2	7776	0	4	0.03	0.03	99.95	0	0.05
		9	A	7774	2	2	2	6	99.92	0.03	0.03	0.03	0.08
		10	A	7776	0	2	2	4	99.95	0	0.03	0.03	0.05
		11	G	0	0	7780	0	0	0	0	100	0	0
		12	A	7778	0	2	0	2	99.97	0	0.03	0	0.03
		13	G	2	2	7773	3	7	0.03	0.03	99.91	0.04	0.09
		14	G	0	2	7778	0	2	0	0.03	99.97	0	0.03
		15	A	7777	0	0	3	3	99.96	0	0	0.04	0.04
		16	G	3	0	7774	3	6	0.04	0	99.92	0.04	0.08
		17	G	2	0	7778	0	2	0.03	0	99.97	0	0.03
		18	A	7778	0	2	0	2	99.97	0	0.03	0	0.03
		19	A	7774	0	3	3	6	99.92	0	0.04	0.04	0.08
		20	G	0	0	7780	0	0	0	0	100	0	0
		PAM	A	7776	4	0	0	4	99.95	0.05	0	0	0.05
		PAM	G	0	0	7780	0	0	0	0	100	0	0
		PAM	G	3	0	7777	0	3	0.04	0	99.96	0	0.04
ID_68	#28	#	target_seq	No_A	No_C	No_G	No_T	No_Non_Target	ratio_A(%)	ratio_C(%)	ratio_G(%)	ratio_T(%)	ratio_non_target(%)
		1	A	8019	0	0	2	2	99.98	0	0	0.02	0.02
		2	T	5	2	0	8014	7	0.06	0.02	0	99.91	0.09
		3	T	0	5	0	8016	5	0	0.06	0	99.94	0.06
		4	G	4	2	8015	0	6	0.05	0.02	99.93	0	0.07
		5	C	0	8010	3	8	11	0	99.86	0.04	0.1	0.14
		6	A	8015	0	3	3	6	99.93	0	0.04	0.04	0.07
		7	A	8017	0	0	4	4	99.95	0	0	0.05	0.05
		8	G	2	0	8019	0	2	0.02	0	99.98	0	0.02
		9	A	8019	0	0	2	2	99.98	0	0	0.02	0.02
		10	A	8018	0	3	0	3	99.96	0	0.04	0	0.04
		11	G	0	0	8018	3	3	0	0	99.96	0.04	0.04
		12	A	8015	0	2	4	6	99.93	0	0.02	0.05	0.07
		13	G	2	0	8019	0	2	0.02	0	99.98	0	0.02
		14	G	0	3	8015	3	6	0	0.04	99.93	0.04	0.07
		15	A	8015	0	2	4	6	99.93	0	0.02	0.05	0.07
		16	G	0	0	8018	3	3	0	0	99.96	0.04	0.04
		17	G	3	2	8016	0	5	0.04	0.02	99.94	0	0.06
		18	A	8016	5	0	0	5	99.94	0.06	0	0	0.06
		19	A	8017	0	4	0	4	99.95	0	0.05	0	0.05
		20	G	0	0	8021	0	0	0	0	100	0	0
		PAM	A	8019	2	0	0	2	99.98	0.02	0	0	0.02
		PAM	G	2	3	8016	0	5	0.02	0.04	99.94	0	0.06
		PAM	G	3	0	8015	3	6	0.04	0	99.93	0.04	0.07
ID_69	#29	#	target_seq	No_A	No_C	No_G	No_T	No_Non_Target	ratio_A(%)	ratio_C(%)	ratio_G(%)	ratio_T(%)	ratio_non_target(%)
		1	A	7982	0	0	2	2	99.97	0	0	0.03	0.03
		2	T	7	2	0	7975	9	0.09	0.03	0	99.89	0.11
		3	T	2	2	0	7980	4	0.03	0.03	0	99.95	0.05
		4	G	2	7	7975	0	9	0.03	0.09	99.89	0	0.11
		5	C	2	7600	11	371	384	0.03	95.19	0.14	4.65	4.81
		6	A	7980	0	2	2	4	99.95	0	0.03	0.03	0.05
		7	A	7979	0	2	3	5	99.94	0	0.03	0.04	0.06
		8	G	0	0	7982	2	2	0	0	99.97	0.03	0.03
		9	A	7979	0	0	5	5	99.94	0	0	0.06	0.06
		10	A	7980	0	2	2	4	99.95	0	0.03	0.03	0.05
		11	G	0	0	7984	0	0	0	0	100	0	0
		12	A	7978	0	0	6	6	99.92	0	0	0.08	0.08
		13	G	0	0	7984	0	0	0	0	100	0	0
		14	G	3	0	7981	0	3	0.04	0	99.96	0	0.04
		15	A	7977	0	4	3	7	99.91	0	0.05	0.04	0.09
		16	G	4	0	7977	3	7	0.05	0	99.91	0.04	0.09
		17	G	5	2	7974	3	10	0.06	0.03	99.87	0.04	0.13
		18	A	7979	0	3	2	5	99.94	0	0.04	0.03	0.06
		19	A	7978	0	2	4	6	99.92	0	0.03	0.05	0.08
		20	G	2	0	7982	0	2	0.03	0	99.97	0	0.03
		PAM	A	7978	4	0	2	6	99.92	0.05	0	0.03	0.08
		PAM	G	0	2	7980	2	4	0	0.03	99.95	0.03	0.05
		PAM	G	0	0	7982	2	2	0	0	99.97	0.03	0.03
ID_70	#30	#	target_seq	No_A	No_C	No_G	No_T	No_Non_Target	ratio_A(%)	ratio_C(%)	ratio_G(%)	ratio_T(%)	ratio_non_target(%)
		1	A	9425	0	0	4	4	99.96	0	0	0.04	0.04
		2	T	7	0	0	9422	7	0.07	0	0	99.93	0.07
		3	T	2	5	0	9422	7	0.02	0.05	0	99.93	0.07
		4	G	6	3	9420	0	9	0.06	0.03	99.9	0	0.1
		5	C	2	9180	223	24	249	0.02	97.36	2.37	0.25	2.64
		6	A	9420	0	9	0	9	99.9	0	0.1	0	0.1
		7	A	9417	2	2	8	12	99.87	0.02	0.02	0.08	0.13
		8	G	0	0	9429	0	0	0	0	100	0	0
		9	A	9426	0	0	3	3	99.97	0	0	0.03	0.03
		10	A	9423	0	3	3	6	99.94	0	0.03	0.03	0.06
		11	G	0	0	9429	0	0	0	0	100	0	0
		12	A	9426	0	0	3	3	99.97	0	0	0.03	0.03
		13	G	3	0	9426	0	3	0.03	0	99.97	0	0.03
		14	G	0	0	9429	0	0	0	0	100	0	0
		15	A	9420	0	2	7	9	99.9	0	0.02	0.07	0.1
		16	G	0	2	9427	0	2	0	0.02	99.98	0	0.02
		17	G	0	0	9429	0	0	0	0	100	0	0
		18	A	9425	2	2	0	4	99.96	0.02	0.02	0	0.04
		19	A	9422	0	3	4	7	99.93	0	0.03	0.04	0.07
		20	G	2	0	9427	0	2	0.02	0	99.98	0	0.02
		PAM	A	9427	0	0	2	2	99.98	0	0	0.02	0.02
		PAM	G	4	0	9425	0	4	0.04	0	99.96	0	0.04
		PAM	G	5	0	9421	3	8	0.05	0	99.92	0.03	0.08
ID_71	#31	#	target_seq	No_A	No_C	No_G	No_T	No_Non_Target	ratio_A(%)	ratio_C(%)	ratio_G(%)	ratio_T(%)	ratio_non_target(%)
		1	A	7591	0	0	0	0	100	0	0	0	0
		2	T	3	2	0	7586	5	0.04	0.03	0	99.93	0.07
		3	T	0	4	0	7587	4	0	0.05	0	99.95	0.05
		4	G	3	0	7588	0	3	0.04	0	99.96	0	0.04
		5	C	0	7010	15	566	581	0	92.35	0.2	7.46	7.65
		6	A	7582	0	6	3	9	99.88	0	0.08	0.04	0.12
		7	A	7586	2	0	3	5	99.93	0.03	0	0.04	0.07
		8	G	0	0	7591	0	0	0	0	100	0	0
		9	A	7591	0	0	0	0	100	0	0	0	0
		10	A	7591	0	0	0	0	100	0	0	0	0
		11	G	0	0	7591	0	0	0	0	100	0	0
		12	A	7582	2	3	4	9	99.88	0.03	0.04	0.05	0.12
		13	G	2	2	7587	0	4	0.03	0.03	99.95	0	0.05
		14	G	0	0	7588	3	3	0	0	99.96	0.04	0.04
		15	A	7587	2	2	0	4	99.95	0.03	0.03	0	0.05
		16	G	0	2	7586	3	5	0	0.03	99.93	0.04	0.07
		17	G	2	2	7587	0	4	0.03	0.03	99.95	0	0.05
		18	A	7587	0	2	2	4	99.95	0	0.03	0.03	0.05
		19	A	7583	0	4	4	8	99.89	0	0.05	0.05	0.11
		20	G	0	0	7591	0	0	0	0	100	0	0
		PAM	A	7588	3	0	0	3	99.96	0.04	0	0	0.04
		PAM	G	3	2	7586	0	5	0.04	0.03	99.93	0	0.07
		PAM	G	3	0	7588	0	3	0.04	0	99.96	0	0.04
ID_72	#32	#	target_seq	No_A	No_C	No_G	No_T	No_Non_Target	ratio_A(%)	ratio_C(%)	ratio_G(%)	ratio_T(%)	ratio_non_target(%)
		1	A	7454	0	0	4	4	99.95	0	0	0.05	0.05
		2	T	3	3	0	7452	6	0.04	0.04	0	99.92	0.08
		3	T	3	4	0	7451	7	0.04	0.05	0	99.91	0.09
		4	G	7	2	7447	2	11	0.09	0.03	99.85	0.03	0.15
		5	C	0	7314	18	126	144	0	98.07	0.24	1.69	1.93
		6	A	7458	0	0	0	0	100	0	0	0	0
		7	A	7452	2	0	4	6	99.92	0.03	0	0.05	0.08
		8	G	0	2	7456	0	2	0	0.03	99.97	0	0.03
		9	A	7456	0	0	2	2	99.97	0	0	0.03	0.03
		10	A	7458	0	0	0	0	100	0	0	0	0
		11	G	0	0	7458	0	0	0	0	100	0	0
		12	A	7451	2	0	5	7	99.91	0.03	0	0.07	0.09
		13	G	0	0	7456	2	2	0	0	99.97	0.03	0.03
		14	G	0	0	7458	0	0	0	0	100	0	0
		15	A	7455	0	3	0	3	99.96	0	0.04	0	0.04
		16	G	0	0	7458	0	0	0	0	100	0	0
		17	G	3	0	7455	0	3	0.04	0	99.96	0	0.04
		18	A	7451	3	0	4	7	99.91	0.04	0	0.05	0.09
		19	A	7456	0	0	2	2	99.97	0	0	0.03	0.03
		20	G	0	0	7458	0	0	0	0	100	0	0
		PAM	A	7458	0	0	0	0	100	0	0	0	0
		PAM	G	2	0	7453	3	5	0.03	0	99.93	0.04	0.07
		PAM	G	0	0	7458	0	0	0	0	100	0	0
ID_73	#33	#	target_seq	No_A	No_C	No_G	No_T	No_Non_Target	ratio_A(%)	ratio_C(%)	ratio_G(%)	ratio_T(%)	ratio_non_target(%)
		1	A	11867	0	0	6	6	99.95	0	0	0.05	0.05
		2	T	4	4	0	11865	8	0.03	0.03	0	99.93	0.07
		3	T	2	4	0	11867	6	0.02	0.03	0	99.95	0.05
		4	G	5	6	11862	0	11	0.04	0.05	99.91	0	0.09
		5	C	0	11252	9	612	621	0	94.77	0.08	5.15	5.23
		6	A	11866	0	2	5	7	99.94	0	0.02	0.04	0.06
		7	A	11870	0	0	3	3	99.97	0	0	0.03	0.03
		8	G	0	0	11871	2	2	0	0	99.98	0.02	0.02
		9	A	11868	2	0	3	5	99.96	0.02	0	0.03	0.04
		10	A	11867	2	0	4	6	99.95	0.02	0	0.03	0.05
		11	G	2	3	11868	0	5	0.02	0.03	99.96	0	0.04
		12	A	11870	0	0	3	3	99.97	0	0	0.03	0.03
		13	G	2	4	11867	0	6	0.02	0.03	99.95	0	0.05
		14	G	0	2	11868	3	5	0	0.02	99.96	0.03	0.04
		15	A	11864	2	5	2	9	99.92	0.02	0.04	0.02	0.08
		16	G	3	2	11866	2	7	0.03	0.02	99.94	0.02	0.06
		17	G	2	0	11871	0	2	0.02	0	99.98	0	0.02
		18	A	11867	0	3	3	6	99.95	0	0.03	0.03	0.05
		19	A	11873	0	0	0	0	100	0	0	0	0
		20	G	0	0	11873	0	0	0	0	100	0	0
		PAM	A	11860	8	5	0	13	99.89	0.07	0.04	0	0.11
		PAM	G	6	3	11864	0	9	0.05	0.03	99.92	0	0.08
		PAM	G	0	3	11868	2	5	0	0.03	99.96	0.02	0.04
ID_74	#34	#	target_seq	No_A	No_C	No_G	No_T	No_Non_Target	ratio_A(%)	ratio_C(%)	ratio_G(%)	ratio_T(%)	ratio_non_target(%)
		1	A	10142	0	0	0	0	100	0	0	0	0
		2	T	2	0	0	10140	2	0.02	0	0	99.98	0.02
		3	T	6	7	0	10129	13	0.06	0.07	0	99.87	0.13
		4	G	6	4	10132	0	10	0.06	0.04	99.9	0	0.1
		5	C	0	9432	12	698	710	0	93	0.12	6.88	7
		6	A	10135	2	5	0	7	99.93	0.02	0.05	0	0.07
		7	A	10138	0	0	4	4	99.96	0	0	0.04	0.04
		8	G	0	3	10139	0	3	0	0.03	99.97	0	0.03
		9	A	10137	0	0	5	5	99.95	0	0	0.05	0.05
		10	A	10133	2	3	4	9	99.91	0.02	0.03	0.04	0.09
		11	G	0	0	10142	0	0	0	0	100	0	0
		12	A	10137	0	0	5	5	99.95	0	0	0.05	0.05
		13	G	0	0	10139	3	3	0	0	99.97	0.03	0.03
		14	G	5	3	10129	5	13	0.05	0.03	99.87	0.05	0.13
		15	A	10137	0	3	2	5	99.95	0	0.03	0.02	0.05
		16	G	3	0	10137	2	5	0.03	0	99.95	0.02	0.05
		17	G	0	0	10142	0	0	0	0	100	0	0
		18	A	10137	0	0	5	5	99.95	0	0	0.05	0.05
		19	A	10133	2	2	5	9	99.91	0.02	0.02	0.05	0.09
		20	G	3	2	10137	0	5	0.03	0.02	99.95	0	0.05
		PAM	A	10136	6	0	0	6	99.94	0.06	0	0	0.06
		PAM	G	0	0	10139	3	3	0	0	99.97	0.03	0.03
		PAM	G	2	0	10137	3	5	0.02	0	99.95	0.03	0.05
ID_75	#35	#	target_seq	No_A	No_C	No_G	No_T	No_Non_Target	ratio_A(%)	ratio_C(%)	ratio_G(%)	ratio_T(%)	ratio_non_target(%)
		1	A	9528	0	0	4	4	99.96	0	0	0.04	0.04
		2	T	5	0	0	9527	5	0.05	0	0	99.95	0.05
		3	T	0	5	0	9527	5	0	0.05	0	99.95	0.05
		4	G	6	0	9526	0	6	0.06	0	99.94	0	0.06
		5	C	2	9519	2	9	13	0.02	99.86	0.02	0.09	0.14
		6	A	9529	0	3	0	3	99.97	0	0.03	0	0.03
		7	A	9526	0	4	2	6	99.94	0	0.04	0.02	0.06
		8	G	0	0	9532	0	0	0	0	100	0	0
		9	A	9530	0	2	0	2	99.98	0	0.02	0	0.02
		10	A	9528	0	2	2	4	99.96	0	0.02	0.02	0.04
		11	G	2	2	9526	2	6	0.02	0.02	99.94	0.02	0.06
		12	A	9528	0	0	4	4	99.96	0	0	0.04	0.04
		13	G	4	2	9526	0	6	0.04	0.02	99.94	0	0.06
		14	G	2	0	9530	0	2	0.02	0	99.98	0	0.02
		15	A	9528	0	2	2	4	99.96	0	0.02	0.02	0.04
		16	G	2	2	9523	5	9	0.02	0.02	99.91	0.05	0.09
		17	G	0	4	9528	0	4	0	0.04	99.96	0	0.04
		18	A	9532	0	0	0	0	100	0	0	0	0
		19	A	9522	0	4	6	10	99.9	0	0.04	0.06	0.1
		20	G	0	0	9532	0	0	0	0	100	0	0
		PAM	A	9523	4	2	3	9	99.91	0.04	0.02	0.03	0.09
		PAM	G	2	0	9527	3	5	0.02	0	99.95	0.03	0.05
		PAM	G	0	0	9532	0	0	0	0	100	0	0
ID_76	#36	#	target_seq	No_A	No_C	No_G	No_T	No_Non_Target	ratio_A(%)	ratio_C(%)	ratio_G(%)	ratio_T(%)	ratio_non_target(%)
		1	A	10276	0	0	4	4	99.96	0	0	0.04	0.04
		2	T	5	2	0	10273	7	0.05	0.02	0	99.93	0.07
		3	T	6	5	0	10269	11	0.06	0.05	0	99.89	0.11
		4	G	3	7	10268	2	12	0.03	0.07	99.88	0.02	0.12
		5	C	0	9895	85	300	385	0	96.25	0.83	2.92	3.75
		6	A	10267	0	10	3	13	99.87	0	0.1	0.03	0.13
		7	A	10275	0	0	5	5	99.95	0	0	0.05	0.05
		8	G	2	0	10278	0	2	0.02	0	99.98	0	0.02
		9	A	10278	0	0	2	2	99.98	0	0	0.02	0.02
		10	A	10278	0	0	2	2	99.98	0	0	0.02	0.02
		11	G	4	3	10273	0	7	0.04	0.03	99.93	0	0.07
		12	A	10275	0	2	3	5	99.95	0	0.02	0.03	0.05
		13	G	0	0	10280	0	0	0	0	100	0	0
		14	G	0	0	10271	9	9	0	0	99.91	0.09	0.09
		15	A	10275	3	2	0	5	99.95	0.03	0.02	0	0.05
		16	G	3	2	10271	4	9	0.03	0.02	99.91	0.04	0.09
		17	G	0	2	10275	3	5	0	0.02	99.95	0.03	0.05
		18	A	10271	2	3	4	9	99.91	0.02	0.03	0.04	0.09
		19	A	10276	0	0	4	4	99.96	0	0	0.04	0.04
		20	G	0	0	10280	0	0	0	0	100	0	0
		PAM	A	10267	9	0	4	13	99.87	0.09	0	0.04	0.13
		PAM	G	3	0	10273	4	7	0.03	0	99.93	0.04	0.07
		PAM	G	2	0	10275	3	5	0.02	0	99.95	0.03	0.05
ID_77	#37	#	target_seq	No_A	No_C	No_G	No_T	No_Non_Target	ratio_A(%)	ratio_C(%)	ratio_G(%)	ratio_T(%)	ratio_non_target(%)
		1	A	9323	0	2	2	4	99.96	0	0.02	0.02	0.04
		2	T	5	4	0	9318	9	0.05	0.04	0	99.9	0.1
		3	T	0	3	0	9324	3	0	0.03	0	99.97	0.03
		4	G	4	2	9321	0	6	0.04	0.02	99.94	0	0.06
		5	C	0	8766	29	532	561	0	93.99	0.31	5.7	6.01
		6	A	9320	0	2	5	7	99.92	0	0.02	0.05	0.08
		7	A	9318	0	5	4	9	99.9	0	0.05	0.04	0.1
		8	G	0	0	9327	0	0	0	0	100	0	0
		9	A	9324	0	0	3	3	99.97	0	0	0.03	0.03
		10	A	9321	0	2	4	6	99.94	0	0.02	0.04	0.06
		11	G	2	3	9322	0	5	0.02	0.03	99.95	0	0.05
		12	A	9325	0	0	2	2	99.98	0	0	0.02	0.02
		13	G	2	0	9325	0	2	0.02	0	99.98	0	0.02
		14	G	0	4	9323	0	4	0	0.04	99.96	0	0.04
		15	A	9325	0	2	0	2	99.98	0	0.02	0	0.02
		16	G	0	4	9320	3	7	0	0.04	99.92	0.03	0.08
		17	G	3	0	9324	0	3	0.03	0	99.97	0	0.03
		18	A	9325	2	0	0	2	99.98	0.02	0	0	0.02
		19	A	9320	0	3	4	7	99.92	0	0.03	0.04	0.08
		20	G	4	0	9323	0	4	0.04	0	99.96	0	0.04
		PAM	A	9315	3	2	7	12	99.87	0.03	0.02	0.08	0.13
		PAM	G	0	2	9323	2	4	0	0.02	99.96	0.02	0.04
		PAM	G	0	0	9323	4	4	0	0	99.96	0.04	0.04
ID_78	#38	#	target_seq	No_A	No_C	No_G	No_T	No_Non_Target	ratio_A(%)	ratio_C(%)	ratio_G(%)	ratio_T(%)	ratio_non_target(%)
		1	A	10711	0	0	5	5	99.95	0	0	0.05	0.05
		2	T	2	5	0	10709	7	0.02	0.05	0	99.93	0.07
		3	T	6	6	0	10704	12	0.06	0.06	0	99.89	0.11
		4	G	11	2	10703	0	13	0.1	0.02	99.88	0	0.12
		5	C	3	10685	9	19	31	0.03	99.71	0.08	0.18	0.29
		6	A	10703	0	10	3	13	99.88	0	0.09	0.03	0.12
		7	A	10712	0	0	4	4	99.96	0	0	0.04	0.04
		8	G	0	2	10714	0	2	0	0.02	99.98	0	0.02
		9	A	10712	0	0	4	4	99.96	0	0	0.04	0.04
		10	A	10713	0	3	0	3	99.97	0	0.03	0	0.03
		11	G	3	0	10713	0	3	0.03	0	99.97	0	0.03
		12	A	10710	0	3	3	6	99.94	0	0.03	0.03	0.06
		13	G	5	0	10709	2	7	0.05	0	99.93	0.02	0.07
		14	G	4	0	10708	4	8	0.04	0	99.93	0.04	0.07
		15	A	10711	0	3	2	5	99.95	0	0.03	0.02	0.05
		16	G	4	3	10706	3	10	0.04	0.03	99.91	0.03	0.09
		17	G	3	0	10709	4	7	0.03	0	99.93	0.04	0.07
		18	A	10709	0	3	4	7	99.93	0	0.03	0.04	0.07
		19	A	10707	0	3	6	9	99.92	0	0.03	0.06	0.08
		20	G	0	3	10713	0	3	0	0.03	99.97	0	0.03
		PAM	A	10709	4	0	3	7	99.93	0.04	0	0.03	0.07
		PAM	G	5	2	10705	4	11	0.05	0.02	99.9	0.04	0.1
		PAM	G	2	0	10712	2	4	0.02	0	99.96	0.02	0.04
ID_79	#39	#	target_seq	No_A	No_C	No_G	No_T	No_Non_Target	ratio_A(%)	ratio_C(%)	ratio_G(%)	ratio_T(%)	ratio_non_target(%)
		1	A	8038	0	2	0	2	99.98	0	0.02	0	0.02
		2	T	4	2	0	8034	6	0.05	0.02	0	99.93	0.07
		3	T	0	5	0	8035	5	0	0.06	0	99.94	0.06
		4	G	6	2	8032	0	8	0.07	0.02	99.9	0	0.1
		5	C	0	7803	25	212	237	0	97.05	0.31	2.64	2.95
		6	A	8030	0	8	2	10	99.88	0	0.1	0.02	0.12
		7	A	8036	0	0	4	4	99.95	0	0	0.05	0.05
		8	G	2	0	8038	0	2	0.02	0	99.98	0	0.02
		9	A	8037	0	0	3	3	99.96	0	0	0.04	0.04
		10	A	8038	0	2	0	2	99.98	0	0.02	0	0.02
		11	G	2	0	8038	0	2	0.02	0	99.98	0	0.02
		12	A	8038	0	0	2	2	99.98	0	0	0.02	0.02
		13	G	0	4	8036	0	4	0	0.05	99.95	0	0.05
		14	G	2	0	8038	0	2	0.02	0	99.98	0	0.02
		15	A	8035	0	2	3	5	99.94	0	0.02	0.04	0.06
		16	G	3	0	8034	3	6	0.04	0	99.93	0.04	0.07
		17	G	3	0	8037	0	3	0.04	0	99.96	0	0.04
		18	A	8035	0	0	5	5	99.94	0	0	0.06	0.06
		19	A	8028	2	2	8	12	99.85	0.02	0.02	0.1	0.15
		20	G	2	0	8038	0	2	0.02	0	99.98	0	0.02
		PAM	A	8033	5	0	2	7	99.91	0.06	0	0.02	0.09
		PAM	G	0	2	8038	0	2	0	0.02	99.98	0	0.02
		PAM	G	2	0	8036	2	4	0.02	0	99.95	0.02	0.05
ID_80	#40	#	target_seq	No_A	No_C	No_G	No_T	No_Non_Target	ratio_A(%)	ratio_C(%)	ratio_G(%)	ratio_T(%)	ratio_non_target(%)
		1	A	7093	0	0	2	2	99.97	0	0	0.03	0.03
		2	T	4	5	0	7086	9	0.06	0.07	0	99.87	0.13
		3	T	0	4	0	7091	4	0	0.06	0	99.94	0.06
		4	G	3	2	7088	2	7	0.04	0.03	99.9	0.03	0.1
		5	C	2	6686	13	394	409	0.03	94.24	0.18	5.55	5.76
		6	A	7087	2	4	2	8	99.89	0.03	0.06	0.03	0.11
		7	A	7085	2	3	5	10	99.86	0.03	0.04	0.07	0.14
		8	G	4	0	7091	0	4	0.06	0	99.94	0	0.06
		9	A	7095	0	0	0	0	100	0	0	0	0
		10	A	7090	0	2	3	5	99.93	0	0.03	0.04	0.07
		11	G	0	0	7093	2	2	0	0	99.97	0.03	0.03
		12	A	7093	0	2	0	2	99.97	0	0.03	0	0.03
		13	G	0	0	7093	2	2	0	0	99.97	0.03	0.03
		14	G	0	0	7093	2	2	0	0	99.97	0.03	0.03
		15	A	7095	0	0	0	0	100	0	0	0	0
		16	G	2	0	7090	3	5	0.03	0	99.93	0.04	0.07
		17	G	0	0	7092	3	3	0	0	99.96	0.04	0.04
		18	A	7090	0	3	2	5	99.93	0	0.04	0.03	0.07
		19	A	7087	0	4	4	8	99.89	0	0.06	0.06	0.11
		20	G	0	0	7092	3	3	0	0	99.96	0.04	0.04
		PAM	A	7086	6	0	3	9	99.87	0.08	0	0.04	0.13
		PAM	G	0	0	7088	7	7	0	0	99.9	0.1	0.1
		PAM	G	3	0	7083	9	12	0.04	0	99.83	0.13	0.17
ID_81	WT	#	target_seq	No_A	No_C	No_G	No_T	No_Non_Target	ratio_A(%)	ratio_C(%)	ratio_G(%)	ratio_T(%)	ratio_non_target(%)
		1	A	10487	0	0	2	2	99.98	0	0	0.02	0.02
		2	T	6	2	0	10481	8	0.06	0.02	0	99.92	0.08
		3	T	2	5	0	10482	7	0.02	0.05	0	99.93	0.07
		4	G	2	0	10487	0	2	0.02	0	99.98	0	0.02
		5	C	0	10479	0	10	10	0	99.9	0	0.1	0.1
		6	A	10481	0	6	2	8	99.92	0	0.06	0.02	0.08
		7	A	10489	0	0	0	0	100	0	0	0	0
		8	G	3	2	10484	0	5	0.03	0.02	99.95	0	0.05
		9	A	10489	0	0	0	0	100	0	0	0	0
		10	A	10484	0	2	3	5	99.95	0	0.02	0.03	0.05
		11	G	2	0	10487	0	2	0.02	0	99.98	0	0.02
		12	A	10482	0	5	2	7	99.93	0	0.05	0.02	0.07
		13	G	4	0	10483	2	6	0.04	0	99.94	0.02	0.06
		14	G	2	7	10478	2	11	0.02	0.07	99.9	0.02	0.1
		15	A	10483	0	0	6	6	99.94	0	0	0.06	0.06
		16	G	4	0	10482	3	7	0.04	0	99.93	0.03	0.07
		17	G	2	0	10487	0	2	0.02	0	99.98	0	0.02
		18	A	10485	2	0	2	4	99.96	0.02	0	0.02	0.04
		19	A	10481	2	2	4	8	99.92	0.02	0.02	0.04	0.08
		20	G	3	2	10484	0	5	0.03	0.02	99.95	0	0.05
		PAM	A	10477	5	4	3	12	99.89	0.05	0.04	0.03	0.11
		PAM	G	4	0	10481	4	8	0.04	0	99.92	0.04	0.08
		PAM	G	3	2	10479	5	10	0.03	0.02	99.9	0.05	0.1

## Sheet: Fig1CandD  pCBE-A1-site-1-T1
ID_no.	pCBE-A1-site-1	target position	target_seq	Read_number_A	Read_number_C	Read_number_G	Read_number_T	No_Non_Target	ratio_A(%)	ratio_C(%)	ratio_G(%)	ratio_T(%)	ratio_non_target(%)
ID_05	#09_WT_branch	#	target_seq	No_A	No_C	No_G	No_T	No_Non_Target	ratio_A(%)	ratio_C(%)	ratio_G(%)	ratio_T(%)	ratio_non_target(%)
		1	A	16072	0	0	3	3	99.98	0	0	0.02	0.02
		2	T	7	3	0	16065	10	0.04	0.02	0	99.94	0.06
		3	T	7	9	0	16059	16	0.04	0.06	0	99.9	0.1
		4	G	4	5	16061	5	14	0.02	0.03	99.91	0.03	0.09
		5	C	0	11	12056	4008	16064	0	0.07	75	24.93	99.93
		6	A	16071	0	2	2	4	99.98	0	0.01	0.01	0.02
		7	A	16059	4	2	10	16	99.9	0.02	0.01	0.06	0.1
		8	G	0	2	16073	0	2	0	0.01	99.99	0	0.01
		9	A	16071	2	0	2	4	99.98	0.01	0	0.01	0.02
		10	A	16056	8	6	5	19	99.88	0.05	0.04	0.03	0.12
		11	G	2	0	16073	0	2	0.01	0	99.99	0	0.01
		12	A	16070	2	0	3	5	99.97	0.01	0	0.02	0.03
		13	G	7	4	16064	0	11	0.04	0.02	99.93	0	0.07
		14	G	0	31	16042	2	33	0	0.19	99.79	0.01	0.21
		15	A	16070	0	2	3	5	99.97	0	0.01	0.02	0.03
		16	G	2	2	16071	0	4	0.01	0.01	99.98	0	0.02
		17	G	4	0	16071	0	4	0.02	0	99.98	0	0.02
		18	A	16061	3	6	5	14	99.91	0.02	0.04	0.03	0.09
		19	A	16064	7	4	0	11	99.93	0.04	0.02	0	0.07
		20	G	3	0	16072	0	3	0.02	0	99.98	0	0.02
		PAM	A	16062	0	4	9	13	99.92	0	0.02	0.06	0.08
		PAM	G	6	13	16042	14	33	0.04	0.08	99.79	0.09	0.21
		PAM	G	0	2	16073	0	2	0	0.01	99.99	0	0.01
ID_06	#09_lfy_branch	#	target_seq	No_A	No_C	No_G	No_T	No_Non_Target	ratio_A(%)	ratio_C(%)	ratio_G(%)	ratio_T(%)	ratio_non_target(%)
		1	A	15350	0	3	6	9	99.94	0	0.02	0.04	0.06
		2	T	11	0	3	15345	14	0.07	0	0.02	99.91	0.09
		3	T	2	3	0	15354	5	0.01	0.02	0	99.97	0.03
		4	G	7	3	15345	4	14	0.05	0.02	99.91	0.03	0.09
		5	C	8	24	15	15312	15335	0.05	0.16	0.1	99.69	99.84
		6	A	15347	4	5	3	12	99.92	0.03	0.03	0.02	0.08
		7	A	15351	2	0	6	8	99.95	0.01	0	0.04	0.05
		8	G	0	3	15354	2	5	0	0.02	99.97	0.01	0.03
		9	A	15352	0	5	2	7	99.95	0	0.03	0.01	0.05
		10	A	15348	2	4	5	11	99.93	0.01	0.03	0.03	0.07
		11	G	0	0	15357	2	2	0	0	99.99	0.01	0.01
		12	A	15352	3	4	0	7	99.95	0.02	0.03	0	0.05
		13	G	3	6	15350	0	9	0.02	0.04	99.94	0	0.06
		14	G	3	13	15336	7	23	0.02	0.08	99.85	0.05	0.15
		15	A	15356	0	0	3	3	99.98	0	0	0.02	0.02
		16	G	2	2	15350	5	9	0.01	0.01	99.94	0.03	0.06
		17	G	2	2	15352	3	7	0.01	0.01	99.95	0.02	0.05
		18	A	15350	0	3	6	9	99.94	0	0.02	0.04	0.06
		19	A	15350	2	2	5	9	99.94	0.01	0.01	0.03	0.06
		20	G	5	0	15354	0	5	0.03	0	99.97	0	0.03
		PAM	A	15354	0	0	5	5	99.97	0	0	0.03	0.03
		PAM	G	0	11	15338	10	21	0	0.07	99.86	0.07	0.14
		PAM	G	2	0	15357	0	2	0.01	0	99.99	0	0.01
ID_07	#14	#	target_seq	No_A	No_C	No_G	No_T	No_Non_Target	ratio_A(%)	ratio_C(%)	ratio_G(%)	ratio_T(%)	ratio_non_target(%)
		1	A	16344	0	2	4	6	99.96	0	0.01	0.02	0.04
		2	T	5	2	0	16343	7	0.03	0.01	0	99.96	0.04
		3	T	3	4	0	16343	7	0.02	0.02	0	99.96	0.04
		4	G	4	0	16346	0	4	0.02	0	99.98	0	0.02
		5	C	10	17	8	16315	16333	0.06	0.1	0.05	99.79	99.9
		6	A	16331	5	10	4	19	99.88	0.03	0.06	0.02	0.12
		7	A	16331	2	5	12	19	99.88	0.01	0.03	0.07	0.12
		8	G	2	0	16348	0	2	0.01	0	99.99	0	0.01
		9	A	16338	4	2	6	12	99.93	0.02	0.01	0.04	0.07
		10	A	16333	3	8	6	17	99.9	0.02	0.05	0.04	0.1
		11	G	0	0	16350	0	0	0	0	100	0	0
		12	A	16343	2	3	2	7	99.96	0.01	0.02	0.01	0.04
		13	G	0	3	16344	3	6	0	0.02	99.96	0.02	0.04
		14	G	4	18	16323	5	27	0.02	0.11	99.83	0.03	0.17
		15	A	16340	0	5	5	10	99.94	0	0.03	0.03	0.06
		16	G	2	0	16348	0	2	0.01	0	99.99	0	0.01
		17	G	0	0	16347	3	3	0	0	99.98	0.02	0.02
		18	A	16341	0	2	7	9	99.94	0	0.01	0.04	0.06
		19	A	16344	6	0	0	6	99.96	0.04	0	0	0.04
		20	G	3	2	16345	0	5	0.02	0.01	99.97	0	0.03
		PAM	A	16342	2	3	3	8	99.95	0.01	0.02	0.02	0.05
		PAM	G	2	19	16312	17	38	0.01	0.12	99.77	0.1	0.23
		PAM	G	4	0	16346	0	4	0.02	0	99.98	0	0.02
ID_38	WT	#	target_seq	No_A	No_C	No_G	No_T	No_Non_Target	ratio_A(%)	ratio_C(%)	ratio_G(%)	ratio_T(%)	ratio_non_target(%)
		1	A	16451	2	0	0	2	99.99	0.01	0	0	0.01
		2	T	9	4	0	16440	13	0.05	0.02	0	99.92	0.08
		3	T	4	6	2	16441	12	0.02	0.04	0.01	99.93	0.07
		4	G	9	3	16439	2	14	0.05	0.02	99.91	0.01	0.09
		5	C	0	16400	14	39	53	0	99.68	0.09	0.24	0.32
		6	A	16434	4	11	4	19	99.88	0.02	0.07	0.02	0.12
		7	A	16439	2	5	7	14	99.91	0.01	0.03	0.04	0.09
		8	G	5	2	16446	0	7	0.03	0.01	99.96	0	0.04
		9	A	16451	0	2	0	2	99.99	0	0.01	0	0.01
		10	A	16440	4	5	4	13	99.92	0.02	0.03	0.02	0.08
		11	G	2	0	16451	0	2	0.01	0	99.99	0	0.01
		12	A	16446	2	2	3	7	99.96	0.01	0.01	0.02	0.04
		13	G	2	4	16441	6	12	0.01	0.02	99.93	0.04	0.07
		14	G	0	19	16430	4	23	0	0.12	99.86	0.02	0.14
		15	A	16445	0	4	4	8	99.95	0	0.02	0.02	0.05
		16	G	5	0	16448	0	5	0.03	0	99.97	0	0.03
		17	G	0	0	16453	0	0	0	0	100	0	0
		18	A	16446	0	2	5	7	99.96	0	0.01	0.03	0.04
		19	A	16445	2	4	2	8	99.95	0.01	0.02	0.01	0.05
		20	G	2	0	16449	2	4	0.01	0	99.98	0.01	0.02
		PAM	A	16450	0	0	3	3	99.98	0	0	0.02	0.02
		PAM	G	3	19	16420	11	33	0.02	0.12	99.8	0.07	0.2
		PAM	G	0	0	16453	0	0	0	0	100	0	0

## Sheet: pCBE-A1-site-2
ID_no.	pCBE-A1-site-2	target position	target_seq	Read_number_A	Read_number_C	Read_number_G	Read_number_T	No_Non_Target	ratio_A(%)	ratio_C(%)	ratio_G(%)	ratio_T(%)	ratio_non_target(%)
ID_81	#01	#	target_seq	No_A	No_C	No_G	No_T	No_Non_Target	ratio_A(%)	ratio_C(%)	ratio_G(%)	ratio_T(%)	ratio_non_target(%)
		1	A	15182	0	3	8	11	99.93	0	0.02	0.05	0.07
		2	G	0	0	15193	0	0	0	0	100	0	0
		3	A	15187	0	3	3	6	99.96	0	0.02	0.02	0.04
		4	A	15188	3	2	0	5	99.97	0.02	0.01	0	0.03
		5	G	0	0	15191	2	2	0	0	99.99	0.01	0.01
		6	C	2	15186	2	3	7	0.01	99.95	0.01	0.02	0.05
		7	A	15190	0	3	0	3	99.98	0	0.02	0	0.02
		8	A	15189	0	2	2	4	99.97	0	0.01	0.01	0.03
		9	C	0	15190	0	3	3	0	99.98	0	0.02	0.02
		10	A	15191	0	0	2	2	99.99	0	0	0.01	0.01
		11	G	2	2	15186	3	7	0.01	0.01	99.95	0.02	0.05
		12	C	4	15189	0	0	4	0.03	99.97	0	0	0.03
		13	A	15185	2	2	4	8	99.95	0.01	0.01	0.03	0.05
		14	G	0	0	15189	4	4	0	0	99.97	0.03	0.03
		15	C	0	15191	0	2	2	0	99.99	0	0.01	0.01
		16	A	15186	3	0	4	7	99.95	0.02	0	0.03	0.05
		17	G	3	2	15188	0	5	0.02	0.01	99.97	0	0.03
		18	A	15191	0	0	2	2	99.99	0	0	0.01	0.01
		19	G	2	0	15191	0	2	0.01	0	99.99	0	0.01
		20	A	15191	0	2	0	2	99.99	0	0.01	0	0.01
		PAM	C	0	15189	0	4	4	0	99.97	0	0.03	0.03
		PAM	G	5	2	15183	3	10	0.03	0.01	99.93	0.02	0.07
		PAM	G	4	3	15181	5	12	0.03	0.02	99.92	0.03	0.08
ID_82	#02	#	target_seq	No_A	No_C	No_G	No_T	No_Non_Target	ratio_A(%)	ratio_C(%)	ratio_G(%)	ratio_T(%)	ratio_non_target(%)
		1	A	15480	5	6	3	14	99.91	0.03	0.04	0.02	0.09
		2	G	0	0	15494	0	0	0	0	100	0	0
		3	A	15488	2	4	0	6	99.96	0.01	0.03	0	0.04
		4	A	15486	5	3	0	8	99.95	0.03	0.02	0	0.05
		5	G	3	2	15489	0	5	0.02	0.01	99.97	0	0.03
		6	C	4	15459	28	3	35	0.03	99.77	0.18	0.02	0.23
		7	A	15486	0	2	6	8	99.95	0	0.01	0.04	0.05
		8	A	15491	0	0	3	3	99.98	0	0	0.02	0.02
		9	C	3	15489	0	2	5	0.02	99.97	0	0.01	0.03
		10	A	15486	4	0	4	8	99.95	0.03	0	0.03	0.05
		11	G	0	0	15489	5	5	0	0	99.97	0.03	0.03
		12	C	0	15471	2	21	23	0	99.85	0.01	0.14	0.15
		13	A	15486	2	2	4	8	99.95	0.01	0.01	0.03	0.05
		14	G	2	0	15489	3	5	0.01	0	99.97	0.02	0.03
		15	C	0	15491	0	3	3	0	99.98	0	0.02	0.02
		16	A	15481	2	5	6	13	99.92	0.01	0.03	0.04	0.08
		17	G	0	0	15490	4	4	0	0	99.97	0.03	0.03
		18	A	15494	0	0	0	0	100	0	0	0	0
		19	G	2	4	15486	2	8	0.01	0.03	99.95	0.01	0.05
		20	A	15490	0	0	4	4	99.97	0	0	0.03	0.03
		PAM	C	0	15492	0	2	2	0	99.99	0	0.01	0.01
		PAM	G	4	0	15485	5	9	0.03	0	99.94	0.03	0.06
		PAM	G	3	0	15487	4	7	0.02	0	99.95	0.03	0.05
ID_83	#03	#	target_seq	No_A	No_C	No_G	No_T	No_Non_Target	ratio_A(%)	ratio_C(%)	ratio_G(%)	ratio_T(%)	ratio_non_target(%)
		1	A	15922	5	2	8	15	99.91	0.03	0.01	0.05	0.09
		2	G	0	0	15937	0	0	0	0	100	0	0
		3	A	15933	2	0	2	4	99.97	0.01	0	0.01	0.03
		4	A	15930	4	3	0	7	99.96	0.03	0.02	0	0.04
		5	G	2	3	15928	4	9	0.01	0.02	99.94	0.03	0.06
		6	C	3	15924	10	0	13	0.02	99.92	0.06	0	0.08
		7	A	15930	0	5	2	7	99.96	0	0.03	0.01	0.04
		8	A	15930	0	2	5	7	99.96	0	0.01	0.03	0.04
		9	C	0	15937	0	0	0	0	100	0	0	0
		10	A	15935	2	0	0	2	99.99	0.01	0	0	0.01
		11	G	0	0	15929	8	8	0	0	99.95	0.05	0.05
		12	C	2	15924	8	3	13	0.01	99.92	0.05	0.02	0.08
		13	A	15935	2	0	0	2	99.99	0.01	0	0	0.01
		14	G	7	0	15924	6	13	0.04	0	99.92	0.04	0.08
		15	C	2	15931	0	4	6	0.01	99.96	0	0.03	0.04
		16	A	15934	0	3	0	3	99.98	0	0.02	0	0.02
		17	G	0	3	15930	4	7	0	0.02	99.96	0.03	0.04
		18	A	15933	0	0	4	4	99.97	0	0	0.03	0.03
		19	G	3	0	15934	0	3	0.02	0	99.98	0	0.02
		20	A	15935	0	0	2	2	99.99	0	0	0.01	0.01
		PAM	C	0	15931	6	0	6	0	99.96	0.04	0	0.04
		PAM	G	2	3	15929	3	8	0.01	0.02	99.95	0.02	0.05
		PAM	G	0	0	15935	2	2	0	0	99.99	0.01	0.01
ID_84	#04	#	target_seq	No_A	No_C	No_G	No_T	No_Non_Target	ratio_A(%)	ratio_C(%)	ratio_G(%)	ratio_T(%)	ratio_non_target(%)
		1	A	10912	0	2	2	4	99.96	0	0.02	0.02	0.04
		2	G	0	0	10916	0	0	0	0	100	0	0
		3	A	10913	3	0	0	3	99.97	0.03	0	0	0.03
		4	A	10912	2	2	0	4	99.96	0.02	0.02	0	0.04
		5	G	0	0	10916	0	0	0	0	100	0	0
		6	C	2	10876	27	11	40	0.02	99.63	0.25	0.1	0.37
		7	A	10916	0	0	0	0	100	0	0	0	0
		8	A	10911	2	3	0	5	99.95	0.02	0.03	0	0.05
		9	C	2	10912	2	0	4	0.02	99.96	0.02	0	0.04
		10	A	10916	0	0	0	0	100	0	0	0	0
		11	G	0	0	10912	4	4	0	0	99.96	0.04	0.04
		12	C	0	10903	0	13	13	0	99.88	0	0.12	0.12
		13	A	10912	0	4	0	4	99.96	0	0.04	0	0.04
		14	G	2	0	10914	0	2	0.02	0	99.98	0	0.02
		15	C	2	10914	0	0	2	0.02	99.98	0	0	0.02
		16	A	10911	0	2	3	5	99.95	0	0.02	0.03	0.05
		17	G	0	0	10913	3	3	0	0	99.97	0.03	0.03
		18	A	10913	0	3	0	3	99.97	0	0.03	0	0.03
		19	G	0	0	10916	0	0	0	0	100	0	0
		20	A	10911	0	2	3	5	99.95	0	0.02	0.03	0.05
		PAM	C	0	10914	0	2	2	0	99.98	0	0.02	0.02
		PAM	G	3	0	10910	3	6	0.03	0	99.95	0.03	0.05
		PAM	G	0	0	10914	2	2	0	0	99.98	0.02	0.02
ID_85	#05	#	target_seq	No_A	No_C	No_G	No_T	No_Non_Target	ratio_A(%)	ratio_C(%)	ratio_G(%)	ratio_T(%)	ratio_non_target(%)
		1	A	15689	3	4	0	7	99.96	0.02	0.03	0	0.04
		2	G	3	0	15690	3	6	0.02	0	99.96	0.02	0.04
		3	A	15690	0	4	2	6	99.96	0	0.03	0.01	0.04
		4	A	15691	0	3	2	5	99.97	0	0.02	0.01	0.03
		5	G	0	0	15694	2	2	0	0	99.99	0.01	0.01
		6	C	3	15693	0	0	3	0.02	99.98	0	0	0.02
		7	A	15693	0	0	3	3	99.98	0	0	0.02	0.02
		8	A	15689	2	3	2	7	99.96	0.01	0.02	0.01	0.04
		9	C	3	15690	0	3	6	0.02	99.96	0	0.02	0.04
		10	A	15685	5	4	2	11	99.93	0.03	0.03	0.01	0.07
		11	G	0	0	15690	6	6	0	0	99.96	0.04	0.04
		12	C	0	15694	0	2	2	0	99.99	0	0.01	0.01
		13	A	15694	0	2	0	2	99.99	0	0.01	0	0.01
		14	G	0	2	15690	4	6	0	0.01	99.96	0.03	0.04
		15	C	0	15691	2	3	5	0	99.97	0.01	0.02	0.03
		16	A	15692	0	2	2	4	99.97	0	0.01	0.01	0.03
		17	G	0	0	15696	0	0	0	0	100	0	0
		18	A	15694	0	0	2	2	99.99	0	0	0.01	0.01
		19	G	3	2	15689	2	7	0.02	0.01	99.96	0.01	0.04
		20	A	15688	0	4	4	8	99.95	0	0.03	0.03	0.05
		PAM	C	2	15687	2	5	9	0.01	99.94	0.01	0.03	0.06
		PAM	G	3	0	15691	2	5	0.02	0	99.97	0.01	0.03
		PAM	G	0	0	15692	4	4	0	0	99.97	0.03	0.03
ID_86	#06	#	target_seq	No_A	No_C	No_G	No_T	No_Non_Target	ratio_A(%)	ratio_C(%)	ratio_G(%)	ratio_T(%)	ratio_non_target(%)
		1	A	16022	4	3	0	7	99.96	0.02	0.02	0	0.04
		2	G	0	0	16029	0	0	0	0	100	0	0
		3	A	16027	0	2	0	2	99.99	0	0.01	0	0.01
		4	A	16025	2	2	0	4	99.98	0.01	0.01	0	0.02
		5	G	0	0	16029	0	0	0	0	100	0	0
		6	C	63	8584	4393	2989	7445	0.39	53.55	27.41	18.65	46.45
		7	A	16029	0	0	0	0	100	0	0	0	0
		8	A	16020	3	4	2	9	99.94	0.02	0.02	0.01	0.06
		9	C	2	15973	20	34	56	0.01	99.65	0.12	0.21	0.35
		10	A	16029	0	0	0	0	100	0	0	0	0
		11	G	30	2	15997	0	32	0.19	0.01	99.8	0	0.2
		12	C	4	10825	3072	2128	5204	0.02	67.53	19.17	13.28	32.47
		13	A	16020	2	2	5	9	99.94	0.01	0.01	0.03	0.06
		14	G	2	0	16023	4	6	0.01	0	99.96	0.02	0.04
		15	C	0	15894	0	135	135	0	99.16	0	0.84	0.84
		16	A	16027	0	2	0	2	99.99	0	0.01	0	0.01
		17	G	0	0	16029	0	0	0	0	100	0	0
		18	A	16029	0	0	0	0	100	0	0	0	0
		19	G	0	0	16029	0	0	0	0	100	0	0
		20	A	16027	0	2	0	2	99.99	0	0.01	0	0.01
		PAM	C	0	16029	0	0	0	0	100	0	0	0
		PAM	G	3	0	16021	5	8	0.02	0	99.95	0.03	0.05
		PAM	G	2	0	16027	0	2	0.01	0	99.99	0	0.01
ID_87	#07	#	target_seq	No_A	No_C	No_G	No_T	No_Non_Target	ratio_A(%)	ratio_C(%)	ratio_G(%)	ratio_T(%)	ratio_non_target(%)
		1	A	13881	3	2	8	13	99.91	0.02	0.01	0.06	0.09
		2	G	3	0	13889	2	5	0.02	0	99.96	0.01	0.04
		3	A	13884	2	4	4	10	99.93	0.01	0.03	0.03	0.07
		4	A	13889	0	5	0	5	99.96	0	0.04	0	0.04
		5	G	0	2	13890	2	4	0	0.01	99.97	0.01	0.03
		6	C	2	13892	0	0	2	0.01	99.99	0	0	0.01
		7	A	13894	0	0	0	0	100	0	0	0	0
		8	A	13889	0	2	3	5	99.96	0	0.01	0.02	0.04
		9	C	5	13887	0	2	7	0.04	99.95	0	0.01	0.05
		10	A	13892	0	2	0	2	99.99	0	0.01	0	0.01
		11	G	2	0	13887	5	7	0.01	0	99.95	0.04	0.05
		12	C	4	13887	3	0	7	0.03	99.95	0.02	0	0.05
		13	A	13889	0	2	3	5	99.96	0	0.01	0.02	0.04
		14	G	2	0	13889	3	5	0.01	0	99.96	0.02	0.04
		15	C	2	13892	0	0	2	0.01	99.99	0	0	0.01
		16	A	13889	0	3	2	5	99.96	0	0.02	0.01	0.04
		17	G	2	0	13892	0	2	0.01	0	99.99	0	0.01
		18	A	13891	0	3	0	3	99.98	0	0.02	0	0.02
		19	G	2	0	13889	3	5	0.01	0	99.96	0.02	0.04
		20	A	13894	0	0	0	0	100	0	0	0	0
		PAM	C	0	13891	0	3	3	0	99.98	0	0.02	0.02
		PAM	G	2	0	13888	4	6	0.01	0	99.96	0.03	0.04
		PAM	G	0	3	13888	3	6	0	0.02	99.96	0.02	0.04
ID_88	#08	#	target_seq	No_A	No_C	No_G	No_T	No_Non_Target	ratio_A(%)	ratio_C(%)	ratio_G(%)	ratio_T(%)	ratio_non_target(%)
		1	A	15065	4	9	4	17	99.89	0.03	0.06	0.03	0.11
		2	G	0	0	15079	3	3	0	0	99.98	0.02	0.02
		3	A	15073	3	4	2	9	99.94	0.02	0.03	0.01	0.06
		4	A	15077	5	0	0	5	99.97	0.03	0	0	0.03
		5	G	5	0	15075	2	7	0.03	0	99.95	0.01	0.05
		6	C	5	15068	7	2	14	0.03	99.91	0.05	0.01	0.09
		7	A	15080	0	2	0	2	99.99	0	0.01	0	0.01
		8	A	15074	2	4	2	8	99.95	0.01	0.03	0.01	0.05
		9	C	0	15080	0	2	2	0	99.99	0	0.01	0.01
		10	A	15082	0	0	0	0	100	0	0	0	0
		11	G	0	0	15069	13	13	0	0	99.91	0.09	0.09
		12	C	4	15062	14	2	20	0.03	99.87	0.09	0.01	0.13
		13	A	15078	0	0	4	4	99.97	0	0	0.03	0.03
		14	G	0	0	15078	4	4	0	0	99.97	0.03	0.03
		15	C	3	15076	3	0	6	0.02	99.96	0.02	0	0.04
		16	A	15079	0	0	3	3	99.98	0	0	0.02	0.02
		17	G	0	0	15079	3	3	0	0	99.98	0.02	0.02
		18	A	15076	4	0	2	6	99.96	0.03	0	0.01	0.04
		19	G	0	0	15080	2	2	0	0	99.99	0.01	0.01
		20	A	15080	0	2	0	2	99.99	0	0.01	0	0.01
		PAM	C	0	15079	0	3	3	0	99.98	0	0.02	0.02
		PAM	G	6	0	15071	5	11	0.04	0	99.93	0.03	0.07
		PAM	G	0	2	15078	2	4	0	0.01	99.97	0.01	0.03
ID_89	#09	#	target_seq	No_A	No_C	No_G	No_T	No_Non_Target	ratio_A(%)	ratio_C(%)	ratio_G(%)	ratio_T(%)	ratio_non_target(%)
		1	A	14933	0	5	2	7	99.95	0	0.03	0.01	0.05
		2	G	0	0	14940	0	0	0	0	100	0	0
		3	A	14936	2	2	0	4	99.97	0.01	0.01	0	0.03
		4	A	14938	0	2	0	2	99.99	0	0.01	0	0.01
		5	G	6	0	14931	3	9	0.04	0	99.94	0.02	0.06
		6	C	2	14918	17	3	22	0.01	99.85	0.11	0.02	0.15
		7	A	14938	0	2	0	2	99.99	0	0.01	0	0.01
		8	A	14937	0	3	0	3	99.98	0	0.02	0	0.02
		9	C	3	14935	0	2	5	0.02	99.97	0	0.01	0.03
		10	A	14940	0	0	0	0	100	0	0	0	0
		11	G	4	0	14932	4	8	0.03	0	99.95	0.03	0.05
		12	C	2	14919	19	0	21	0.01	99.86	0.13	0	0.14
		13	A	14928	0	4	8	12	99.92	0	0.03	0.05	0.08
		14	G	0	0	14937	3	3	0	0	99.98	0.02	0.02
		15	C	3	14937	0	0	3	0.02	99.98	0	0	0.02
		16	A	14933	0	3	4	7	99.95	0	0.02	0.03	0.05
		17	G	0	0	14937	3	3	0	0	99.98	0.02	0.02
		18	A	14935	0	3	2	5	99.97	0	0.02	0.01	0.03
		19	G	0	0	14940	0	0	0	0	100	0	0
		20	A	14940	0	0	0	0	100	0	0	0	0
		PAM	C	0	14937	3	0	3	0	99.98	0.02	0	0.02
		PAM	G	4	0	14933	3	7	0.03	0	99.95	0.02	0.05
		PAM	G	2	0	14934	4	6	0.01	0	99.96	0.03	0.04
ID_90	#10	#	target_seq	No_A	No_C	No_G	No_T	No_Non_Target	ratio_A(%)	ratio_C(%)	ratio_G(%)	ratio_T(%)	ratio_non_target(%)
		1	A	16187	3	0	2	5	99.97	0.02	0	0.01	0.03
		2	G	0	0	16192	0	0	0	0	100	0	0
		3	A	16190	0	2	0	2	99.99	0	0.01	0	0.01
		4	A	16183	4	5	0	9	99.94	0.02	0.03	0	0.06
		5	G	3	0	16186	3	6	0.02	0	99.96	0.02	0.04
		6	C	0	16188	2	2	4	0	99.98	0.01	0.01	0.02
		7	A	16183	4	3	2	9	99.94	0.02	0.02	0.01	0.06
		8	A	16181	4	5	2	11	99.93	0.02	0.03	0.01	0.07
		9	C	3	16186	0	3	6	0.02	99.96	0	0.02	0.04
		10	A	16192	0	0	0	0	100	0	0	0	0
		11	G	2	0	16184	6	8	0.01	0	99.95	0.04	0.05
		12	C	0	16176	16	0	16	0	99.9	0.1	0	0.1
		13	A	16187	0	2	3	5	99.97	0	0.01	0.02	0.03
		14	G	4	0	16186	2	6	0.02	0	99.96	0.01	0.04
		15	C	2	16184	2	4	8	0.01	99.95	0.01	0.02	0.05
		16	A	16183	2	2	5	9	99.94	0.01	0.01	0.03	0.06
		17	G	3	2	16184	3	8	0.02	0.01	99.95	0.02	0.05
		18	A	16189	0	0	3	3	99.98	0	0	0.02	0.02
		19	G	3	0	16186	3	6	0.02	0	99.96	0.02	0.04
		20	A	16187	0	0	5	5	99.97	0	0	0.03	0.03
		PAM	C	2	16188	0	2	4	0.01	99.98	0	0.01	0.02
		PAM	G	5	2	16181	4	11	0.03	0.01	99.93	0.02	0.07
		PAM	G	0	2	16184	6	8	0	0.01	99.95	0.04	0.05
ID_91	#11	#	target_seq	No_A	No_C	No_G	No_T	No_Non_Target	ratio_A(%)	ratio_C(%)	ratio_G(%)	ratio_T(%)	ratio_non_target(%)
		1	A	14503	0	3	3	6	99.96	0	0.02	0.02	0.04
		2	G	2	0	14507	0	2	0.01	0	99.99	0	0.01
		3	A	14509	0	0	0	0	100	0	0	0	0
		4	A	14504	3	2	0	5	99.97	0.02	0.01	0	0.03
		5	G	2	2	14502	3	7	0.01	0.01	99.95	0.02	0.05
		6	C	3	14503	0	3	6	0.02	99.96	0	0.02	0.04
		7	A	14506	0	3	0	3	99.98	0	0.02	0	0.02
		8	A	14503	0	3	3	6	99.96	0	0.02	0.02	0.04
		9	C	4	14500	2	3	9	0.03	99.94	0.01	0.02	0.06
		10	A	14505	0	4	0	4	99.97	0	0.03	0	0.03
		11	G	0	3	14504	2	5	0	0.02	99.97	0.01	0.03
		12	C	0	14507	0	2	2	0	99.99	0	0.01	0.01
		13	A	14504	2	0	3	5	99.97	0.01	0	0.02	0.03
		14	G	0	0	14505	4	4	0	0	99.97	0.03	0.03
		15	C	0	14505	0	4	4	0	99.97	0	0.03	0.03
		16	A	14502	0	4	3	7	99.95	0	0.03	0.02	0.05
		17	G	5	3	14496	5	13	0.03	0.02	99.91	0.03	0.09
		18	A	14506	0	3	0	3	99.98	0	0.02	0	0.02
		19	G	2	0	14507	0	2	0.01	0	99.99	0	0.01
		20	A	14507	0	0	2	2	99.99	0	0	0.01	0.01
		PAM	C	2	14507	0	0	2	0.01	99.99	0	0	0.01
		PAM	G	2	0	14500	7	9	0.01	0	99.94	0.05	0.06
		PAM	G	2	0	14507	0	2	0.01	0	99.99	0	0.01
ID_92	#12	#	target_seq	No_A	No_C	No_G	No_T	No_Non_Target	ratio_A(%)	ratio_C(%)	ratio_G(%)	ratio_T(%)	ratio_non_target(%)
		1	A	13562	3	0	3	6	99.96	0.02	0	0.02	0.04
		2	G	0	0	13568	0	0	0	0	100	0	0
		3	A	13566	2	0	0	2	99.99	0.01	0	0	0.01
		4	A	13562	3	3	0	6	99.96	0.02	0.02	0	0.04
		5	G	0	0	13565	3	3	0	0	99.98	0.02	0.02
		6	C	0	13557	4	7	11	0	99.92	0.03	0.05	0.08
		7	A	13566	0	2	0	2	99.99	0	0.01	0	0.01
		8	A	13561	0	3	4	7	99.95	0	0.02	0.03	0.05
		9	C	0	13568	0	0	0	0	100	0	0	0
		10	A	13568	0	0	0	0	100	0	0	0	0
		11	G	3	0	13562	3	6	0.02	0	99.96	0.02	0.04
		12	C	3	13552	9	4	16	0.02	99.88	0.07	0.03	0.12
		13	A	13564	0	2	2	4	99.97	0	0.01	0.01	0.03
		14	G	7	0	13561	0	7	0.05	0	99.95	0	0.05
		15	C	0	13563	2	3	5	0	99.96	0.01	0.02	0.04
		16	A	13566	0	2	0	2	99.99	0	0.01	0	0.01
		17	G	5	0	13560	3	8	0.04	0	99.94	0.02	0.06
		18	A	13568	0	0	0	0	100	0	0	0	0
		19	G	2	0	13566	0	2	0.01	0	99.99	0	0.01
		20	A	13565	0	3	0	3	99.98	0	0.02	0	0.02
		PAM	C	2	13564	0	2	4	0.01	99.97	0	0.01	0.03
		PAM	G	4	0	13562	2	6	0.03	0	99.96	0.01	0.04
		PAM	G	3	0	13562	3	6	0.02	0	99.96	0.02	0.04
ID_93	#13	#	target_seq	No_A	No_C	No_G	No_T	No_Non_Target	ratio_A(%)	ratio_C(%)	ratio_G(%)	ratio_T(%)	ratio_non_target(%)
		1	A	17143	0	0	2	2	99.99	0	0	0.01	0.01
		2	G	0	0	17145	0	0	0	0	100	0	0
		3	A	17141	0	0	4	4	99.98	0	0	0.02	0.02
		4	A	17143	0	2	0	2	99.99	0	0.01	0	0.01
		5	G	0	2	17139	4	6	0	0.01	99.97	0.02	0.03
		6	C	0	17137	3	5	8	0	99.95	0.02	0.03	0.05
		7	A	17143	0	0	2	2	99.99	0	0	0.01	0.01
		8	A	17141	0	4	0	4	99.98	0	0.02	0	0.02
		9	C	5	17140	0	0	5	0.03	99.97	0	0	0.03
		10	A	17143	2	0	0	2	99.99	0.01	0	0	0.01
		11	G	2	3	17136	4	9	0.01	0.02	99.95	0.02	0.05
		12	C	2	17137	3	3	8	0.01	99.95	0.02	0.02	0.05
		13	A	17138	2	0	5	7	99.96	0.01	0	0.03	0.04
		14	G	0	2	17139	4	6	0	0.01	99.97	0.02	0.03
		15	C	2	17139	0	4	6	0.01	99.97	0	0.02	0.03
		16	A	17133	0	5	7	12	99.93	0	0.03	0.04	0.07
		17	G	0	5	17137	3	8	0	0.03	99.95	0.02	0.05
		18	A	17143	0	0	2	2	99.99	0	0	0.01	0.01
		19	G	3	0	17140	2	5	0.02	0	99.97	0.01	0.03
		20	A	17139	0	4	2	6	99.97	0	0.02	0.01	0.03
		PAM	C	2	17137	3	3	8	0.01	99.95	0.02	0.02	0.05
		PAM	G	4	2	17136	3	9	0.02	0.01	99.95	0.02	0.05
		PAM	G	4	0	17141	0	4	0.02	0	99.98	0	0.02
ID_94	#14	#	target_seq	No_A	No_C	No_G	No_T	No_Non_Target	ratio_A(%)	ratio_C(%)	ratio_G(%)	ratio_T(%)	ratio_non_target(%)
		1	A	16380	5	4	2	11	99.93	0.03	0.02	0.01	0.07
		2	G	0	0	16389	2	2	0	0	99.99	0.01	0.01
		3	A	16389	2	0	0	2	99.99	0.01	0	0	0.01
		4	A	16388	0	3	0	3	99.98	0	0.02	0	0.02
		5	G	0	0	16391	0	0	0	0	100	0	0
		6	C	78	10276	1422	4615	6115	0.48	62.69	8.68	28.16	37.31
		7	A	16389	0	0	2	2	99.99	0	0	0.01	0.01
		8	A	16385	0	6	0	6	99.96	0	0.04	0	0.04
		9	C	3	16300	0	88	91	0.02	99.44	0	0.54	0.56
		10	A	16388	0	3	0	3	99.98	0	0.02	0	0.02
		11	G	0	0	16391	0	0	0	0	100	0	0
		12	C	4	12856	956	2575	3535	0.02	78.43	5.83	15.71	21.57
		13	A	16383	4	2	2	8	99.95	0.02	0.01	0.01	0.05
		14	G	3	0	16381	7	10	0.02	0	99.94	0.04	0.06
		15	C	0	16080	0	311	311	0	98.1	0	1.9	1.9
		16	A	16385	0	4	2	6	99.96	0	0.02	0.01	0.04
		17	G	0	0	16391	0	0	0	0	100	0	0
		18	A	16389	2	0	0	2	99.99	0.01	0	0	0.01
		19	G	0	0	16389	2	2	0	0	99.99	0.01	0.01
		20	A	16391	0	0	0	0	100	0	0	0	0
		PAM	C	0	16387	4	0	4	0	99.98	0.02	0	0.02
		PAM	G	3	2	16386	0	5	0.02	0.01	99.97	0	0.03
		PAM	G	0	0	16391	0	0	0	0	100	0	0
ID_95	#15	#	target_seq	No_A	No_C	No_G	No_T	No_Non_Target	ratio_A(%)	ratio_C(%)	ratio_G(%)	ratio_T(%)	ratio_non_target(%)
		1	A	14526	4	0	0	4	99.97	0.03	0	0	0.03
		2	G	0	0	14530	0	0	0	0	100	0	0
		3	A	14527	0	0	3	3	99.98	0	0	0.02	0.02
		4	A	14524	3	0	3	6	99.96	0.02	0	0.02	0.04
		5	G	2	2	14526	0	4	0.01	0.01	99.97	0	0.03
		6	C	0	14525	3	2	5	0	99.97	0.02	0.01	0.03
		7	A	14530	0	0	0	0	100	0	0	0	0
		8	A	14527	0	3	0	3	99.98	0	0.02	0	0.02
		9	C	2	14526	0	2	4	0.01	99.97	0	0.01	0.03
		10	A	14524	3	3	0	6	99.96	0.02	0.02	0	0.04
		11	G	5	2	14519	4	11	0.03	0.01	99.92	0.03	0.08
		12	C	0	14523	2	5	7	0	99.95	0.01	0.03	0.05
		13	A	14522	2	3	3	8	99.94	0.01	0.02	0.02	0.06
		14	G	3	0	14527	0	3	0.02	0	99.98	0	0.02
		15	C	2	14528	0	0	2	0.01	99.99	0	0	0.01
		16	A	14522	0	2	6	8	99.94	0	0.01	0.04	0.06
		17	G	2	0	14526	2	4	0.01	0	99.97	0.01	0.03
		18	A	14526	2	0	2	4	99.97	0.01	0	0.01	0.03
		19	G	0	2	14524	4	6	0	0.01	99.96	0.03	0.04
		20	A	14525	0	2	3	5	99.97	0	0.01	0.02	0.03
		PAM	C	0	14524	2	4	6	0	99.96	0.01	0.03	0.04
		PAM	G	3	0	14523	4	7	0.02	0	99.95	0.03	0.05
		PAM	G	0	0	14526	4	4	0	0	99.97	0.03	0.03
ID_96	#16	#	target_seq	No_A	No_C	No_G	No_T	No_Non_Target	ratio_A(%)	ratio_C(%)	ratio_G(%)	ratio_T(%)	ratio_non_target(%)
		1	A	15757	2	8	4	14	99.91	0.01	0.05	0.03	0.09
		2	G	2	0	15769	0	2	0.01	0	99.99	0	0.01
		3	A	15762	0	7	2	9	99.94	0	0.04	0.01	0.06
		4	A	15768	0	3	0	3	99.98	0	0.02	0	0.02
		5	G	0	2	15769	0	2	0	0.01	99.99	0	0.01
		6	C	0	15577	168	26	194	0	98.77	1.07	0.16	1.23
		7	A	15767	0	2	2	4	99.97	0	0.01	0.01	0.03
		8	A	15769	0	0	2	2	99.99	0	0	0.01	0.01
		9	C	2	15764	2	3	7	0.01	99.96	0.01	0.02	0.04
		10	A	15767	2	2	0	4	99.97	0.01	0.01	0	0.03
		11	G	2	2	15762	5	9	0.01	0.01	99.94	0.03	0.06
		12	C	0	15624	123	24	147	0	99.07	0.78	0.15	0.93
		13	A	15764	3	0	4	7	99.96	0.02	0	0.03	0.04
		14	G	3	0	15768	0	3	0.02	0	99.98	0	0.02
		15	C	2	15763	0	6	8	0.01	99.95	0	0.04	0.05
		16	A	15771	0	0	0	0	100	0	0	0	0
		17	G	0	4	15767	0	4	0	0.03	99.97	0	0.03
		18	A	15771	0	0	0	0	100	0	0	0	0
		19	G	0	0	15769	2	2	0	0	99.99	0.01	0.01
		20	A	15762	2	2	5	9	99.94	0.01	0.01	0.03	0.06
		PAM	C	2	15764	5	0	7	0.01	99.96	0.03	0	0.04
		PAM	G	3	3	15761	4	10	0.02	0.02	99.94	0.03	0.06
		PAM	G	4	0	15765	2	6	0.03	0	99.96	0.01	0.04
ID_02	#17	#	target_seq	No_A	No_C	No_G	No_T	No_Non_Target	ratio_A(%)	ratio_C(%)	ratio_G(%)	ratio_T(%)	ratio_non_target(%)
		1	A	2672	2	0	0	2	99.93	0.07	0	0	0.07
		2	G	0	0	2674	0	0	0	0	100	0	0
		3	A	2674	0	0	0	0	100	0	0	0	0
		4	A	2672	2	0	0	2	99.93	0.07	0	0	0.07
		5	G	0	0	2674	0	0	0	0	100	0	0
		6	C	0	2674	0	0	0	0	100	0	0	0
		7	A	2674	0	0	0	0	100	0	0	0	0
		8	A	2674	0	0	0	0	100	0	0	0	0
		9	C	0	2674	0	0	0	0	100	0	0	0
		10	A	2674	0	0	0	0	100	0	0	0	0
		11	G	0	0	2674	0	0	0	0	100	0	0
		12	C	0	2674	0	0	0	0	100	0	0	0
		13	A	2674	0	0	0	0	100	0	0	0	0
		14	G	0	0	2674	0	0	0	0	100	0	0
		15	C	0	2674	0	0	0	0	100	0	0	0
		16	A	2674	0	0	0	0	100	0	0	0	0
		17	G	0	0	2674	0	0	0	0	100	0	0
		18	A	2672	0	0	2	2	99.93	0	0	0.07	0.07
		19	G	0	0	2674	0	0	0	0	100	0	0
		20	A	2674	0	0	0	0	100	0	0	0	0
		PAM	C	0	2674	0	0	0	0	100	0	0	0
		PAM	G	0	0	2674	0	0	0	0	100	0	0
		PAM	G	0	5	2667	2	7	0	0.19	99.74	0.07	0.26
ID_04	#18	#	target_seq	No_A	No_C	No_G	No_T	No_Non_Target	ratio_A(%)	ratio_C(%)	ratio_G(%)	ratio_T(%)	ratio_non_target(%)
		1	A	4290	2	0	0	2	99.95	0.05	0	0	0.05
		2	G	0	0	4292	0	0	0	0	100	0	0
		3	A	4289	0	0	3	3	99.93	0	0	0.07	0.07
		4	A	4288	4	0	0	4	99.91	0.09	0	0	0.09
		5	G	0	0	4292	0	0	0	0	100	0	0
		6	C	9	2412	842	1029	1880	0.21	56.2	19.62	23.97	43.8
		7	A	4292	0	0	0	0	100	0	0	0	0
		8	A	4289	0	0	3	3	99.93	0	0	0.07	0.07
		9	C	0	4283	4	5	9	0	99.79	0.09	0.12	0.21
		10	A	4292	0	0	0	0	100	0	0	0	0
		11	G	0	0	4292	0	0	0	0	100	0	0
		12	C	9	3382	336	565	910	0.21	78.8	7.83	13.16	21.2
		13	A	4292	0	0	0	0	100	0	0	0	0
		14	G	0	0	4292	0	0	0	0	100	0	0
		15	C	0	4241	0	51	51	0	98.81	0	1.19	1.19
		16	A	4290	0	0	2	2	99.95	0	0	0.05	0.05
		17	G	0	0	4292	0	0	0	0	100	0	0
		18	A	4292	0	0	0	0	100	0	0	0	0
		19	G	0	0	4289	3	3	0	0	99.93	0.07	0.07
		20	A	4292	0	0	0	0	100	0	0	0	0
		PAM	C	0	4292	0	0	0	0	100	0	0	0
		PAM	G	0	0	4290	2	2	0	0	99.95	0.05	0.05
		PAM	G	2	6	4275	9	17	0.05	0.14	99.6	0.21	0.4
ID_05	#19	#	target_seq	No_A	No_C	No_G	No_T	No_Non_Target	ratio_A(%)	ratio_C(%)	ratio_G(%)	ratio_T(%)	ratio_non_target(%)
		1	A	7540	5	0	2	7	99.91	0.07	0	0.03	0.09
		2	G	0	0	7547	0	0	0	0	100	0	0
		3	A	7541	4	0	2	6	99.92	0.05	0	0.03	0.08
		4	A	7540	5	2	0	7	99.91	0.07	0.03	0	0.09
		5	G	0	0	7547	0	0	0	0	100	0	0
		6	C	0	7547	0	0	0	0	100	0	0	0
		7	A	7538	2	2	5	9	99.88	0.03	0.03	0.07	0.12
		8	A	7542	3	2	0	5	99.93	0.04	0.03	0	0.07
		9	C	0	7545	2	0	2	0	99.97	0.03	0	0.03
		10	A	7540	3	4	0	7	99.91	0.04	0.05	0	0.09
		11	G	0	2	7545	0	2	0	0.03	99.97	0	0.03
		12	C	5	7539	0	3	8	0.07	99.89	0	0.04	0.11
		13	A	7545	0	2	0	2	99.97	0	0.03	0	0.03
		14	G	0	0	7547	0	0	0	0	100	0	0
		15	C	0	7547	0	0	0	0	100	0	0	0
		16	A	7545	0	0	2	2	99.97	0	0	0.03	0.03
		17	G	0	0	7545	2	2	0	0	99.97	0.03	0.03
		18	A	7545	0	0	2	2	99.97	0	0	0.03	0.03
		19	G	0	2	7545	0	2	0	0.03	99.97	0	0.03
		20	A	7540	5	0	2	7	99.91	0.07	0	0.03	0.09
		PAM	C	0	7542	2	3	5	0	99.93	0.03	0.04	0.07
		PAM	G	0	0	7540	7	7	0	0	99.91	0.09	0.09
		PAM	G	2	26	7512	7	35	0.03	0.34	99.54	0.09	0.46
ID_06	#20	#	target_seq	No_A	No_C	No_G	No_T	No_Non_Target	ratio_A(%)	ratio_C(%)	ratio_G(%)	ratio_T(%)	ratio_non_target(%)
		1	A	7277	5	3	5	13	99.82	0.07	0.04	0.07	0.18
		2	G	0	0	7287	3	3	0	0	99.96	0.04	0.04
		3	A	7290	0	0	0	0	100	0	0	0	0
		4	A	7284	2	2	2	6	99.92	0.03	0.03	0.03	0.08
		5	G	0	0	7288	2	2	0	0	99.97	0.03	0.03
		6	C	0	6823	0	467	467	0	93.59	0	6.41	6.41
		7	A	7285	3	0	2	5	99.93	0.04	0	0.03	0.07
		8	A	7290	0	0	0	0	100	0	0	0	0
		9	C	0	7290	0	0	0	0	100	0	0	0
		10	A	7283	5	2	0	7	99.9	0.07	0.03	0	0.1
		11	G	2	2	7283	3	7	0.03	0.03	99.9	0.04	0.1
		12	C	3	7287	0	0	3	0.04	99.96	0	0	0.04
		13	A	7285	0	2	3	5	99.93	0	0.03	0.04	0.07
		14	G	0	0	7287	3	3	0	0	99.96	0.04	0.04
		15	C	0	7286	0	4	4	0	99.95	0	0.05	0.05
		16	A	7283	0	3	4	7	99.9	0	0.04	0.05	0.1
		17	G	2	0	7288	0	2	0.03	0	99.97	0	0.03
		18	A	7288	0	0	2	2	99.97	0	0	0.03	0.03
		19	G	0	0	7290	0	0	0	0	100	0	0
		20	A	7284	4	0	2	6	99.92	0.05	0	0.03	0.08
		PAM	C	0	7288	0	2	2	0	99.97	0	0.03	0.03
		PAM	G	3	5	7279	3	11	0.04	0.07	99.85	0.04	0.15
		PAM	G	0	13	7271	6	19	0	0.18	99.74	0.08	0.26
ID_07	#21	#	target_seq	No_A	No_C	No_G	No_T	No_Non_Target	ratio_A(%)	ratio_C(%)	ratio_G(%)	ratio_T(%)	ratio_non_target(%)
		1	A	521	0	0	2	2	99.62	0	0	0.38	0.38
		2	G	0	0	523	0	0	0	0	100	0	0
		3	A	523	0	0	0	0	100	0	0	0	0
		4	A	523	0	0	0	0	100	0	0	0	0
		5	G	0	0	523	0	0	0	0	100	0	0
		6	C	0	523	0	0	0	0	100	0	0	0
		7	A	523	0	0	0	0	100	0	0	0	0
		8	A	523	0	0	0	0	100	0	0	0	0
		9	C	0	523	0	0	0	0	100	0	0	0
		10	A	523	0	0	0	0	100	0	0	0	0
		11	G	0	0	523	0	0	0	0	100	0	0
		12	C	0	521	0	2	2	0	99.62	0	0.38	0.38
		13	A	523	0	0	0	0	100	0	0	0	0
		14	G	0	0	523	0	0	0	0	100	0	0
		15	C	0	523	0	0	0	0	100	0	0	0
		16	A	523	0	0	0	0	100	0	0	0	0
		17	G	0	0	523	0	0	0	0	100	0	0
		18	A	523	0	0	0	0	100	0	0	0	0
		19	G	0	0	523	0	0	0	0	100	0	0
		20	A	523	0	0	0	0	100	0	0	0	0
		PAM	C	0	523	0	0	0	0	100	0	0	0
		PAM	G	0	0	523	0	0	0	0	100	0	0
		PAM	G	0	0	523	0	0	0	0	100	0	0
ID_08	#22	#	target_seq	No_A	No_C	No_G	No_T	No_Non_Target	ratio_A(%)	ratio_C(%)	ratio_G(%)	ratio_T(%)	ratio_non_target(%)
		1	A	804	0	0	0	0	100	0	0	0	0
		2	G	0	0	804	0	0	0	0	100	0	0
		3	A	804	0	0	0	0	100	0	0	0	0
		4	A	804	0	0	0	0	100	0	0	0	0
		5	G	0	0	804	0	0	0	0	100	0	0
		6	C	5	279	286	234	525	0.62	34.7	35.57	29.1	65.3
		7	A	804	0	0	0	0	100	0	0	0	0
		8	A	804	0	0	0	0	100	0	0	0	0
		9	C	0	802	2	0	2	0	99.75	0.25	0	0.25
		10	A	804	0	0	0	0	100	0	0	0	0
		11	G	0	0	804	0	0	0	0	100	0	0
		12	C	2	551	112	139	253	0.25	68.53	13.93	17.29	31.47
		13	A	804	0	0	0	0	100	0	0	0	0
		14	G	0	0	804	0	0	0	0	100	0	0
		15	C	0	798	4	2	6	0	99.25	0.5	0.25	0.75
		16	A	804	0	0	0	0	100	0	0	0	0
		17	G	0	0	804	0	0	0	0	100	0	0
		18	A	804	0	0	0	0	100	0	0	0	0
		19	G	0	0	804	0	0	0	0	100	0	0
		20	A	804	0	0	0	0	100	0	0	0	0
		PAM	C	0	804	0	0	0	0	100	0	0	0
		PAM	G	0	0	804	0	0	0	0	100	0	0
		PAM	G	0	0	804	0	0	0	0	100	0	0
ID_09	#23	#	target_seq	No_A	No_C	No_G	No_T	No_Non_Target	ratio_A(%)	ratio_C(%)	ratio_G(%)	ratio_T(%)	ratio_non_target(%)
		1	A	1201	0	0	0	0	100	0	0	0	0
		2	G	0	0	1201	0	0	0	0	100	0	0
		3	A	1201	0	0	0	0	100	0	0	0	0
		4	A	1201	0	0	0	0	100	0	0	0	0
		5	G	0	0	1201	0	0	0	0	100	0	0
		6	C	0	1199	2	0	2	0	99.83	0.17	0	0.17
		7	A	1201	0	0	0	0	100	0	0	0	0
		8	A	1201	0	0	0	0	100	0	0	0	0
		9	C	0	1201	0	0	0	0	100	0	0	0
		10	A	1199	2	0	0	2	99.83	0.17	0	0	0.17
		11	G	0	0	1201	0	0	0	0	100	0	0
		12	C	0	1201	0	0	0	0	100	0	0	0
		13	A	1201	0	0	0	0	100	0	0	0	0
		14	G	0	0	1201	0	0	0	0	100	0	0
		15	C	0	1201	0	0	0	0	100	0	0	0
		16	A	1201	0	0	0	0	100	0	0	0	0
		17	G	0	0	1201	0	0	0	0	100	0	0
		18	A	1201	0	0	0	0	100	0	0	0	0
		19	G	0	0	1201	0	0	0	0	100	0	0
		20	A	1201	0	0	0	0	100	0	0	0	0
		PAM	C	0	1201	0	0	0	0	100	0	0	0
		PAM	G	0	2	1199	0	2	0	0.17	99.83	0	0.17
		PAM	G	0	2	1196	3	5	0	0.17	99.58	0.25	0.42
ID_10	#24	#	target_seq	No_A	No_C	No_G	No_T	No_Non_Target	ratio_A(%)	ratio_C(%)	ratio_G(%)	ratio_T(%)	ratio_non_target(%)
		1	A	5056	2	2	5	9	99.82	0.04	0.04	0.1	0.18
		2	G	0	0	5065	0	0	0	0	100	0	0
		3	A	5063	0	0	2	2	99.96	0	0	0.04	0.04
		4	A	5063	0	2	0	2	99.96	0	0.04	0	0.04
		5	G	0	0	5065	0	0	0	0	100	0	0
		6	C	0	5061	4	0	4	0	99.92	0.08	0	0.08
		7	A	5061	0	2	2	4	99.92	0	0.04	0.04	0.08
		8	A	5063	0	0	2	2	99.96	0	0	0.04	0.04
		9	C	0	5063	0	2	2	0	99.96	0	0.04	0.04
		10	A	5065	0	0	0	0	100	0	0	0	0
		11	G	0	0	5063	2	2	0	0	99.96	0.04	0.04
		12	C	0	5061	0	4	4	0	99.92	0	0.08	0.08
		13	A	5065	0	0	0	0	100	0	0	0	0
		14	G	0	0	5065	0	0	0	0	100	0	0
		15	C	0	5065	0	0	0	0	100	0	0	0
		16	A	5058	2	2	3	7	99.86	0.04	0.04	0.06	0.14
		17	G	0	0	5062	3	3	0	0	99.94	0.06	0.06
		18	A	5063	0	2	0	2	99.96	0	0.04	0	0.04
		19	G	0	0	5065	0	0	0	0	100	0	0
		20	A	5061	2	0	2	4	99.92	0.04	0	0.04	0.08
		PAM	C	0	5061	0	4	4	0	99.92	0	0.08	0.08
		PAM	G	0	0	5062	3	3	0	0	99.94	0.06	0.06
		PAM	G	0	11	5049	5	16	0	0.22	99.68	0.1	0.32
ID_11	#25	#	target_seq	No_A	No_C	No_G	No_T	No_Non_Target	ratio_A(%)	ratio_C(%)	ratio_G(%)	ratio_T(%)	ratio_non_target(%)
		1	A	47	0	0	0	0	100	0	0	0	0
		2	G	0	0	47	0	0	0	0	100	0	0
		3	A	47	0	0	0	0	100	0	0	0	0
		4	A	47	0	0	0	0	100	0	0	0	0
		5	G	0	0	47	0	0	0	0	100	0	0
		6	C	0	47	0	0	0	0	100	0	0	0
		7	A	47	0	0	0	0	100	0	0	0	0
		8	A	47	0	0	0	0	100	0	0	0	0
		9	C	0	47	0	0	0	0	100	0	0	0
		10	A	47	0	0	0	0	100	0	0	0	0
		11	G	0	0	47	0	0	0	0	100	0	0
		12	C	0	47	0	0	0	0	100	0	0	0
		13	A	47	0	0	0	0	100	0	0	0	0
		14	G	0	0	47	0	0	0	0	100	0	0
		15	C	0	47	0	0	0	0	100	0	0	0
		16	A	47	0	0	0	0	100	0	0	0	0
		17	G	0	0	47	0	0	0	0	100	0	0
		18	A	47	0	0	0	0	100	0	0	0	0
		19	G	0	0	47	0	0	0	0	100	0	0
		20	A	47	0	0	0	0	100	0	0	0	0
		PAM	C	0	47	0	0	0	0	100	0	0	0
		PAM	G	0	0	47	0	0	0	0	100	0	0
		PAM	G	0	0	47	0	0	0	0	100	0	0
ID_12	#26	#	target_seq	No_A	No_C	No_G	No_T	No_Non_Target	ratio_A(%)	ratio_C(%)	ratio_G(%)	ratio_T(%)	ratio_non_target(%)
		1	A	6624	2	0	3	5	99.92	0.03	0	0.05	0.08
		2	G	2	0	6627	0	2	0.03	0	99.97	0	0.03
		3	A	6626	0	0	3	3	99.95	0	0	0.05	0.05
		4	A	6622	5	2	0	7	99.89	0.08	0.03	0	0.11
		5	G	0	0	6629	0	0	0	0	100	0	0
		6	C	0	6599	25	5	30	0	99.55	0.38	0.08	0.45
		7	A	6629	0	0	0	0	100	0	0	0	0
		8	A	6627	0	0	2	2	99.97	0	0	0.03	0.03
		9	C	0	6629	0	0	0	0	100	0	0	0
		10	A	6629	0	0	0	0	100	0	0	0	0
		11	G	0	3	6624	2	5	0	0.05	99.92	0.03	0.08
		12	C	3	6604	0	22	25	0.05	99.62	0	0.33	0.38
		13	A	6627	0	0	2	2	99.97	0	0	0.03	0.03
		14	G	0	0	6629	0	0	0	0	100	0	0
		15	C	0	6623	0	6	6	0	99.91	0	0.09	0.09
		16	A	6622	2	0	5	7	99.89	0.03	0	0.08	0.11
		17	G	3	0	6621	5	8	0.05	0	99.88	0.08	0.12
		18	A	6627	0	0	2	2	99.97	0	0	0.03	0.03
		19	G	0	0	6629	0	0	0	0	100	0	0
		20	A	6621	5	0	3	8	99.88	0.08	0	0.05	0.12
		PAM	C	0	6627	0	2	2	0	99.97	0	0.03	0.03
		PAM	G	0	0	6626	3	3	0	0	99.95	0.05	0.05
		PAM	G	2	15	6602	10	27	0.03	0.23	99.59	0.15	0.41
ID_13	#27	#	target_seq	No_A	No_C	No_G	No_T	No_Non_Target	ratio_A(%)	ratio_C(%)	ratio_G(%)	ratio_T(%)	ratio_non_target(%)
		1	A	7873	6	0	5	11	99.86	0.08	0	0.06	0.14
		2	G	2	2	7880	0	4	0.03	0.03	99.95	0	0.05
		3	A	7877	3	2	2	7	99.91	0.04	0.03	0.03	0.09
		4	A	7879	3	2	0	5	99.94	0.04	0.03	0	0.06
		5	G	0	0	7884	0	0	0	0	100	0	0
		6	C	0	7860	13	11	24	0	99.7	0.16	0.14	0.3
		7	A	7879	0	5	0	5	99.94	0	0.06	0	0.06
		8	A	7879	0	0	5	5	99.94	0	0	0.06	0.06
		9	C	0	7884	0	0	0	0	100	0	0	0
		10	A	7878	2	0	4	6	99.92	0.03	0	0.05	0.08
		11	G	0	0	7884	0	0	0	0	100	0	0
		12	C	2	7866	9	7	18	0.03	99.77	0.11	0.09	0.23
		13	A	7884	0	0	0	0	100	0	0	0	0
		14	G	0	0	7884	0	0	0	0	100	0	0
		15	C	0	7884	0	0	0	0	100	0	0	0
		16	A	7877	2	2	3	7	99.91	0.03	0.03	0.04	0.09
		17	G	0	0	7884	0	0	0	0	100	0	0
		18	A	7884	0	0	0	0	100	0	0	0	0
		19	G	0	0	7884	0	0	0	0	100	0	0
		20	A	7872	6	4	2	12	99.85	0.08	0.05	0.03	0.15
		PAM	C	0	7882	0	2	2	0	99.97	0	0.03	0.03
		PAM	G	0	2	7880	2	4	0	0.03	99.95	0.03	0.05
		PAM	G	0	18	7857	9	27	0	0.23	99.66	0.11	0.34
ID_14	#28	#	target_seq	No_A	No_C	No_G	No_T	No_Non_Target	ratio_A(%)	ratio_C(%)	ratio_G(%)	ratio_T(%)	ratio_non_target(%)
		1	A	9665	2	2	9	13	99.87	0.02	0.02	0.09	0.13
		2	G	0	0	9678	0	0	0	0	100	0	0
		3	A	9663	6	0	9	15	99.85	0.06	0	0.09	0.15
		4	A	9673	5	0	0	5	99.95	0.05	0	0	0.05
		5	G	0	0	9678	0	0	0	0	100	0	0
		6	C	0	9667	5	6	11	0	99.89	0.05	0.06	0.11
		7	A	9672	0	4	2	6	99.94	0	0.04	0.02	0.06
		8	A	9678	0	0	0	0	100	0	0	0	0
		9	C	3	9672	0	3	6	0.03	99.94	0	0.03	0.06
		10	A	9669	6	3	0	9	99.91	0.06	0.03	0	0.09
		11	G	0	3	9671	4	7	0	0.03	99.93	0.04	0.07
		12	C	3	9675	0	0	3	0.03	99.97	0	0	0.03
		13	A	9676	0	0	2	2	99.98	0	0	0.02	0.02
		14	G	3	0	9669	6	9	0.03	0	99.91	0.06	0.09
		15	C	2	9668	2	6	10	0.02	99.9	0.02	0.06	0.1
		16	A	9676	0	2	0	2	99.98	0	0.02	0	0.02
		17	G	0	0	9675	3	3	0	0	99.97	0.03	0.03
		18	A	9674	0	0	4	4	99.96	0	0	0.04	0.04
		19	G	0	0	9671	7	7	0	0	99.93	0.07	0.07
		20	A	9667	2	2	7	11	99.89	0.02	0.02	0.07	0.11
		PAM	C	0	9673	0	5	5	0	99.95	0	0.05	0.05
		PAM	G	10	2	9663	3	15	0.1	0.02	99.85	0.03	0.15
		PAM	G	0	26	9636	16	42	0	0.27	99.57	0.17	0.43
ID_15	#29	#	target_seq	No_A	No_C	No_G	No_T	No_Non_Target	ratio_A(%)	ratio_C(%)	ratio_G(%)	ratio_T(%)	ratio_non_target(%)
		1	A	5393	2	0	0	2	99.96	0.04	0	0	0.04
		2	G	0	0	5393	2	2	0	0	99.96	0.04	0.04
		3	A	5391	2	0	2	4	99.93	0.04	0	0.04	0.07
		4	A	5395	0	0	0	0	100	0	0	0	0
		5	G	0	0	5395	0	0	0	0	100	0	0
		6	C	10	1558	1599	2228	3837	0.19	28.88	29.64	41.3	71.12
		7	A	5393	0	0	2	2	99.96	0	0	0.04	0.04
		8	A	5392	0	0	3	3	99.94	0	0	0.06	0.06
		9	C	2	5323	42	28	72	0.04	98.67	0.78	0.52	1.33
		10	A	5395	0	0	0	0	100	0	0	0	0
		11	G	4	0	5388	3	7	0.07	0	99.87	0.06	0.13
		12	C	22	3455	799	1119	1940	0.41	64.04	14.81	20.74	35.96
		13	A	5395	0	0	0	0	100	0	0	0	0
		14	G	0	0	5395	0	0	0	0	100	0	0
		15	C	0	5309	17	69	86	0	98.41	0.32	1.28	1.59
		16	A	5395	0	0	0	0	100	0	0	0	0
		17	G	0	0	5395	0	0	0	0	100	0	0
		18	A	5395	0	0	0	0	100	0	0	0	0
		19	G	0	0	5395	0	0	0	0	100	0	0
		20	A	5393	2	0	0	2	99.96	0.04	0	0	0.04
		PAM	C	0	5395	0	0	0	0	100	0	0	0
		PAM	G	0	0	5392	3	3	0	0	99.94	0.06	0.06
		PAM	G	0	17	5369	9	26	0	0.32	99.52	0.17	0.48
ID_16	#30	#	target_seq	No_A	No_C	No_G	No_T	No_Non_Target	ratio_A(%)	ratio_C(%)	ratio_G(%)	ratio_T(%)	ratio_non_target(%)
		1	A	7600	6	3	0	9	99.88	0.08	0.04	0	0.12
		2	G	0	0	7609	0	0	0	0	100	0	0
		3	A	7599	2	0	8	10	99.87	0.03	0	0.11	0.13
		4	A	7603	3	3	0	6	99.92	0.04	0.04	0	0.08
		5	G	0	2	7603	4	6	0	0.03	99.92	0.05	0.08
		6	C	2	7600	2	5	9	0.03	99.88	0.03	0.07	0.12
		7	A	7609	0	0	0	0	100	0	0	0	0
		8	A	7609	0	0	0	0	100	0	0	0	0
		9	C	0	7609	0	0	0	0	100	0	0	0
		10	A	7606	0	3	0	3	99.96	0	0.04	0	0.04
		11	G	3	2	7602	2	7	0.04	0.03	99.91	0.03	0.09
		12	C	0	7599	0	10	10	0	99.87	0	0.13	0.13
		13	A	7605	0	2	2	4	99.95	0	0.03	0.03	0.05
		14	G	2	2	7603	2	6	0.03	0.03	99.92	0.03	0.08
		15	C	0	7609	0	0	0	0	100	0	0	0
		16	A	7607	0	2	0	2	99.97	0	0.03	0	0.03
		17	G	0	0	7609	0	0	0	0	100	0	0
		18	A	7605	0	0	4	4	99.95	0	0	0.05	0.05
		19	G	0	2	7605	2	4	0	0.03	99.95	0.03	0.05
		20	A	7599	4	0	6	10	99.87	0.05	0	0.08	0.13
		PAM	C	0	7604	2	3	5	0	99.93	0.03	0.04	0.07
		PAM	G	0	0	7609	0	0	0	0	100	0	0
		PAM	G	0	13	7586	10	23	0	0.17	99.7	0.13	0.3
ID_17	#31	#	target_seq	No_A	No_C	No_G	No_T	No_Non_Target	ratio_A(%)	ratio_C(%)	ratio_G(%)	ratio_T(%)	ratio_non_target(%)
		1	A	26	0	0	0	0	100	0	0	0	0
		2	G	0	0	26	0	0	0	0	100	0	0
		3	A	26	0	0	0	0	100	0	0	0	0
		4	A	26	0	0	0	0	100	0	0	0	0
		5	G	0	0	26	0	0	0	0	100	0	0
		6	C	0	26	0	0	0	0	100	0	0	0
		7	A	26	0	0	0	0	100	0	0	0	0
		8	A	26	0	0	0	0	100	0	0	0	0
		9	C	0	26	0	0	0	0	100	0	0	0
		10	A	26	0	0	0	0	100	0	0	0	0
		11	G	0	0	26	0	0	0	0	100	0	0
		12	C	0	26	0	0	0	0	100	0	0	0
		13	A	26	0	0	0	0	100	0	0	0	0
		14	G	0	0	26	0	0	0	0	100	0	0
		15	C	0	26	0	0	0	0	100	0	0	0
		16	A	26	0	0	0	0	100	0	0	0	0
		17	G	0	0	26	0	0	0	0	100	0	0
		18	A	26	0	0	0	0	100	0	0	0	0
		19	G	0	0	26	0	0	0	0	100	0	0
		20	A	26	0	0	0	0	100	0	0	0	0
		PAM	C	0	26	0	0	0	0	100	0	0	0
		PAM	G	0	0	26	0	0	0	0	100	0	0
		PAM	G	0	0	26	0	0	0	0	100	0	0
ID_18	#32	#	target_seq	No_A	No_C	No_G	No_T	No_Non_Target	ratio_A(%)	ratio_C(%)	ratio_G(%)	ratio_T(%)	ratio_non_target(%)
		1	A	4448	0	0	0	0	100	0	0	0	0
		2	G	0	0	4448	0	0	0	0	100	0	0
		3	A	4446	2	0	0	2	99.96	0.04	0	0	0.04
		4	A	4448	0	0	0	0	100	0	0	0	0
		5	G	0	0	4448	0	0	0	0	100	0	0
		6	C	2	1323	298	2825	3125	0.04	29.74	6.7	63.51	70.26
		7	A	4448	0	0	0	0	100	0	0	0	0
		8	A	4448	0	0	0	0	100	0	0	0	0
		9	C	0	4448	0	0	0	0	100	0	0	0
		10	A	4446	0	2	0	2	99.96	0	0.04	0	0.04
		11	G	0	0	4448	0	0	0	0	100	0	0
		12	C	2	2425	259	1762	2023	0.04	54.52	5.82	39.61	45.48
		13	A	4448	0	0	0	0	100	0	0	0	0
		14	G	3	0	4445	0	3	0.07	0	99.93	0	0.07
		15	C	0	4440	0	8	8	0	99.82	0	0.18	0.18
		16	A	4448	0	0	0	0	100	0	0	0	0
		17	G	0	0	4448	0	0	0	0	100	0	0
		18	A	4446	0	0	2	2	99.96	0	0	0.04	0.04
		19	G	0	0	4448	0	0	0	0	100	0	0
		20	A	4448	0	0	0	0	100	0	0	0	0
		PAM	C	0	4448	0	0	0	0	100	0	0	0
		PAM	G	0	0	4448	0	0	0	0	100	0	0
		PAM	G	0	15	4433	0	15	0	0.34	99.66	0	0.34
ID_19	#33	#	target_seq	No_A	No_C	No_G	No_T	No_Non_Target	ratio_A(%)	ratio_C(%)	ratio_G(%)	ratio_T(%)	ratio_non_target(%)
		1	A	5401	3	2	4	9	99.83	0.06	0.04	0.07	0.17
		2	G	3	0	5407	0	3	0.06	0	99.94	0	0.06
		3	A	5402	5	0	3	8	99.85	0.09	0	0.06	0.15
		4	A	5406	4	0	0	4	99.93	0.07	0	0	0.07
		5	G	0	0	5410	0	0	0	0	100	0	0
		6	C	0	5397	0	13	13	0	99.76	0	0.24	0.24
		7	A	5407	3	0	0	3	99.94	0.06	0	0	0.06
		8	A	5408	0	0	2	2	99.96	0	0	0.04	0.04
		9	C	0	5410	0	0	0	0	100	0	0	0
		10	A	5403	4	3	0	7	99.87	0.07	0.06	0	0.13
		11	G	0	2	5406	2	4	0	0.04	99.93	0.04	0.07
		12	C	0	5393	17	0	17	0	99.69	0.31	0	0.31
		13	A	5405	0	5	0	5	99.91	0	0.09	0	0.09
		14	G	2	0	5408	0	2	0.04	0	99.96	0	0.04
		15	C	0	5407	0	3	3	0	99.94	0	0.06	0.06
		16	A	5406	2	2	0	4	99.93	0.04	0.04	0	0.07
		17	G	0	0	5410	0	0	0	0	100	0	0
		18	A	5408	0	2	0	2	99.96	0	0.04	0	0.04
		19	G	0	0	5404	6	6	0	0	99.89	0.11	0.11
		20	A	5403	5	0	2	7	99.87	0.09	0	0.04	0.13
		PAM	C	0	5408	0	2	2	0	99.96	0	0.04	0.04
		PAM	G	2	0	5402	6	8	0.04	0	99.85	0.11	0.15
		PAM	G	0	15	5389	6	21	0	0.28	99.61	0.11	0.39
ID_20	#34	#	target_seq	No_A	No_C	No_G	No_T	No_Non_Target	ratio_A(%)	ratio_C(%)	ratio_G(%)	ratio_T(%)	ratio_non_target(%)
		1	A	6968	0	0	2	2	99.97	0	0	0.03	0.03
		2	G	0	0	6970	0	0	0	0	100	0	0
		3	A	6967	3	0	0	3	99.96	0.04	0	0	0.04
		4	A	6970	0	0	0	0	100	0	0	0	0
		5	G	0	0	6970	0	0	0	0	100	0	0
		6	C	0	6122	229	619	848	0	87.83	3.29	8.88	12.17
		7	A	6968	2	0	0	2	99.97	0.03	0	0	0.03
		8	A	6970	0	0	0	0	100	0	0	0	0
		9	C	0	6970	0	0	0	0	100	0	0	0
		10	A	6961	7	2	0	9	99.87	0.1	0.03	0	0.13
		11	G	0	0	6970	0	0	0	0	100	0	0
		12	C	0	6806	164	0	164	0	97.65	2.35	0	2.35
		13	A	6970	0	0	0	0	100	0	0	0	0
		14	G	0	0	6968	2	2	0	0	99.97	0.03	0.03
		15	C	0	6744	0	226	226	0	96.76	0	3.24	3.24
		16	A	6968	0	0	2	2	99.97	0	0	0.03	0.03
		17	G	0	2	6968	0	2	0	0.03	99.97	0	0.03
		18	A	6970	0	0	0	0	100	0	0	0	0
		19	G	0	0	6970	0	0	0	0	100	0	0
		20	A	6965	3	0	2	5	99.93	0.04	0	0.03	0.07
		PAM	C	0	6970	0	0	0	0	100	0	0	0
		PAM	G	0	0	6964	6	6	0	0	99.91	0.09	0.09
		PAM	G	0	19	6949	2	21	0	0.27	99.7	0.03	0.3
ID_21	#35	#	target_seq	No_A	No_C	No_G	No_T	No_Non_Target	ratio_A(%)	ratio_C(%)	ratio_G(%)	ratio_T(%)	ratio_non_target(%)
		1	A	4978	3	0	2	5	99.9	0.06	0	0.04	0.1
		2	G	0	0	4983	0	0	0	0	100	0	0
		3	A	4977	4	0	2	6	99.88	0.08	0	0.04	0.12
		4	A	4981	0	2	0	2	99.96	0	0.04	0	0.04
		5	G	0	0	4983	0	0	0	0	100	0	0
		6	C	0	4983	0	0	0	0	100	0	0	0
		7	A	4981	2	0	0	2	99.96	0.04	0	0	0.04
		8	A	4983	0	0	0	0	100	0	0	0	0
		9	C	0	4983	0	0	0	0	100	0	0	0
		10	A	4983	0	0	0	0	100	0	0	0	0
		11	G	0	0	4983	0	0	0	0	100	0	0
		12	C	0	4983	0	0	0	0	100	0	0	0
		13	A	4983	0	0	0	0	100	0	0	0	0
		14	G	0	0	4983	0	0	0	0	100	0	0
		15	C	0	4983	0	0	0	0	100	0	0	0
		16	A	4983	0	0	0	0	100	0	0	0	0
		17	G	0	0	4983	0	0	0	0	100	0	0
		18	A	4983	0	0	0	0	100	0	0	0	0
		19	G	0	0	4980	3	3	0	0	99.94	0.06	0.06
		20	A	4974	6	0	3	9	99.82	0.12	0	0.06	0.18
		PAM	C	0	4981	0	2	2	0	99.96	0	0.04	0.04
		PAM	G	0	0	4960	23	23	0	0	99.54	0.46	0.46
		PAM	G	0	23	4956	4	27	0	0.46	99.46	0.08	0.54
ID_22	#36	#	target_seq	No_A	No_C	No_G	No_T	No_Non_Target	ratio_A(%)	ratio_C(%)	ratio_G(%)	ratio_T(%)	ratio_non_target(%)
		1	A	5655	2	0	0	2	99.96	0.04	0	0	0.04
		2	G	0	0	5657	0	0	0	0	100	0	0
		3	A	5647	7	0	3	10	99.82	0.12	0	0.05	0.18
		4	A	5657	0	0	0	0	100	0	0	0	0
		5	G	0	0	5657	0	0	0	0	100	0	0
		6	C	28	5257	368	4	400	0.49	92.93	6.51	0.07	7.07
		7	A	5657	0	0	0	0	100	0	0	0	0
		8	A	5657	0	0	0	0	100	0	0	0	0
		9	C	0	5657	0	0	0	0	100	0	0	0
		10	A	5650	7	0	0	7	99.88	0.12	0	0	0.12
		11	G	0	0	5655	2	2	0	0	99.96	0.04	0.04
		12	C	2	5560	91	4	97	0.04	98.29	1.61	0.07	1.71
		13	A	5657	0	0	0	0	100	0	0	0	0
		14	G	0	0	5657	0	0	0	0	100	0	0
		15	C	0	5650	0	7	7	0	99.88	0	0.12	0.12
		16	A	5651	0	2	4	6	99.89	0	0.04	0.07	0.11
		17	G	0	0	5653	4	4	0	0	99.93	0.07	0.07
		18	A	5657	0	0	0	0	100	0	0	0	0
		19	G	0	0	5657	0	0	0	0	100	0	0
		20	A	5654	0	0	3	3	99.95	0	0	0.05	0.05
		PAM	C	0	5657	0	0	0	0	100	0	0	0
		PAM	G	0	0	5622	35	35	0	0	99.38	0.62	0.62
		PAM	G	0	12	5640	5	17	0	0.21	99.7	0.09	0.3
ID_23	#37	#	target_seq	No_A	No_C	No_G	No_T	No_Non_Target	ratio_A(%)	ratio_C(%)	ratio_G(%)	ratio_T(%)	ratio_non_target(%)
		1	A	4563	0	0	0	0	100	0	0	0	0
		2	G	0	0	4563	0	0	0	0	100	0	0
		3	A	4555	6	0	2	8	99.82	0.13	0	0.04	0.18
		4	A	4563	0	0	0	0	100	0	0	0	0
		5	G	0	0	4563	0	0	0	0	100	0	0
		6	C	0	4563	0	0	0	0	100	0	0	0
		7	A	4561	0	2	0	2	99.96	0	0.04	0	0.04
		8	A	4560	0	0	3	3	99.93	0	0	0.07	0.07
		9	C	0	4563	0	0	0	0	100	0	0	0
		10	A	4563	0	0	0	0	100	0	0	0	0
		11	G	0	0	4563	0	0	0	0	100	0	0
		12	C	0	4563	0	0	0	0	100	0	0	0
		13	A	4563	0	0	0	0	100	0	0	0	0
		14	G	0	0	4563	0	0	0	0	100	0	0
		15	C	0	4563	0	0	0	0	100	0	0	0
		16	A	4557	0	3	3	6	99.87	0	0.07	0.07	0.13
		17	G	0	0	4561	2	2	0	0	99.96	0.04	0.04
		18	A	4559	2	0	2	4	99.91	0.04	0	0.04	0.09
		19	G	0	0	4563	0	0	0	0	100	0	0
		20	A	4563	0	0	0	0	100	0	0	0	0
		PAM	C	0	4561	0	2	2	0	99.96	0	0.04	0.04
		PAM	G	3	2	4555	3	8	0.07	0.04	99.82	0.07	0.18
		PAM	G	0	9	4548	6	15	0	0.2	99.67	0.13	0.33
ID_25	#38	#	target_seq	No_A	No_C	No_G	No_T	No_Non_Target	ratio_A(%)	ratio_C(%)	ratio_G(%)	ratio_T(%)	ratio_non_target(%)
		1	A	13539	2	7	4	13	99.9	0.01	0.05	0.03	0.1
		2	G	2	0	13550	0	2	0.01	0	99.99	0	0.01
		3	A	13545	0	4	3	7	99.95	0	0.03	0.02	0.05
		4	A	13550	0	0	2	2	99.99	0	0	0.01	0.01
		5	G	0	0	13552	0	0	0	0	100	0	0
		6	C	0	11442	1573	537	2110	0	84.43	11.61	3.96	15.57
		7	A	13545	3	4	0	7	99.95	0.02	0.03	0	0.05
		8	A	13540	0	5	7	12	99.91	0	0.04	0.05	0.09
		9	C	0	13552	0	0	0	0	100	0	0	0
		10	A	13548	0	2	2	4	99.97	0	0.01	0.01	0.03
		11	G	0	0	13552	0	0	0	0	100	0	0
		12	C	47	12485	905	115	1067	0.35	92.13	6.68	0.85	7.87
		13	A	13545	0	0	7	7	99.95	0	0	0.05	0.05
		14	G	0	0	13552	0	0	0	0	100	0	0
		15	C	0	13549	0	3	3	0	99.98	0	0.02	0.02
		16	A	13546	0	3	3	6	99.96	0	0.02	0.02	0.04
		17	G	2	0	13550	0	2	0.01	0	99.99	0	0.01
		18	A	13550	0	0	2	2	99.99	0	0	0.01	0.01
		19	G	0	3	13549	0	3	0	0.02	99.98	0	0.02
		20	A	13543	0	5	4	9	99.93	0	0.04	0.03	0.07
		PAM	C	2	13546	2	2	6	0.01	99.96	0.01	0.01	0.04
		PAM	G	3	3	13542	4	10	0.02	0.02	99.93	0.03	0.07
		PAM	G	2	2	13546	2	6	0.01	0.01	99.96	0.01	0.04
ID_26	#39	#	target_seq	No_A	No_C	No_G	No_T	No_Non_Target	ratio_A(%)	ratio_C(%)	ratio_G(%)	ratio_T(%)	ratio_non_target(%)
		1	A	14657	0	3	6	9	99.94	0	0.02	0.04	0.06
		2	G	2	0	14664	0	2	0.01	0	99.99	0	0.01
		3	A	14657	0	4	5	9	99.94	0	0.03	0.03	0.06
		4	A	14657	0	3	6	9	99.94	0	0.02	0.04	0.06
		5	G	0	2	14662	2	4	0	0.01	99.97	0.01	0.03
		6	C	3	14653	5	5	13	0.02	99.91	0.03	0.03	0.09
		7	A	14662	0	4	0	4	99.97	0	0.03	0	0.03
		8	A	14654	2	2	8	12	99.92	0.01	0.01	0.05	0.08
		9	C	0	14664	0	2	2	0	99.99	0	0.01	0.01
		10	A	14655	5	4	2	11	99.92	0.03	0.03	0.01	0.08
		11	G	2	0	14664	0	2	0.01	0	99.99	0	0.01
		12	C	4	14519	137	6	147	0.03	99	0.93	0.04	1
		13	A	14656	0	2	8	10	99.93	0	0.01	0.05	0.07
		14	G	2	0	14662	2	4	0.01	0	99.97	0.01	0.03
		15	C	4	14656	0	6	10	0.03	99.93	0	0.04	0.07
		16	A	14661	0	3	2	5	99.97	0	0.02	0.01	0.03
		17	G	0	0	14666	0	0	0	0	100	0	0
		18	A	14656	0	3	7	10	99.93	0	0.02	0.05	0.07
		19	G	2	2	14659	3	7	0.01	0.01	99.95	0.02	0.05
		20	A	14655	3	3	5	11	99.92	0.02	0.02	0.03	0.08
		PAM	C	0	14662	2	2	4	0	99.97	0.01	0.01	0.03
		PAM	G	9	3	14651	3	15	0.06	0.02	99.9	0.02	0.1
		PAM	G	8	0	14655	3	11	0.05	0	99.92	0.02	0.08
ID_27	#40	#	target_seq	No_A	No_C	No_G	No_T	No_Non_Target	ratio_A(%)	ratio_C(%)	ratio_G(%)	ratio_T(%)	ratio_non_target(%)
		1	A	16158	0	3	7	10	99.94	0	0.02	0.04	0.06
		2	G	2	0	16166	0	2	0.01	0	99.99	0	0.01
		3	A	16163	0	2	3	5	99.97	0	0.01	0.02	0.03
		4	A	16157	3	2	6	11	99.93	0.02	0.01	0.04	0.07
		5	G	5	0	16163	0	5	0.03	0	99.97	0	0.03
		6	C	4	16034	125	5	134	0.02	99.17	0.77	0.03	0.83
		7	A	16165	0	3	0	3	99.98	0	0.02	0	0.02
		8	A	16159	0	0	9	9	99.94	0	0	0.06	0.06
		9	C	0	16164	2	2	4	0	99.98	0.01	0.01	0.02
		10	A	16160	2	6	0	8	99.95	0.01	0.04	0	0.05
		11	G	2	3	16160	3	8	0.01	0.02	99.95	0.02	0.05
		12	C	4	16158	2	4	10	0.02	99.94	0.01	0.02	0.06
		13	A	16158	0	2	8	10	99.94	0	0.01	0.05	0.06
		14	G	0	2	16164	2	4	0	0.01	99.98	0.01	0.02
		15	C	2	16163	0	3	5	0.01	99.97	0	0.02	0.03
		16	A	16160	0	4	4	8	99.95	0	0.02	0.02	0.05
		17	G	3	6	16157	2	11	0.02	0.04	99.93	0.01	0.07
		18	A	16161	0	2	5	7	99.96	0	0.01	0.03	0.04
		19	G	3	0	16165	0	3	0.02	0	99.98	0	0.02
		20	A	16159	3	6	0	9	99.94	0.02	0.04	0	0.06
		PAM	C	0	16160	5	3	8	0	99.95	0.03	0.02	0.05
		PAM	G	5	9	16149	5	19	0.03	0.06	99.88	0.03	0.12
		PAM	G	2	6	16153	7	15	0.01	0.04	99.91	0.04	0.09
ID_28	#41	#	target_seq	No_A	No_C	No_G	No_T	No_Non_Target	ratio_A(%)	ratio_C(%)	ratio_G(%)	ratio_T(%)	ratio_non_target(%)
		1	A	12279	0	4	4	8	99.93	0	0.03	0.03	0.07
		2	G	3	0	12281	3	6	0.02	0	99.95	0.02	0.05
		3	A	12282	0	2	3	5	99.96	0	0.02	0.02	0.04
		4	A	12275	8	2	2	12	99.9	0.07	0.02	0.02	0.1
		5	G	0	2	12285	0	2	0	0.02	99.98	0	0.02
		6	C	3	12281	0	3	6	0.02	99.95	0	0.02	0.05
		7	A	12277	4	4	2	10	99.92	0.03	0.03	0.02	0.08
		8	A	12285	0	2	0	2	99.98	0	0.02	0	0.02
		9	C	0	12287	0	0	0	0	100	0	0	0
		10	A	12282	0	3	2	5	99.96	0	0.02	0.02	0.04
		11	G	3	0	12284	0	3	0.02	0	99.98	0	0.02
		12	C	2	12277	4	4	10	0.02	99.92	0.03	0.03	0.08
		13	A	12280	0	4	3	7	99.94	0	0.03	0.02	0.06
		14	G	6	0	12281	0	6	0.05	0	99.95	0	0.05
		15	C	5	12277	0	5	10	0.04	99.92	0	0.04	0.08
		16	A	12273	0	3	11	14	99.89	0	0.02	0.09	0.11
		17	G	3	0	12284	0	3	0.02	0	99.98	0	0.02
		18	A	12278	0	0	9	9	99.93	0	0	0.07	0.07
		19	G	3	3	12281	0	6	0.02	0.02	99.95	0	0.05
		20	A	12284	0	0	3	3	99.98	0	0	0.02	0.02
		PAM	C	0	12281	0	6	6	0	99.95	0	0.05	0.05
		PAM	G	5	3	12277	2	10	0.04	0.02	99.92	0.02	0.08
		PAM	G	3	0	12281	3	6	0.02	0	99.95	0.02	0.05
ID_29	#42	#	target_seq	No_A	No_C	No_G	No_T	No_Non_Target	ratio_A(%)	ratio_C(%)	ratio_G(%)	ratio_T(%)	ratio_non_target(%)
		1	A	16718	3	7	10	20	99.88	0.02	0.04	0.06	0.12
		2	G	0	0	16738	0	0	0	0	100	0	0
		3	A	16733	0	0	5	5	99.97	0	0	0.03	0.03
		4	A	16732	0	4	2	6	99.96	0	0.02	0.01	0.04
		5	G	6	2	16730	0	8	0.04	0.01	99.95	0	0.05
		6	C	0	16731	3	4	7	0	99.96	0.02	0.02	0.04
		7	A	16727	5	4	2	11	99.93	0.03	0.02	0.01	0.07
		8	A	16727	4	0	7	11	99.93	0.02	0	0.04	0.07
		9	C	4	16734	0	0	4	0.02	99.98	0	0	0.02
		10	A	16732	3	0	3	6	99.96	0.02	0	0.02	0.04
		11	G	0	0	16738	0	0	0	0	100	0	0
		12	C	0	16726	4	8	12	0	99.93	0.02	0.05	0.07
		13	A	16736	0	0	2	2	99.99	0	0	0.01	0.01
		14	G	3	0	16733	2	5	0.02	0	99.97	0.01	0.03
		15	C	2	16730	0	6	8	0.01	99.95	0	0.04	0.05
		16	A	16721	3	11	3	17	99.9	0.02	0.07	0.02	0.1
		17	G	3	0	16735	0	3	0.02	0	99.98	0	0.02
		18	A	16721	0	7	10	17	99.9	0	0.04	0.06	0.1
		19	G	2	3	16730	3	8	0.01	0.02	99.95	0.02	0.05
		20	A	16733	2	3	0	5	99.97	0.01	0.02	0	0.03
		PAM	C	0	16728	3	7	10	0	99.94	0.02	0.04	0.06
		PAM	G	12	0	16721	5	17	0.07	0	99.9	0.03	0.1
		PAM	G	5	0	16731	2	7	0.03	0	99.96	0.01	0.04
ID_30	#43	#	target_seq	No_A	No_C	No_G	No_T	No_Non_Target	ratio_A(%)	ratio_C(%)	ratio_G(%)	ratio_T(%)	ratio_non_target(%)
		1	A	16815	2	3	2	7	99.96	0.01	0.02	0.01	0.04
		2	G	3	0	16819	0	3	0.02	0	99.98	0	0.02
		3	A	16810	2	4	6	12	99.93	0.01	0.02	0.04	0.07
		4	A	16807	2	5	8	15	99.91	0.01	0.03	0.05	0.09
		5	G	2	2	16818	0	4	0.01	0.01	99.98	0	0.02
		6	C	3	16812	0	7	10	0.02	99.94	0	0.04	0.06
		7	A	16815	2	2	3	7	99.96	0.01	0.01	0.02	0.04
		8	A	16812	4	0	6	10	99.94	0.02	0	0.04	0.06
		9	C	0	16817	0	5	5	0	99.97	0	0.03	0.03
		10	A	16815	2	2	3	7	99.96	0.01	0.01	0.02	0.04
		11	G	3	0	16819	0	3	0.02	0	99.98	0	0.02
		12	C	5	16813	4	0	9	0.03	99.95	0.02	0	0.05
		13	A	16812	2	2	6	10	99.94	0.01	0.01	0.04	0.06
		14	G	0	4	16815	3	7	0	0.02	99.96	0.02	0.04
		15	C	0	16810	0	12	12	0	99.93	0	0.07	0.07
		16	A	16803	0	6	13	19	99.89	0	0.04	0.08	0.11
		17	G	3	0	16817	2	5	0.02	0	99.97	0.01	0.03
		18	A	16815	0	3	4	7	99.96	0	0.02	0.02	0.04
		19	G	2	0	16818	2	4	0.01	0	99.98	0.01	0.02
		20	A	16816	0	3	3	6	99.96	0	0.02	0.02	0.04
		PAM	C	2	16810	3	7	12	0.01	99.93	0.02	0.04	0.07
		PAM	G	5	0	16814	3	8	0.03	0	99.95	0.02	0.05
		PAM	G	4	3	16809	6	13	0.02	0.02	99.92	0.04	0.08
ID_31	#44	#	target_seq	No_A	No_C	No_G	No_T	No_Non_Target	ratio_A(%)	ratio_C(%)	ratio_G(%)	ratio_T(%)	ratio_non_target(%)
		1	A	15672	0	7	0	7	99.96	0	0.04	0	0.04
		2	G	3	0	15676	0	3	0.02	0	99.98	0	0.02
		3	A	15674	0	2	3	5	99.97	0	0.01	0.02	0.03
		4	A	15666	0	9	4	13	99.92	0	0.06	0.03	0.08
		5	G	3	0	15676	0	3	0.02	0	99.98	0	0.02
		6	C	0	15673	2	4	6	0	99.96	0.01	0.03	0.04
		7	A	15669	2	5	3	10	99.94	0.01	0.03	0.02	0.06
		8	A	15671	0	2	6	8	99.95	0	0.01	0.04	0.05
		9	C	0	15675	0	4	4	0	99.97	0	0.03	0.03
		10	A	15675	2	2	0	4	99.97	0.01	0.01	0	0.03
		11	G	2	2	15673	2	6	0.01	0.01	99.96	0.01	0.04
		12	C	7	15667	3	2	12	0.04	99.92	0.02	0.01	0.08
		13	A	15669	0	5	5	10	99.94	0	0.03	0.03	0.06
		14	G	3	2	15672	2	7	0.02	0.01	99.96	0.01	0.04
		15	C	0	15677	0	2	2	0	99.99	0	0.01	0.01
		16	A	15667	0	3	9	12	99.92	0	0.02	0.06	0.08
		17	G	4	2	15671	2	8	0.03	0.01	99.95	0.01	0.05
		18	A	15670	0	0	9	9	99.94	0	0	0.06	0.06
		19	G	3	0	15676	0	3	0.02	0	99.98	0	0.02
		20	A	15673	2	4	0	6	99.96	0.01	0.03	0	0.04
		PAM	C	0	15675	0	4	4	0	99.97	0	0.03	0.03
		PAM	G	4	4	15666	5	13	0.03	0.03	99.92	0.03	0.08
		PAM	G	2	2	15673	2	6	0.01	0.01	99.96	0.01	0.04
ID_32	#45	#	target_seq	No_A	No_C	No_G	No_T	No_Non_Target	ratio_A(%)	ratio_C(%)	ratio_G(%)	ratio_T(%)	ratio_non_target(%)
		1	A	13967	0	6	6	12	99.91	0	0.04	0.04	0.09
		2	G	5	0	13974	0	5	0.04	0	99.96	0	0.04
		3	A	13976	0	0	3	3	99.98	0	0	0.02	0.02
		4	A	13969	3	5	2	10	99.93	0.02	0.04	0.01	0.07
		5	G	3	2	13974	0	5	0.02	0.01	99.96	0	0.04
		6	C	0	13963	5	11	16	0	99.89	0.04	0.08	0.11
		7	A	13970	4	2	3	9	99.94	0.03	0.01	0.02	0.06
		8	A	13969	3	2	5	10	99.93	0.02	0.01	0.04	0.07
		9	C	0	13976	0	3	3	0	99.98	0	0.02	0.02
		10	A	13971	0	5	3	8	99.94	0	0.04	0.02	0.06
		11	G	3	0	13976	0	3	0.02	0	99.98	0	0.02
		12	C	4	13461	510	4	518	0.03	96.29	3.65	0.03	3.71
		13	A	13971	0	6	2	8	99.94	0	0.04	0.01	0.06
		14	G	3	0	13974	2	5	0.02	0	99.96	0.01	0.04
		15	C	0	13974	0	5	5	0	99.96	0	0.04	0.04
		16	A	13973	0	3	3	6	99.96	0	0.02	0.02	0.04
		17	G	5	2	13966	6	13	0.04	0.01	99.91	0.04	0.09
		18	A	13975	0	0	4	4	99.97	0	0	0.03	0.03
		19	G	0	4	13975	0	4	0	0.03	99.97	0	0.03
		20	A	13969	0	5	5	10	99.93	0	0.04	0.04	0.07
		PAM	C	0	13973	0	6	6	0	99.96	0	0.04	0.04
		PAM	G	6	7	13964	2	15	0.04	0.05	99.89	0.01	0.11
		PAM	G	3	3	13970	3	9	0.02	0.02	99.94	0.02	0.06
ID_33	#46	#	target_seq	No_A	No_C	No_G	No_T	No_Non_Target	ratio_A(%)	ratio_C(%)	ratio_G(%)	ratio_T(%)	ratio_non_target(%)
		1	A	16028	3	5	0	8	99.95	0.02	0.03	0	0.05
		2	G	0	0	16036	0	0	0	0	100	0	0
		3	A	16034	0	0	2	2	99.99	0	0	0.01	0.01
		4	A	16025	0	6	5	11	99.93	0	0.04	0.03	0.07
		5	G	0	0	16034	2	2	0	0	99.99	0.01	0.01
		6	C	2	16034	0	0	2	0.01	99.99	0	0	0.01
		7	A	16024	2	7	3	12	99.93	0.01	0.04	0.02	0.07
		8	A	16032	0	0	4	4	99.98	0	0	0.02	0.02
		9	C	0	16031	0	5	5	0	99.97	0	0.03	0.03
		10	A	16031	2	3	0	5	99.97	0.01	0.02	0	0.03
		11	G	3	2	16031	0	5	0.02	0.01	99.97	0	0.03
		12	C	2	16031	0	3	5	0.01	99.97	0	0.02	0.03
		13	A	16028	3	5	0	8	99.95	0.02	0.03	0	0.05
		14	G	6	0	16030	0	6	0.04	0	99.96	0	0.04
		15	C	4	16024	2	6	12	0.02	99.93	0.01	0.04	0.07
		16	A	16024	0	5	7	12	99.93	0	0.03	0.04	0.07
		17	G	4	0	16029	3	7	0.02	0	99.96	0.02	0.04
		18	A	16028	0	4	4	8	99.95	0	0.02	0.02	0.05
		19	G	3	0	16033	0	3	0.02	0	99.98	0	0.02
		20	A	16031	0	3	2	5	99.97	0	0.02	0.01	0.03
		PAM	C	0	16026	4	6	10	0	99.94	0.02	0.04	0.06
		PAM	G	7	6	16017	6	19	0.04	0.04	99.88	0.04	0.12
		PAM	G	0	2	16034	0	2	0	0.01	99.99	0	0.01
ID_34	#47	#	target_seq	No_A	No_C	No_G	No_T	No_Non_Target	ratio_A(%)	ratio_C(%)	ratio_G(%)	ratio_T(%)	ratio_non_target(%)
		1	A	15126	0	7	6	13	99.91	0	0.05	0.04	0.09
		2	G	2	0	15135	2	4	0.01	0	99.97	0.01	0.03
		3	A	15129	2	3	5	10	99.93	0.01	0.02	0.03	0.07
		4	A	15129	4	3	3	10	99.93	0.03	0.02	0.02	0.07
		5	G	0	2	15137	0	2	0	0.01	99.99	0	0.01
		6	C	4	15078	57	0	61	0.03	99.6	0.38	0	0.4
		7	A	15128	3	6	2	11	99.93	0.02	0.04	0.01	0.07
		8	A	15135	2	2	0	4	99.97	0.01	0.01	0	0.03
		9	C	0	15136	0	3	3	0	99.98	0	0.02	0.02
		10	A	15136	0	3	0	3	99.98	0	0.02	0	0.02
		11	G	0	2	15135	2	4	0	0.01	99.97	0.01	0.03
		12	C	6	15130	0	3	9	0.04	99.94	0	0.02	0.06
		13	A	15127	2	2	8	12	99.92	0.01	0.01	0.05	0.08
		14	G	3	0	15136	0	3	0.02	0	99.98	0	0.02
		15	C	0	15132	2	5	7	0	99.95	0.01	0.03	0.05
		16	A	15131	0	3	5	8	99.95	0	0.02	0.03	0.05
		17	G	3	0	15136	0	3	0.02	0	99.98	0	0.02
		18	A	15133	0	2	4	6	99.96	0	0.01	0.03	0.04
		19	G	0	3	15134	2	5	0	0.02	99.97	0.01	0.03
		20	A	15132	2	0	5	7	99.95	0.01	0	0.03	0.05
		PAM	C	0	15131	2	6	8	0	99.95	0.01	0.04	0.05
		PAM	G	4	5	15127	3	12	0.03	0.03	99.92	0.02	0.08
		PAM	G	4	2	15130	3	9	0.03	0.01	99.94	0.02	0.06
ID_35	#48	#	target_seq	No_A	No_C	No_G	No_T	No_Non_Target	ratio_A(%)	ratio_C(%)	ratio_G(%)	ratio_T(%)	ratio_non_target(%)
		1	A	16795	0	6	5	11	99.93	0	0.04	0.03	0.07
		2	G	4	0	16802	0	4	0.02	0	99.98	0	0.02
		3	A	16794	2	5	5	12	99.93	0.01	0.03	0.03	0.07
		4	A	16802	0	4	0	4	99.98	0	0.02	0	0.02
		5	G	7	2	16797	0	9	0.04	0.01	99.95	0	0.05
		6	C	3	16678	74	51	128	0.02	99.24	0.44	0.3	0.76
		7	A	16791	4	9	2	15	99.91	0.02	0.05	0.01	0.09
		8	A	16797	0	3	6	9	99.95	0	0.02	0.04	0.05
		9	C	0	16797	2	7	9	0	99.95	0.01	0.04	0.05
		10	A	16794	3	6	3	12	99.93	0.02	0.04	0.02	0.07
		11	G	2	2	16800	2	6	0.01	0.01	99.96	0.01	0.04
		12	C	6	16713	12	75	93	0.04	99.45	0.07	0.45	0.55
		13	A	16797	0	2	7	9	99.95	0	0.01	0.04	0.05
		14	G	0	3	16803	0	3	0	0.02	99.98	0	0.02
		15	C	3	16797	0	6	9	0.02	99.95	0	0.04	0.05
		16	A	16797	2	2	5	9	99.95	0.01	0.01	0.03	0.05
		17	G	3	0	16800	3	6	0.02	0	99.96	0.02	0.04
		18	A	16799	0	3	4	7	99.96	0	0.02	0.02	0.04
		19	G	5	3	16798	0	8	0.03	0.02	99.95	0	0.05
		20	A	16801	3	2	0	5	99.97	0.02	0.01	0	0.03
		PAM	C	0	16794	4	8	12	0	99.93	0.02	0.05	0.07
		PAM	G	4	2	16794	6	12	0.02	0.01	99.93	0.04	0.07
		PAM	G	5	3	16796	2	10	0.03	0.02	99.94	0.01	0.06
ID_36	#49	#	target_seq	No_A	No_C	No_G	No_T	No_Non_Target	ratio_A(%)	ratio_C(%)	ratio_G(%)	ratio_T(%)	ratio_non_target(%)
		1	A	18627	3	9	6	18	99.9	0.02	0.05	0.03	0.1
		2	G	0	0	18643	2	2	0	0	99.99	0.01	0.01
		3	A	18638	0	4	3	7	99.96	0	0.02	0.02	0.04
		4	A	18632	3	4	6	13	99.93	0.02	0.02	0.03	0.07
		5	G	2	4	18639	0	6	0.01	0.02	99.97	0	0.03
		6	C	4	18634	0	7	11	0.02	99.94	0	0.04	0.06
		7	A	18638	4	3	0	7	99.96	0.02	0.02	0	0.04
		8	A	18636	4	0	5	9	99.95	0.02	0	0.03	0.05
		9	C	2	18637	0	6	8	0.01	99.96	0	0.03	0.04
		10	A	18638	0	4	3	7	99.96	0	0.02	0.02	0.04
		11	G	6	2	18635	2	10	0.03	0.01	99.95	0.01	0.05
		12	C	6	18633	0	6	12	0.03	99.94	0	0.03	0.06
		13	A	18635	2	4	4	10	99.95	0.01	0.02	0.02	0.05
		14	G	6	0	18636	3	9	0.03	0	99.95	0.02	0.05
		15	C	2	18636	0	7	9	0.01	99.95	0	0.04	0.05
		16	A	18633	0	5	7	12	99.94	0	0.03	0.04	0.06
		17	G	5	3	18637	0	8	0.03	0.02	99.96	0	0.04
		18	A	18636	0	2	7	9	99.95	0	0.01	0.04	0.05
		19	G	4	3	18635	3	10	0.02	0.02	99.95	0.02	0.05
		20	A	18635	0	6	4	10	99.95	0	0.03	0.02	0.05
		PAM	C	3	18638	2	2	7	0.02	99.96	0.01	0.01	0.04
		PAM	G	5	4	18630	6	15	0.03	0.02	99.92	0.03	0.08
		PAM	G	6	0	18637	2	8	0.03	0	99.96	0.01	0.04
ID_37	#50	#	target_seq	No_A	No_C	No_G	No_T	No_Non_Target	ratio_A(%)	ratio_C(%)	ratio_G(%)	ratio_T(%)	ratio_non_target(%)
		1	A	17543	2	9	2	13	99.93	0.01	0.05	0.01	0.07
		2	G	2	2	17552	0	4	0.01	0.01	99.98	0	0.02
		3	A	17552	4	0	0	4	99.98	0.02	0	0	0.02
		4	A	17543	2	4	7	13	99.93	0.01	0.02	0.04	0.07
		5	G	0	0	17556	0	0	0	0	100	0	0
		6	C	2	17548	2	4	8	0.01	99.95	0.01	0.02	0.05
		7	A	17553	0	3	0	3	99.98	0	0.02	0	0.02
		8	A	17549	2	0	5	7	99.96	0.01	0	0.03	0.04
		9	C	0	17551	0	5	5	0	99.97	0	0.03	0.03
		10	A	17546	2	3	5	10	99.94	0.01	0.02	0.03	0.06
		11	G	3	2	17551	0	5	0.02	0.01	99.97	0	0.03
		12	C	2	17545	3	6	11	0.01	99.94	0.02	0.03	0.06
		13	A	17545	0	6	5	11	99.94	0	0.03	0.03	0.06
		14	G	4	0	17550	2	6	0.02	0	99.97	0.01	0.03
		15	C	4	17549	0	3	7	0.02	99.96	0	0.02	0.04
		16	A	17540	0	8	8	16	99.91	0	0.05	0.05	0.09
		17	G	0	0	17554	2	2	0	0	99.99	0.01	0.01
		18	A	17548	0	3	5	8	99.95	0	0.02	0.03	0.05
		19	G	6	4	17543	3	13	0.03	0.02	99.93	0.02	0.07
		20	A	17539	7	5	5	17	99.9	0.04	0.03	0.03	0.1
		PAM	C	0	17552	0	4	4	0	99.98	0	0.02	0.02
		PAM	G	6	6	17540	4	16	0.03	0.03	99.91	0.02	0.09
		PAM	G	6	2	17545	3	11	0.03	0.01	99.94	0.02	0.06
ID_38	#51	#	target_seq	No_A	No_C	No_G	No_T	No_Non_Target	ratio_A(%)	ratio_C(%)	ratio_G(%)	ratio_T(%)	ratio_non_target(%)
		1	A	18375	0	8	8	16	99.91	0	0.04	0.04	0.09
		2	G	4	0	18387	0	4	0.02	0	99.98	0	0.02
		3	A	18387	0	0	4	4	99.98	0	0	0.02	0.02
		4	A	18377	4	8	2	14	99.92	0.02	0.04	0.01	0.08
		5	G	6	3	18380	2	11	0.03	0.02	99.94	0.01	0.06
		6	C	2	18380	4	5	11	0.01	99.94	0.02	0.03	0.06
		7	A	18383	2	4	2	8	99.96	0.01	0.02	0.01	0.04
		8	A	18381	4	2	4	10	99.95	0.02	0.01	0.02	0.05
		9	C	0	18387	0	4	4	0	99.98	0	0.02	0.02
		10	A	18385	4	0	2	6	99.97	0.02	0	0.01	0.03
		11	G	5	0	18386	0	5	0.03	0	99.97	0	0.03
		12	C	0	18350	30	11	41	0	99.78	0.16	0.06	0.22
		13	A	18372	2	12	5	19	99.9	0.01	0.07	0.03	0.1
		14	G	2	2	18387	0	4	0.01	0.01	99.98	0	0.02
		15	C	4	18384	3	0	7	0.02	99.96	0.02	0	0.04
		16	A	18380	2	5	4	11	99.94	0.01	0.03	0.02	0.06
		17	G	3	2	18384	2	7	0.02	0.01	99.96	0.01	0.04
		18	A	18385	0	0	6	6	99.97	0	0	0.03	0.03
		19	G	2	3	18381	5	10	0.01	0.02	99.95	0.03	0.05
		20	A	18384	3	0	4	7	99.96	0.02	0	0.02	0.04
		PAM	C	2	18384	0	5	7	0.01	99.96	0	0.03	0.04
		PAM	G	4	6	18381	0	10	0.02	0.03	99.95	0	0.05
		PAM	G	3	0	18384	4	7	0.02	0	99.96	0.02	0.04
ID_39	#52	#	target_seq	No_A	No_C	No_G	No_T	No_Non_Target	ratio_A(%)	ratio_C(%)	ratio_G(%)	ratio_T(%)	ratio_non_target(%)
		1	A	17826	2	10	13	25	99.86	0.01	0.06	0.07	0.14
		2	G	0	0	17851	0	0	0	0	100	0	0
		3	A	17844	0	3	4	7	99.96	0	0.02	0.02	0.04
		4	A	17848	3	0	0	3	99.98	0.02	0	0	0.02
		5	G	3	0	17846	2	5	0.02	0	99.97	0.01	0.03
		6	C	4	17839	3	5	12	0.02	99.93	0.02	0.03	0.07
		7	A	17839	0	10	2	12	99.93	0	0.06	0.01	0.07
		8	A	17839	3	2	7	12	99.93	0.02	0.01	0.04	0.07
		9	C	0	17847	0	4	4	0	99.98	0	0.02	0.02
		10	A	17845	0	4	2	6	99.97	0	0.02	0.01	0.03
		11	G	2	0	17849	0	2	0.01	0	99.99	0	0.01
		12	C	2	17840	4	5	11	0.01	99.94	0.02	0.03	0.06
		13	A	17833	6	7	5	18	99.9	0.03	0.04	0.03	0.1
		14	G	5	2	17841	3	10	0.03	0.01	99.94	0.02	0.06
		15	C	4	17842	0	5	9	0.02	99.95	0	0.03	0.05
		16	A	17840	2	2	7	11	99.94	0.01	0.01	0.04	0.06
		17	G	0	2	17846	3	5	0	0.01	99.97	0.02	0.03
		18	A	17845	0	2	4	6	99.97	0	0.01	0.02	0.03
		19	G	3	2	17846	0	5	0.02	0.01	99.97	0	0.03
		20	A	17843	0	3	5	8	99.96	0	0.02	0.03	0.04
		PAM	C	0	17846	0	5	5	0	99.97	0	0.03	0.03
		PAM	G	6	0	17843	2	8	0.03	0	99.96	0.01	0.04
		PAM	G	3	3	17842	3	9	0.02	0.02	99.95	0.02	0.05
ID_40	#53	#	target_seq	No_A	No_C	No_G	No_T	No_Non_Target	ratio_A(%)	ratio_C(%)	ratio_G(%)	ratio_T(%)	ratio_non_target(%)
		1	A	14953	0	7	2	9	99.94	0	0.05	0.01	0.06
		2	G	0	0	14962	0	0	0	0	100	0	0
		3	A	14960	0	0	2	2	99.99	0	0	0.01	0.01
		4	A	14959	0	3	0	3	99.98	0	0.02	0	0.02
		5	G	3	0	14959	0	3	0.02	0	99.98	0	0.02
		6	C	2	12304	1145	1511	2658	0.01	82.23	7.65	10.1	17.77
		7	A	14957	2	3	0	5	99.97	0.01	0.02	0	0.03
		8	A	14954	2	0	6	8	99.95	0.01	0	0.04	0.05
		9	C	0	14943	19	0	19	0	99.87	0.13	0	0.13
		10	A	14959	0	3	0	3	99.98	0	0.02	0	0.02
		11	G	4	0	14958	0	4	0.03	0	99.97	0	0.03
		12	C	7	13089	883	983	1873	0.05	87.48	5.9	6.57	12.52
		13	A	14956	0	2	4	6	99.96	0	0.01	0.03	0.04
		14	G	4	0	14958	0	4	0.03	0	99.97	0	0.03
		15	C	2	14781	75	104	181	0.01	98.79	0.5	0.7	1.21
		16	A	14956	0	3	3	6	99.96	0	0.02	0.02	0.04
		17	G	3	0	14957	2	5	0.02	0	99.97	0.01	0.03
		18	A	14957	0	0	5	5	99.97	0	0	0.03	0.03
		19	G	4	2	14956	0	6	0.03	0.01	99.96	0	0.04
		20	A	14955	3	2	2	7	99.95	0.02	0.01	0.01	0.05
		PAM	C	2	14954	2	4	8	0.01	99.95	0.01	0.03	0.05
		PAM	G	2	0	14958	2	4	0.01	0	99.97	0.01	0.03
		PAM	G	3	0	14959	0	3	0.02	0	99.98	0	0.02
ID_41	#54	#	target_seq	No_A	No_C	No_G	No_T	No_Non_Target	ratio_A(%)	ratio_C(%)	ratio_G(%)	ratio_T(%)	ratio_non_target(%)
		1	A	22414	3	10	6	19	99.92	0.01	0.04	0.03	0.08
		2	G	2	0	22428	3	5	0.01	0	99.98	0.01	0.02
		3	A	22426	0	2	5	7	99.97	0	0.01	0.02	0.03
		4	A	22415	3	10	5	18	99.92	0.01	0.04	0.02	0.08
		5	G	5	3	22425	0	8	0.02	0.01	99.96	0	0.04
		6	C	5	22422	0	6	11	0.02	99.95	0	0.03	0.05
		7	A	22425	3	3	2	8	99.96	0.01	0.01	0.01	0.04
		8	A	22426	0	4	3	7	99.97	0	0.02	0.01	0.03
		9	C	2	22424	2	5	9	0.01	99.96	0.01	0.02	0.04
		10	A	22420	4	5	4	13	99.94	0.02	0.02	0.02	0.06
		11	G	5	2	22426	0	7	0.02	0.01	99.97	0	0.03
		12	C	5	22423	0	5	10	0.02	99.96	0	0.02	0.04
		13	A	22415	3	10	5	18	99.92	0.01	0.04	0.02	0.08
		14	G	7	2	22422	2	11	0.03	0.01	99.95	0.01	0.05
		15	C	0	22428	0	5	5	0	99.98	0	0.02	0.02
		16	A	22423	0	4	6	10	99.96	0	0.02	0.03	0.04
		17	G	2	2	22426	3	7	0.01	0.01	99.97	0.01	0.03
		18	A	22423	0	4	6	10	99.96	0	0.02	0.03	0.04
		19	G	3	5	22425	0	8	0.01	0.02	99.96	0	0.04
		20	A	22420	3	5	5	13	99.94	0.01	0.02	0.02	0.06
		PAM	C	3	22421	0	9	12	0.01	99.95	0	0.04	0.05
		PAM	G	5	3	22421	4	12	0.02	0.01	99.95	0.02	0.05
		PAM	G	2	5	22424	2	9	0.01	0.02	99.96	0.01	0.04
ID_42	#55	#	target_seq	No_A	No_C	No_G	No_T	No_Non_Target	ratio_A(%)	ratio_C(%)	ratio_G(%)	ratio_T(%)	ratio_non_target(%)
		1	A	21167	0	10	5	15	99.93	0	0.05	0.02	0.07
		2	G	3	0	21179	0	3	0.01	0	99.99	0	0.01
		3	A	21179	0	3	0	3	99.99	0	0.01	0	0.01
		4	A	21169	3	6	4	13	99.94	0.01	0.03	0.02	0.06
		5	G	0	5	21177	0	5	0	0.02	99.98	0	0.02
		6	C	6	21164	5	7	18	0.03	99.92	0.02	0.03	0.08
		7	A	21171	3	4	4	11	99.95	0.01	0.02	0.02	0.05
		8	A	21172	6	4	0	10	99.95	0.03	0.02	0	0.05
		9	C	3	21175	2	2	7	0.01	99.97	0.01	0.01	0.03
		10	A	21169	3	7	3	13	99.94	0.01	0.03	0.01	0.06
		11	G	3	3	21173	3	9	0.01	0.01	99.96	0.01	0.04
		12	C	7	21170	2	3	12	0.03	99.94	0.01	0.01	0.06
		13	A	21171	0	5	6	11	99.95	0	0.02	0.03	0.05
		14	G	6	0	21173	3	9	0.03	0	99.96	0.01	0.04
		15	C	7	21173	0	2	9	0.03	99.96	0	0.01	0.04
		16	A	21168	0	4	10	14	99.93	0	0.02	0.05	0.07
		17	G	5	0	21175	2	7	0.02	0	99.97	0.01	0.03
		18	A	21170	2	0	10	12	99.94	0.01	0	0.05	0.06
		19	G	3	0	21179	0	3	0.01	0	99.99	0	0.01
		20	A	21173	2	5	2	9	99.96	0.01	0.02	0.01	0.04
		PAM	C	3	21174	3	2	8	0.01	99.96	0.01	0.01	0.04
		PAM	G	4	3	21169	6	13	0.02	0.01	99.94	0.03	0.06
		PAM	G	0	3	21177	2	5	0	0.01	99.98	0.01	0.02
ID_43	#56	#	target_seq	No_A	No_C	No_G	No_T	No_Non_Target	ratio_A(%)	ratio_C(%)	ratio_G(%)	ratio_T(%)	ratio_non_target(%)
		1	A	22980	2	5	7	14	99.94	0.01	0.02	0.03	0.06
		2	G	5	0	22984	5	10	0.02	0	99.96	0.02	0.04
		3	A	22985	0	3	6	9	99.96	0	0.01	0.03	0.04
		4	A	22980	2	6	6	14	99.94	0.01	0.03	0.03	0.06
		5	G	6	2	22986	0	8	0.03	0.01	99.97	0	0.03
		6	C	4	22978	3	9	16	0.02	99.93	0.01	0.04	0.07
		7	A	22982	2	8	2	12	99.95	0.01	0.03	0.01	0.05
		8	A	22978	6	4	6	16	99.93	0.03	0.02	0.03	0.07
		9	C	0	22987	0	7	7	0	99.97	0	0.03	0.03
		10	A	22985	0	5	4	9	99.96	0	0.02	0.02	0.04
		11	G	3	0	22991	0	3	0.01	0	99.99	0	0.01
		12	C	4	22976	6	8	18	0.02	99.92	0.03	0.03	0.08
		13	A	22980	0	5	9	14	99.94	0	0.02	0.04	0.06
		14	G	4	0	22985	5	9	0.02	0	99.96	0.02	0.04
		15	C	8	22975	3	8	19	0.03	99.92	0.01	0.03	0.08
		16	A	22987	0	3	4	7	99.97	0	0.01	0.02	0.03
		17	G	0	0	22994	0	0	0	0	100	0	0
		18	A	22987	3	2	2	7	99.97	0.01	0.01	0.01	0.03
		19	G	2	6	22982	4	12	0.01	0.03	99.95	0.02	0.05
		20	A	22984	3	4	3	10	99.96	0.01	0.02	0.01	0.04
		PAM	C	2	22965	10	17	29	0.01	99.87	0.04	0.07	0.13
		PAM	G	6	4	22977	7	17	0.03	0.02	99.93	0.03	0.07
		PAM	G	5	0	22987	2	7	0.02	0	99.97	0.01	0.03
ID_44	#57	#	target_seq	No_A	No_C	No_G	No_T	No_Non_Target	ratio_A(%)	ratio_C(%)	ratio_G(%)	ratio_T(%)	ratio_non_target(%)
		1	A	20379	0	8	6	14	99.93	0	0.04	0.03	0.07
		2	G	3	0	20390	0	3	0.01	0	99.99	0	0.01
		3	A	20385	2	0	6	8	99.96	0.01	0	0.03	0.04
		4	A	20379	2	5	7	14	99.93	0.01	0.02	0.03	0.07
		5	G	5	0	20388	0	5	0.02	0	99.98	0	0.02
		6	C	6	20245	119	23	148	0.03	99.27	0.58	0.11	0.73
		7	A	20381	4	3	5	12	99.94	0.02	0.01	0.02	0.06
		8	A	20382	0	3	8	11	99.95	0	0.01	0.04	0.05
		9	C	2	20385	0	6	8	0.01	99.96	0	0.03	0.04
		10	A	20381	5	5	2	12	99.94	0.02	0.02	0.01	0.06
		11	G	4	2	20385	2	8	0.02	0.01	99.96	0.01	0.04
		12	C	9	20297	73	14	96	0.04	99.53	0.36	0.07	0.47
		13	A	20380	2	5	6	13	99.94	0.01	0.02	0.03	0.06
		14	G	4	2	20385	2	8	0.02	0.01	99.96	0.01	0.04
		15	C	0	20390	0	3	3	0	99.99	0	0.01	0.01
		16	A	20378	2	6	7	15	99.93	0.01	0.03	0.03	0.07
		17	G	2	3	20382	6	11	0.01	0.01	99.95	0.03	0.05
		18	A	20388	0	0	5	5	99.98	0	0	0.02	0.02
		19	G	3	2	20386	2	7	0.01	0.01	99.97	0.01	0.03
		20	A	20386	0	5	2	7	99.97	0	0.02	0.01	0.03
		PAM	C	3	20384	0	6	9	0.01	99.96	0	0.03	0.04
		PAM	G	13	9	20368	3	25	0.06	0.04	99.88	0.01	0.12
		PAM	G	2	3	20388	0	5	0.01	0.01	99.98	0	0.02
ID_45	#58	#	target_seq	No_A	No_C	No_G	No_T	No_Non_Target	ratio_A(%)	ratio_C(%)	ratio_G(%)	ratio_T(%)	ratio_non_target(%)
		1	A	20296	2	5	5	12	99.94	0.01	0.02	0.02	0.06
		2	G	2	0	20306	0	2	0.01	0	99.99	0	0.01
		3	A	20304	0	4	0	4	99.98	0	0.02	0	0.02
		4	A	20297	6	3	2	11	99.95	0.03	0.01	0.01	0.05
		5	G	6	2	20300	0	8	0.03	0.01	99.96	0	0.04
		6	C	4	20292	2	10	16	0.02	99.92	0.01	0.05	0.08
		7	A	20296	3	4	5	12	99.94	0.01	0.02	0.02	0.06
		8	A	20299	3	0	6	9	99.96	0.01	0	0.03	0.04
		9	C	6	20298	0	4	10	0.03	99.95	0	0.02	0.05
		10	A	20296	3	5	4	12	99.94	0.01	0.02	0.02	0.06
		11	G	5	2	20301	0	7	0.02	0.01	99.97	0	0.03
		12	C	4	20293	4	7	15	0.02	99.93	0.02	0.03	0.07
		13	A	20296	3	6	3	12	99.94	0.01	0.03	0.01	0.06
		14	G	3	3	20298	4	10	0.01	0.01	99.95	0.02	0.05
		15	C	0	20304	0	4	4	0	99.98	0	0.02	0.02
		16	A	20287	0	5	16	21	99.9	0	0.02	0.08	0.1
		17	G	3	0	20302	3	6	0.01	0	99.97	0.01	0.03
		18	A	20302	0	0	6	6	99.97	0	0	0.03	0.03
		19	G	2	4	20299	3	9	0.01	0.02	99.96	0.01	0.04
		20	A	20295	2	4	7	13	99.94	0.01	0.02	0.03	0.06
		PAM	C	4	20295	3	6	13	0.02	99.94	0.01	0.03	0.06
		PAM	G	9	8	20287	4	21	0.04	0.04	99.9	0.02	0.1
		PAM	G	4	3	20296	5	12	0.02	0.01	99.94	0.02	0.06
ID_46	#59	#	target_seq	No_A	No_C	No_G	No_T	No_Non_Target	ratio_A(%)	ratio_C(%)	ratio_G(%)	ratio_T(%)	ratio_non_target(%)
		1	A	19306	0	10	7	17	99.91	0	0.05	0.04	0.09
		2	G	2	0	19321	0	2	0.01	0	99.99	0	0.01
		3	A	19315	0	4	4	8	99.96	0	0.02	0.02	0.04
		4	A	19310	3	5	5	13	99.93	0.02	0.03	0.03	0.07
		5	G	2	0	19319	2	4	0.01	0	99.98	0.01	0.02
		6	C	3	19317	3	0	6	0.02	99.97	0.02	0	0.03
		7	A	19316	3	2	2	7	99.96	0.02	0.01	0.01	0.04
		8	A	19315	3	3	2	8	99.96	0.02	0.02	0.01	0.04
		9	C	2	19316	0	5	7	0.01	99.96	0	0.03	0.04
		10	A	19316	2	5	0	7	99.96	0.01	0.03	0	0.04
		11	G	6	0	19317	0	6	0.03	0	99.97	0	0.03
		12	C	2	19307	6	8	16	0.01	99.92	0.03	0.04	0.08
		13	A	19312	2	5	4	11	99.94	0.01	0.03	0.02	0.06
		14	G	2	4	19315	2	8	0.01	0.02	99.96	0.01	0.04
		15	C	4	19310	0	9	13	0.02	99.93	0	0.05	0.07
		16	A	19314	3	2	4	9	99.95	0.02	0.01	0.02	0.05
		17	G	7	2	19311	3	12	0.04	0.01	99.94	0.02	0.06
		18	A	19317	0	0	6	6	99.97	0	0	0.03	0.03
		19	G	4	3	19314	2	9	0.02	0.02	99.95	0.01	0.05
		20	A	19313	2	5	3	10	99.95	0.01	0.03	0.02	0.05
		PAM	C	0	19316	3	4	7	0	99.96	0.02	0.02	0.04
		PAM	G	8	6	19306	3	17	0.04	0.03	99.91	0.02	0.09
		PAM	G	3	2	19314	4	9	0.02	0.01	99.95	0.02	0.05
ID_47	#60	#	target_seq	No_A	No_C	No_G	No_T	No_Non_Target	ratio_A(%)	ratio_C(%)	ratio_G(%)	ratio_T(%)	ratio_non_target(%)
		1	A	16772	0	9	3	12	99.93	0	0.05	0.02	0.07
		2	G	4	0	16780	0	4	0.02	0	99.98	0	0.02
		3	A	16778	2	2	2	6	99.96	0.01	0.01	0.01	0.04
		4	A	16773	3	6	2	11	99.93	0.02	0.04	0.01	0.07
		5	G	0	0	16784	0	0	0	0	100	0	0
		6	C	10	13373	1184	2217	3411	0.06	79.68	7.05	13.21	20.32
		7	A	16781	3	0	0	3	99.98	0.02	0	0	0.02
		8	A	16775	0	3	6	9	99.95	0	0.02	0.04	0.05
		9	C	0	16756	23	5	28	0	99.83	0.14	0.03	0.17
		10	A	16776	2	4	2	8	99.95	0.01	0.02	0.01	0.05
		11	G	2	2	16780	0	4	0.01	0.01	99.98	0	0.02
		12	C	186	14291	893	1414	2493	1.11	85.15	5.32	8.42	14.85
		13	A	16776	0	5	3	8	99.95	0	0.03	0.02	0.05
		14	G	0	0	16782	2	2	0	0	99.99	0.01	0.01
		15	C	0	16716	0	68	68	0	99.59	0	0.41	0.41
		16	A	16770	0	7	7	14	99.92	0	0.04	0.04	0.08
		17	G	0	0	16779	5	5	0	0	99.97	0.03	0.03
		18	A	16775	0	3	6	9	99.95	0	0.02	0.04	0.05
		19	G	0	2	16782	0	2	0	0.01	99.99	0	0.01
		20	A	16772	2	8	2	12	99.93	0.01	0.05	0.01	0.07
		PAM	C	2	16778	0	4	6	0.01	99.96	0	0.02	0.04
		PAM	G	7	5	16767	5	17	0.04	0.03	99.9	0.03	0.1
		PAM	G	6	0	16774	4	10	0.04	0	99.94	0.02	0.06
ID_48	#61	#	target_seq	No_A	No_C	No_G	No_T	No_Non_Target	ratio_A(%)	ratio_C(%)	ratio_G(%)	ratio_T(%)	ratio_non_target(%)
		1	A	16191	0	7	9	16	99.9	0	0.04	0.06	0.1
		2	G	2	0	16205	0	2	0.01	0	99.99	0	0.01
		3	A	16204	0	0	3	3	99.98	0	0	0.02	0.02
		4	A	16190	4	8	5	17	99.9	0.02	0.05	0.03	0.1
		5	G	2	3	16202	0	5	0.01	0.02	99.97	0	0.03
		6	C	2	16195	5	5	12	0.01	99.93	0.03	0.03	0.07
		7	A	16202	2	3	0	5	99.97	0.01	0.02	0	0.03
		8	A	16194	4	5	4	13	99.92	0.02	0.03	0.02	0.08
		9	C	0	16203	0	4	4	0	99.98	0	0.02	0.02
		10	A	16198	4	3	2	9	99.94	0.02	0.02	0.01	0.06
		11	G	0	0	16207	0	0	0	0	100	0	0
		12	C	3	16190	3	11	17	0.02	99.9	0.02	0.07	0.1
		13	A	16194	4	4	5	13	99.92	0.02	0.02	0.03	0.08
		14	G	3	2	16202	0	5	0.02	0.01	99.97	0	0.03
		15	C	0	16202	0	5	5	0	99.97	0	0.03	0.03
		16	A	16192	2	5	8	15	99.91	0.01	0.03	0.05	0.09
		17	G	5	0	16200	2	7	0.03	0	99.96	0.01	0.04
		18	A	16201	0	3	3	6	99.96	0	0.02	0.02	0.04
		19	G	0	0	16207	0	0	0	0	100	0	0
		20	A	16191	4	5	7	16	99.9	0.02	0.03	0.04	0.1
		PAM	C	0	16197	3	7	10	0	99.94	0.02	0.04	0.06
		PAM	G	5	4	16198	0	9	0.03	0.02	99.94	0	0.06
		PAM	G	4	0	16199	4	8	0.02	0	99.95	0.02	0.05
ID_49	#62	#	target_seq	No_A	No_C	No_G	No_T	No_Non_Target	ratio_A(%)	ratio_C(%)	ratio_G(%)	ratio_T(%)	ratio_non_target(%)
		1	A	15481	0	6	6	12	99.92	0	0.04	0.04	0.08
		2	G	0	0	15493	0	0	0	0	100	0	0
		3	A	15493	0	0	0	0	100	0	0	0	0
		4	A	15486	0	7	0	7	99.95	0	0.05	0	0.05
		5	G	4	0	15487	2	6	0.03	0	99.96	0.01	0.04
		6	C	2	15478	7	6	15	0.01	99.9	0.05	0.04	0.1
		7	A	15486	0	4	3	7	99.95	0	0.03	0.02	0.05
		8	A	15486	2	2	3	7	99.95	0.01	0.01	0.02	0.05
		9	C	4	15484	0	5	9	0.03	99.94	0	0.03	0.06
		10	A	15484	2	5	2	9	99.94	0.01	0.03	0.01	0.06
		11	G	5	0	15488	0	5	0.03	0	99.97	0	0.03
		12	C	4	15479	4	6	14	0.03	99.91	0.03	0.04	0.09
		13	A	15484	0	7	2	9	99.94	0	0.05	0.01	0.06
		14	G	3	0	15490	0	3	0.02	0	99.98	0	0.02
		15	C	2	15488	0	3	5	0.01	99.97	0	0.02	0.03
		16	A	15486	0	0	7	7	99.95	0	0	0.05	0.05
		17	G	3	0	15490	0	3	0.02	0	99.98	0	0.02
		18	A	15483	0	0	10	10	99.94	0	0	0.06	0.06
		19	G	0	3	15490	0	3	0	0.02	99.98	0	0.02
		20	A	15481	2	2	8	12	99.92	0.01	0.01	0.05	0.08
		PAM	C	0	15488	0	5	5	0	99.97	0	0.03	0.03
		PAM	G	5	2	15486	0	7	0.03	0.01	99.95	0	0.05
		PAM	G	0	2	15489	2	4	0	0.01	99.97	0.01	0.03
ID_50	#63	#	target_seq	No_A	No_C	No_G	No_T	No_Non_Target	ratio_A(%)	ratio_C(%)	ratio_G(%)	ratio_T(%)	ratio_non_target(%)
		1	A	13896	2	5	3	10	99.93	0.01	0.04	0.02	0.07
		2	G	0	0	13906	0	0	0	0	100	0	0
		3	A	13903	0	3	0	3	99.98	0	0.02	0	0.02
		4	A	13898	2	4	2	8	99.94	0.01	0.03	0.01	0.06
		5	G	2	0	13904	0	2	0.01	0	99.99	0	0.01
		6	C	2	9238	657	4009	4668	0.01	66.43	4.72	28.83	33.57
		7	A	13901	0	3	2	5	99.96	0	0.02	0.01	0.04
		8	A	13902	0	0	4	4	99.97	0	0	0.03	0.03
		9	C	0	13902	0	4	4	0	99.97	0	0.03	0.03
		10	A	13904	0	2	0	2	99.99	0	0.01	0	0.01
		11	G	3	2	13901	0	5	0.02	0.01	99.96	0	0.04
		12	C	5	13264	506	131	642	0.04	95.38	3.64	0.94	4.62
		13	A	13902	0	2	2	4	99.97	0	0.01	0.01	0.03
		14	G	0	0	13906	0	0	0	0	100	0	0
		15	C	0	13898	0	8	8	0	99.94	0	0.06	0.06
		16	A	13896	0	3	7	10	99.93	0	0.02	0.05	0.07
		17	G	0	0	13903	3	3	0	0	99.98	0.02	0.02
		18	A	13904	0	0	2	2	99.99	0	0	0.01	0.01
		19	G	2	0	13904	0	2	0.01	0	99.99	0	0.01
		20	A	13904	0	0	2	2	99.99	0	0	0.01	0.01
		PAM	C	0	13901	3	2	5	0	99.96	0.02	0.01	0.04
		PAM	G	3	0	13897	6	9	0.02	0	99.94	0.04	0.06
		PAM	G	3	0	13900	3	6	0.02	0	99.96	0.02	0.04
ID_51	#64	#	target_seq	No_A	No_C	No_G	No_T	No_Non_Target	ratio_A(%)	ratio_C(%)	ratio_G(%)	ratio_T(%)	ratio_non_target(%)
		1	A	17219	3	10	5	18	99.9	0.02	0.06	0.03	0.1
		2	G	2	0	17232	3	5	0.01	0	99.97	0.02	0.03
		3	A	17233	0	0	4	4	99.98	0	0	0.02	0.02
		4	A	17224	3	4	6	13	99.92	0.02	0.02	0.03	0.08
		5	G	3	0	17234	0	3	0.02	0	99.98	0	0.02
		6	C	3	17229	0	5	8	0.02	99.95	0	0.03	0.05
		7	A	17232	3	0	2	5	99.97	0.02	0	0.01	0.03
		8	A	17225	3	2	7	12	99.93	0.02	0.01	0.04	0.07
		9	C	2	17231	0	4	6	0.01	99.97	0	0.02	0.03
		10	A	17232	0	3	2	5	99.97	0	0.02	0.01	0.03
		11	G	3	2	17230	2	7	0.02	0.01	99.96	0.01	0.04
		12	C	5	17224	0	8	13	0.03	99.92	0	0.05	0.08
		13	A	17227	0	7	3	10	99.94	0	0.04	0.02	0.06
		14	G	0	2	17233	2	4	0	0.01	99.98	0.01	0.02
		15	C	0	17235	0	2	2	0	99.99	0	0.01	0.01
		16	A	17226	0	5	6	11	99.94	0	0.03	0.03	0.06
		17	G	3	0	17232	2	5	0.02	0	99.97	0.01	0.03
		18	A	17222	2	3	10	15	99.91	0.01	0.02	0.06	0.09
		19	G	3	6	17228	0	9	0.02	0.03	99.95	0	0.05
		20	A	17227	2	6	2	10	99.94	0.01	0.03	0.01	0.06
		PAM	C	0	17230	4	3	7	0	99.96	0.02	0.02	0.04
		PAM	G	4	6	17225	2	12	0.02	0.03	99.93	0.01	0.07
		PAM	G	3	4	17226	4	11	0.02	0.02	99.94	0.02	0.06
ID_52	#65	#	target_seq	No_A	No_C	No_G	No_T	No_Non_Target	ratio_A(%)	ratio_C(%)	ratio_G(%)	ratio_T(%)	ratio_non_target(%)
		1	A	14776	0	5	4	9	99.94	0	0.03	0.03	0.06
		2	G	0	0	14785	0	0	0	0	100	0	0
		3	A	14783	0	0	2	2	99.99	0	0	0.01	0.01
		4	A	14781	0	0	4	4	99.97	0	0	0.03	0.03
		5	G	0	0	14785	0	0	0	0	100	0	0
		6	C	8	8355	1215	5207	6430	0.05	56.51	8.22	35.22	43.49
		7	A	14783	0	0	2	2	99.99	0	0	0.01	0.01
		8	A	14779	2	2	2	6	99.96	0.01	0.01	0.01	0.04
		9	C	2	14704	75	4	81	0.01	99.45	0.51	0.03	0.55
		10	A	14781	0	0	4	4	99.97	0	0	0.03	0.03
		11	G	2	3	14780	0	5	0.01	0.02	99.97	0	0.03
		12	C	37	11082	1028	2638	3703	0.25	74.95	6.95	17.84	25.05
		13	A	14781	2	0	2	4	99.97	0.01	0	0.01	0.03
		14	G	2	2	14781	0	4	0.01	0.01	99.97	0	0.03
		15	C	3	14608	0	174	177	0.02	98.8	0	1.18	1.2
		16	A	14774	2	0	9	11	99.93	0.01	0	0.06	0.07
		17	G	0	2	14783	0	2	0	0.01	99.99	0	0.01
		18	A	14775	0	0	10	10	99.93	0	0	0.07	0.07
		19	G	0	0	14782	3	3	0	0	99.98	0.02	0.02
		20	A	14785	0	0	0	0	100	0	0	0	0
		PAM	C	0	14780	3	2	5	0	99.97	0.02	0.01	0.03
		PAM	G	2	2	14781	0	4	0.01	0.01	99.97	0	0.03
		PAM	G	0	0	14785	0	0	0	0	100	0	0
ID_53	#66	#	target_seq	No_A	No_C	No_G	No_T	No_Non_Target	ratio_A(%)	ratio_C(%)	ratio_G(%)	ratio_T(%)	ratio_non_target(%)
		1	A	15156	3	2	4	9	99.94	0.02	0.01	0.03	0.06
		2	G	5	0	15160	0	5	0.03	0	99.97	0	0.03
		3	A	15161	0	2	2	4	99.97	0	0.01	0.01	0.03
		4	A	15155	4	2	4	10	99.93	0.03	0.01	0.03	0.07
		5	G	3	0	15162	0	3	0.02	0	99.98	0	0.02
		6	C	3	15152	3	7	13	0.02	99.91	0.02	0.05	0.09
		7	A	15155	2	5	3	10	99.93	0.01	0.03	0.02	0.07
		8	A	15158	0	3	4	7	99.95	0	0.02	0.03	0.05
		9	C	3	15156	0	6	9	0.02	99.94	0	0.04	0.06
		10	A	15158	2	3	2	7	99.95	0.01	0.02	0.01	0.05
		11	G	2	3	15158	2	7	0.01	0.02	99.95	0.01	0.05
		12	C	0	15157	0	8	8	0	99.95	0	0.05	0.05
		13	A	15159	2	0	4	6	99.96	0.01	0	0.03	0.04
		14	G	5	2	15156	2	9	0.03	0.01	99.94	0.01	0.06
		15	C	2	15157	0	6	8	0.01	99.95	0	0.04	0.05
		16	A	15151	0	4	10	14	99.91	0	0.03	0.07	0.09
		17	G	3	0	15160	2	5	0.02	0	99.97	0.01	0.03
		18	A	15159	0	2	4	6	99.96	0	0.01	0.03	0.04
		19	G	0	0	15165	0	0	0	0	100	0	0
		20	A	15152	3	4	6	13	99.91	0.02	0.03	0.04	0.09
		PAM	C	2	15156	0	7	9	0.01	99.94	0	0.05	0.06
		PAM	G	6	3	15150	6	15	0.04	0.02	99.9	0.04	0.1
		PAM	G	3	0	15159	3	6	0.02	0	99.96	0.02	0.04
ID_54	#67	#	target_seq	No_A	No_C	No_G	No_T	No_Non_Target	ratio_A(%)	ratio_C(%)	ratio_G(%)	ratio_T(%)	ratio_non_target(%)
		1	A	15853	0	4	7	11	99.93	0	0.03	0.04	0.07
		2	G	0	0	15864	0	0	0	0	100	0	0
		3	A	15853	2	4	5	11	99.93	0.01	0.03	0.03	0.07
		4	A	15854	2	4	4	10	99.94	0.01	0.03	0.03	0.06
		5	G	0	0	15864	0	0	0	0	100	0	0
		6	C	4	12772	908	2180	3092	0.03	80.51	5.72	13.74	19.49
		7	A	15859	2	3	0	5	99.97	0.01	0.02	0	0.03
		8	A	15853	3	2	6	11	99.93	0.02	0.01	0.04	0.07
		9	C	0	15838	13	13	26	0	99.84	0.08	0.08	0.16
		10	A	15860	2	0	2	4	99.97	0.01	0	0.01	0.03
		11	G	0	0	15862	2	2	0	0	99.99	0.01	0.01
		12	C	10	13810	639	1405	2054	0.06	87.05	4.03	8.86	12.95
		13	A	15855	0	5	4	9	99.94	0	0.03	0.03	0.06
		14	G	2	2	15860	0	4	0.01	0.01	99.97	0	0.03
		15	C	0	15682	28	154	182	0	98.85	0.18	0.97	1.15
		16	A	15856	2	3	3	8	99.95	0.01	0.02	0.02	0.05
		17	G	3	0	15859	2	5	0.02	0	99.97	0.01	0.03
		18	A	15858	0	0	6	6	99.96	0	0	0.04	0.04
		19	G	2	3	15859	0	5	0.01	0.02	99.97	0	0.03
		20	A	15859	0	3	2	5	99.97	0	0.02	0.01	0.03
		PAM	C	0	15862	0	2	2	0	99.99	0	0.01	0.01
		PAM	G	4	3	15854	3	10	0.03	0.02	99.94	0.02	0.06
		PAM	G	0	0	15862	2	2	0	0	99.99	0.01	0.01
ID_55	#68	#	target_seq	No_A	No_C	No_G	No_T	No_Non_Target	ratio_A(%)	ratio_C(%)	ratio_G(%)	ratio_T(%)	ratio_non_target(%)
		1	A	16928	4	7	2	13	99.92	0.02	0.04	0.01	0.08
		2	G	0	2	16937	2	4	0	0.01	99.98	0.01	0.02
		3	A	16935	0	2	4	6	99.96	0	0.01	0.02	0.04
		4	A	16926	4	9	2	15	99.91	0.02	0.05	0.01	0.09
		5	G	3	0	16936	2	5	0.02	0	99.97	0.01	0.03
		6	C	3	16735	111	92	206	0.02	98.78	0.66	0.54	1.22
		7	A	16934	2	2	3	7	99.96	0.01	0.01	0.02	0.04
		8	A	16938	3	0	0	3	99.98	0.02	0	0	0.02
		9	C	0	16937	0	4	4	0	99.98	0	0.02	0.02
		10	A	16939	0	2	0	2	99.99	0	0.01	0	0.01
		11	G	5	0	16936	0	5	0.03	0	99.97	0	0.03
		12	C	4	16845	83	9	96	0.02	99.43	0.49	0.05	0.57
		13	A	16934	0	4	3	7	99.96	0	0.02	0.02	0.04
		14	G	3	0	16935	3	6	0.02	0	99.96	0.02	0.04
		15	C	0	16934	0	7	7	0	99.96	0	0.04	0.04
		16	A	16923	3	9	6	18	99.89	0.02	0.05	0.04	0.11
		17	G	6	0	16930	5	11	0.04	0	99.94	0.03	0.06
		18	A	16932	0	0	9	9	99.95	0	0	0.05	0.05
		19	G	0	3	16935	3	6	0	0.02	99.96	0.02	0.04
		20	A	16933	0	5	3	8	99.95	0	0.03	0.02	0.05
		PAM	C	2	16931	5	3	10	0.01	99.94	0.03	0.02	0.06
		PAM	G	6	4	16925	6	16	0.04	0.02	99.91	0.04	0.09
		PAM	G	5	3	16933	0	8	0.03	0.02	99.95	0	0.05
ID_56	#69	#	target_seq	No_A	No_C	No_G	No_T	No_Non_Target	ratio_A(%)	ratio_C(%)	ratio_G(%)	ratio_T(%)	ratio_non_target(%)
		1	A	17137	3	8	3	14	99.92	0.02	0.05	0.02	0.08
		2	G	0	0	17151	0	0	0	0	100	0	0
		3	A	17142	0	3	6	9	99.95	0	0.02	0.03	0.05
		4	A	17138	4	6	3	13	99.92	0.02	0.03	0.02	0.08
		5	G	3	2	17146	0	5	0.02	0.01	99.97	0	0.03
		6	C	5	17144	0	2	7	0.03	99.96	0	0.01	0.04
		7	A	17139	2	7	3	12	99.93	0.01	0.04	0.02	0.07
		8	A	17137	3	3	8	14	99.92	0.02	0.02	0.05	0.08
		9	C	0	17144	0	7	7	0	99.96	0	0.04	0.04
		10	A	17140	3	0	8	11	99.94	0.02	0	0.05	0.06
		11	G	6	3	17140	2	11	0.03	0.02	99.94	0.01	0.06
		12	C	3	17141	0	7	10	0.02	99.94	0	0.04	0.06
		13	A	17142	0	3	6	9	99.95	0	0.02	0.03	0.05
		14	G	5	0	17146	0	5	0.03	0	99.97	0	0.03
		15	C	3	17144	0	4	7	0.02	99.96	0	0.02	0.04
		16	A	17143	0	3	5	8	99.95	0	0.02	0.03	0.05
		17	G	3	0	17146	2	5	0.02	0	99.97	0.01	0.03
		18	A	17142	0	5	4	9	99.95	0	0.03	0.02	0.05
		19	G	2	0	17145	4	6	0.01	0	99.97	0.02	0.03
		20	A	17144	0	4	3	7	99.96	0	0.02	0.02	0.04
		PAM	C	0	17147	2	2	4	0	99.98	0.01	0.01	0.02
		PAM	G	11	11	17126	3	25	0.06	0.06	99.85	0.02	0.15
		PAM	G	6	2	17143	0	8	0.03	0.01	99.95	0	0.05
ID_57	#70	#	target_seq	No_A	No_C	No_G	No_T	No_Non_Target	ratio_A(%)	ratio_C(%)	ratio_G(%)	ratio_T(%)	ratio_non_target(%)
		1	A	11041	0	7	4	11	99.9	0	0.06	0.04	0.1
		2	G	0	0	11052	0	0	0	0	100	0	0
		3	A	11052	0	0	0	0	100	0	0	0	0
		4	A	11044	2	3	3	8	99.93	0.02	0.03	0.03	0.07
		5	G	2	2	11048	0	4	0.02	0.02	99.96	0	0.04
		6	C	5	11020	9	18	32	0.05	99.71	0.08	0.16	0.29
		7	A	11046	0	4	2	6	99.95	0	0.04	0.02	0.05
		8	A	11048	0	2	2	4	99.96	0	0.02	0.02	0.04
		9	C	0	11052	0	0	0	0	100	0	0	0
		10	A	11040	2	5	5	12	99.89	0.02	0.05	0.05	0.11
		11	G	4	2	11046	0	6	0.04	0.02	99.95	0	0.05
		12	C	5	11025	7	15	27	0.05	99.76	0.06	0.14	0.24
		13	A	11043	0	4	5	9	99.92	0	0.04	0.05	0.08
		14	G	2	0	11048	2	4	0.02	0	99.96	0.02	0.04
		15	C	0	11050	0	2	2	0	99.98	0	0.02	0.02
		16	A	11045	0	4	3	7	99.94	0	0.04	0.03	0.06
		17	G	2	0	11048	2	4	0.02	0	99.96	0.02	0.04
		18	A	11045	0	5	2	7	99.94	0	0.05	0.02	0.06
		19	G	0	0	11052	0	0	0	0	100	0	0
		20	A	11047	0	3	2	5	99.95	0	0.03	0.02	0.05
		PAM	C	0	11045	4	3	7	0	99.94	0.04	0.03	0.06
		PAM	G	5	4	11043	0	9	0.05	0.04	99.92	0	0.08
		PAM	G	0	0	11052	0	0	0	0	100	0	0
ID_58	#71	#	target_seq	No_A	No_C	No_G	No_T	No_Non_Target	ratio_A(%)	ratio_C(%)	ratio_G(%)	ratio_T(%)	ratio_non_target(%)
		1	A	15056	0	2	11	13	99.91	0	0.01	0.07	0.09
		2	G	0	0	15069	0	0	0	0	100	0	0
		3	A	15063	0	2	4	6	99.96	0	0.01	0.03	0.04
		4	A	15064	0	3	2	5	99.97	0	0.02	0.01	0.03
		5	G	2	4	15063	0	6	0.01	0.03	99.96	0	0.04
		6	C	2	15060	0	7	9	0.01	99.94	0	0.05	0.06
		7	A	15061	3	5	0	8	99.95	0.02	0.03	0	0.05
		8	A	15067	0	0	2	2	99.99	0	0	0.01	0.01
		9	C	0	15067	0	2	2	0	99.99	0	0.01	0.01
		10	A	15061	3	5	0	8	99.95	0.02	0.03	0	0.05
		11	G	5	0	15062	2	7	0.03	0	99.95	0.01	0.05
		12	C	3	15066	0	0	3	0.02	99.98	0	0	0.02
		13	A	15060	5	0	4	9	99.94	0.03	0	0.03	0.06
		14	G	0	3	15064	2	5	0	0.02	99.97	0.01	0.03
		15	C	0	15063	0	6	6	0	99.96	0	0.04	0.04
		16	A	15061	0	0	8	8	99.95	0	0	0.05	0.05
		17	G	0	0	15069	0	0	0	0	100	0	0
		18	A	15063	0	4	2	6	99.96	0	0.03	0.01	0.04
		19	G	3	0	15063	3	6	0.02	0	99.96	0.02	0.04
		20	A	15066	0	0	3	3	99.98	0	0	0.02	0.02
		PAM	C	0	15063	4	2	6	0	99.96	0.03	0.01	0.04
		PAM	G	6	4	15056	3	13	0.04	0.03	99.91	0.02	0.09
		PAM	G	2	5	15059	3	10	0.01	0.03	99.93	0.02	0.07
ID_59	#72	#	target_seq	No_A	No_C	No_G	No_T	No_Non_Target	ratio_A(%)	ratio_C(%)	ratio_G(%)	ratio_T(%)	ratio_non_target(%)
		1	A	15336	5	3	4	12	99.92	0.03	0.02	0.03	0.08
		2	G	2	2	15344	0	4	0.01	0.01	99.97	0	0.03
		3	A	15345	0	0	3	3	99.98	0	0	0.02	0.02
		4	A	15341	4	3	0	7	99.95	0.03	0.02	0	0.05
		5	G	2	0	15343	3	5	0.01	0	99.97	0.02	0.03
		6	C	2	15270	70	6	78	0.01	99.49	0.46	0.04	0.51
		7	A	15340	0	0	8	8	99.95	0	0	0.05	0.05
		8	A	15339	2	3	4	9	99.94	0.01	0.02	0.03	0.06
		9	C	0	15348	0	0	0	0	100	0	0	0
		10	A	15341	0	5	2	7	99.95	0	0.03	0.01	0.05
		11	G	0	0	15348	0	0	0	0	100	0	0
		12	C	5	15335	4	4	13	0.03	99.92	0.03	0.03	0.08
		13	A	15339	2	4	3	9	99.94	0.01	0.03	0.02	0.06
		14	G	4	2	15342	0	6	0.03	0.01	99.96	0	0.04
		15	C	0	15346	0	2	2	0	99.99	0	0.01	0.01
		16	A	15339	0	0	9	9	99.94	0	0	0.06	0.06
		17	G	3	0	15345	0	3	0.02	0	99.98	0	0.02
		18	A	15344	0	0	4	4	99.97	0	0	0.03	0.03
		19	G	3	5	15340	0	8	0.02	0.03	99.95	0	0.05
		20	A	15340	3	0	5	8	99.95	0.02	0	0.03	0.05
		PAM	C	0	15344	0	4	4	0	99.97	0	0.03	0.03
		PAM	G	7	0	15339	2	9	0.05	0	99.94	0.01	0.06
		PAM	G	0	3	15345	0	3	0	0.02	99.98	0	0.02
ID_60	#73	#	target_seq	No_A	No_C	No_G	No_T	No_Non_Target	ratio_A(%)	ratio_C(%)	ratio_G(%)	ratio_T(%)	ratio_non_target(%)
		1	A	13549	0	11	3	14	99.9	0	0.08	0.02	0.1
		2	G	2	2	13556	3	7	0.01	0.01	99.95	0.02	0.05
		3	A	13557	0	2	4	6	99.96	0	0.01	0.03	0.04
		4	A	13552	3	4	4	11	99.92	0.02	0.03	0.03	0.08
		5	G	5	0	13558	0	5	0.04	0	99.96	0	0.04
		6	C	2	13552	3	6	11	0.01	99.92	0.02	0.04	0.08
		7	A	13558	2	3	0	5	99.96	0.01	0.02	0	0.04
		8	A	13558	0	2	3	5	99.96	0	0.01	0.02	0.04
		9	C	3	13558	0	2	5	0.02	99.96	0	0.01	0.04
		10	A	13559	2	0	2	4	99.97	0.01	0	0.01	0.03
		11	G	0	2	13561	0	2	0	0.01	99.99	0	0.01
		12	C	3	13556	2	2	7	0.02	99.95	0.01	0.01	0.05
		13	A	13551	3	4	5	12	99.91	0.02	0.03	0.04	0.09
		14	G	0	0	13563	0	0	0	0	100	0	0
		15	C	3	13552	3	5	11	0.02	99.92	0.02	0.04	0.08
		16	A	13546	2	7	8	17	99.87	0.01	0.05	0.06	0.13
		17	G	0	0	13563	0	0	0	0	100	0	0
		18	A	13552	0	7	4	11	99.92	0	0.05	0.03	0.08
		19	G	0	2	13559	2	4	0	0.01	99.97	0.01	0.03
		20	A	13558	0	0	5	5	99.96	0	0	0.04	0.04
		PAM	C	4	13554	2	3	9	0.03	99.93	0.01	0.02	0.07
		PAM	G	0	6	13553	4	10	0	0.04	99.93	0.03	0.07
		PAM	G	0	0	13563	0	0	0	0	100	0	0
ID_61	#74	#	target_seq	No_A	No_C	No_G	No_T	No_Non_Target	ratio_A(%)	ratio_C(%)	ratio_G(%)	ratio_T(%)	ratio_non_target(%)
		1	A	13886	0	4	3	7	99.95	0	0.03	0.02	0.05
		2	G	2	0	13891	0	2	0.01	0	99.99	0	0.01
		3	A	13887	2	4	0	6	99.96	0.01	0.03	0	0.04
		4	A	13883	0	4	6	10	99.93	0	0.03	0.04	0.07
		5	G	0	3	13890	0	3	0	0.02	99.98	0	0.02
		6	C	5	6539	2908	4441	7354	0.04	47.07	20.93	31.97	52.93
		7	A	13887	0	2	4	6	99.96	0	0.01	0.03	0.04
		8	A	13889	0	2	2	4	99.97	0	0.01	0.01	0.03
		9	C	0	13716	123	54	177	0	98.73	0.89	0.39	1.27
		10	A	13891	0	2	0	2	99.99	0	0.01	0	0.01
		11	G	0	0	13893	0	0	0	0	100	0	0
		12	C	80	8177	2949	2687	5716	0.58	58.86	21.23	19.34	41.14
		13	A	13887	0	3	3	6	99.96	0	0.02	0.02	0.04
		14	G	10	0	13883	0	10	0.07	0	99.93	0	0.07
		15	C	4	13555	0	334	338	0.03	97.57	0	2.4	2.43
		16	A	13886	0	5	2	7	99.95	0	0.04	0.01	0.05
		17	G	0	0	13893	0	0	0	0	100	0	0
		18	A	13887	0	0	6	6	99.96	0	0	0.04	0.04
		19	G	2	0	13891	0	2	0.01	0	99.99	0	0.01
		20	A	13893	0	0	0	0	100	0	0	0	0
		PAM	C	0	13889	2	2	4	0	99.97	0.01	0.01	0.03
		PAM	G	0	2	13891	0	2	0	0.01	99.99	0	0.01
		PAM	G	0	2	13891	0	2	0	0.01	99.99	0	0.01
ID_62	#75	#	target_seq	No_A	No_C	No_G	No_T	No_Non_Target	ratio_A(%)	ratio_C(%)	ratio_G(%)	ratio_T(%)	ratio_non_target(%)
		1	A	15409	0	6	7	13	99.92	0	0.04	0.05	0.08
		2	G	0	0	15422	0	0	0	0	100	0	0
		3	A	15412	0	5	5	10	99.94	0	0.03	0.03	0.06
		4	A	15411	2	5	4	11	99.93	0.01	0.03	0.03	0.07
		5	G	0	0	15422	0	0	0	0	100	0	0
		6	C	2	15417	0	3	5	0.01	99.97	0	0.02	0.03
		7	A	15415	2	5	0	7	99.95	0.01	0.03	0	0.05
		8	A	15420	2	0	0	2	99.99	0.01	0	0	0.01
		9	C	0	15419	0	3	3	0	99.98	0	0.02	0.02
		10	A	15420	2	0	0	2	99.99	0.01	0	0	0.01
		11	G	0	0	15419	3	3	0	0	99.98	0.02	0.02
		12	C	3	15379	33	7	43	0.02	99.72	0.21	0.05	0.28
		13	A	15407	4	6	5	15	99.9	0.03	0.04	0.03	0.1
		14	G	3	0	15417	2	5	0.02	0	99.97	0.01	0.03
		15	C	2	15415	0	5	7	0.01	99.95	0	0.03	0.05
		16	A	15415	3	0	4	7	99.95	0.02	0	0.03	0.05
		17	G	2	0	15417	3	5	0.01	0	99.97	0.02	0.03
		18	A	15414	0	3	5	8	99.95	0	0.02	0.03	0.05
		19	G	3	3	15416	0	6	0.02	0.02	99.96	0	0.04
		20	A	15416	0	3	3	6	99.96	0	0.02	0.02	0.04
		PAM	C	2	15416	0	4	6	0.01	99.96	0	0.03	0.04
		PAM	G	5	2	15412	3	10	0.03	0.01	99.94	0.02	0.06
		PAM	G	4	0	15412	6	10	0.03	0	99.94	0.04	0.06
ID_63	#76	#	target_seq	No_A	No_C	No_G	No_T	No_Non_Target	ratio_A(%)	ratio_C(%)	ratio_G(%)	ratio_T(%)	ratio_non_target(%)
		1	A	17718	0	8	9	17	99.9	0	0.05	0.05	0.1
		2	G	3	2	17730	0	5	0.02	0.01	99.97	0	0.03
		3	A	17723	0	7	5	12	99.93	0	0.04	0.03	0.07
		4	A	17721	0	8	6	14	99.92	0	0.05	0.03	0.08
		5	G	3	6	17723	3	12	0.02	0.03	99.93	0.02	0.07
		6	C	3	17722	7	3	13	0.02	99.93	0.04	0.02	0.07
		7	A	17730	2	3	0	5	99.97	0.01	0.02	0	0.03
		8	A	17725	0	2	8	10	99.94	0	0.01	0.05	0.06
		9	C	0	17732	0	3	3	0	99.98	0	0.02	0.02
		10	A	17721	4	3	7	14	99.92	0.02	0.02	0.04	0.08
		11	G	3	0	17732	0	3	0.02	0	99.98	0	0.02
		12	C	2	17722	8	3	13	0.01	99.93	0.05	0.02	0.07
		13	A	17722	2	4	7	13	99.93	0.01	0.02	0.04	0.07
		14	G	0	0	17735	0	0	0	0	100	0	0
		15	C	4	17728	0	3	7	0.02	99.96	0	0.02	0.04
		16	A	17721	0	5	9	14	99.92	0	0.03	0.05	0.08
		17	G	4	0	17731	0	4	0.02	0	99.98	0	0.02
		18	A	17721	3	2	9	14	99.92	0.02	0.01	0.05	0.08
		19	G	4	3	17724	4	11	0.02	0.02	99.94	0.02	0.06
		20	A	17722	4	6	3	13	99.93	0.02	0.03	0.02	0.07
		PAM	C	0	17725	6	4	10	0	99.94	0.03	0.02	0.06
		PAM	G	3	4	17726	2	9	0.02	0.02	99.95	0.01	0.05
		PAM	G	5	3	17722	5	13	0.03	0.02	99.93	0.03	0.07
ID_64	#77	#	target_seq	No_A	No_C	No_G	No_T	No_Non_Target	ratio_A(%)	ratio_C(%)	ratio_G(%)	ratio_T(%)	ratio_non_target(%)
		1	A	15075	2	5	6	13	99.91	0.01	0.03	0.04	0.09
		2	G	2	0	15084	2	4	0.01	0	99.97	0.01	0.03
		3	A	15078	0	3	7	10	99.93	0	0.02	0.05	0.07
		4	A	15083	0	3	2	5	99.97	0	0.02	0.01	0.03
		5	G	3	4	15081	0	7	0.02	0.03	99.95	0	0.05
		6	C	3	15075	0	10	13	0.02	99.91	0	0.07	0.09
		7	A	15080	4	4	0	8	99.95	0.03	0.03	0	0.05
		8	A	15076	0	3	9	12	99.92	0	0.02	0.06	0.08
		9	C	0	15082	0	6	6	0	99.96	0	0.04	0.04
		10	A	15085	0	3	0	3	99.98	0	0.02	0	0.02
		11	G	3	0	15085	0	3	0.02	0	99.98	0	0.02
		12	C	6	15075	2	5	13	0.04	99.91	0.01	0.03	0.09
		13	A	15073	2	5	8	15	99.9	0.01	0.03	0.05	0.1
		14	G	2	0	15086	0	2	0.01	0	99.99	0	0.01
		15	C	0	15085	0	3	3	0	99.98	0	0.02	0.02
		16	A	15080	0	2	6	8	99.95	0	0.01	0.04	0.05
		17	G	4	2	15082	0	6	0.03	0.01	99.96	0	0.04
		18	A	15082	0	0	6	6	99.96	0	0	0.04	0.04
		19	G	2	3	15083	0	5	0.01	0.02	99.97	0	0.03
		20	A	15082	2	0	4	6	99.96	0.01	0	0.03	0.04
		PAM	C	3	15081	0	4	7	0.02	99.95	0	0.03	0.05
		PAM	G	7	5	15072	4	16	0.05	0.03	99.89	0.03	0.11
		PAM	G	2	0	15083	3	5	0.01	0	99.97	0.02	0.03
ID_79	WT	#	#target_seq	No_A	No_C	No_G	No_T	No_Non_Target	ratio_A(%)	ratio_C(%)	ratio_G(%)	ratio_T(%)	ratio_non_target(%)
		1	A	14683	0	4	0	4	99.9728	0	0.027235	0	0.027235
		2	G	0	0	14687	0	0	0	0	100	0	0
		3	A	14683	2	0	2	4	99.9728	0.0136175	0	0.0136175	0.027235
		4	A	14682	3	2	0	5	99.966	0.0204262	0.0136175	0	0.0340437
		5	G	3	0	14682	2	5	0.0204262	0	99.966	0.0136175	0.0340437
		6	C	3	14681	0	3	6	0.0204262	99.9591	0	0.0204262	0.0408525
		7	A	14685	0	2	0	2	99.9864	0	0.0136175	0	0.0136175
		8	A	14680	2	5	0	7	99.9523	0.0136175	0.0340437	0	0.0476612
		9	C	3	14684	0	0	3	0.0204262	99.9796	0	0	0.0204262
		10	A	14687	0	0	0	0	100	0	0	0	0
		11	G	0	0	14683	4	4	0	0	99.9728	0.027235	0.027235
		12	C	2	14685	0	0	2	0.0136175	99.9864	0	0	0.0136175
		13	A	14678	2	3	4	9	99.9387	0.0136175	0.0204262	0.027235	0.0612787
		14	G	6	2	14672	7	15	0.0408525	0.0136175	99.8979	0.0476612	0.102131
		15	C	0	14685	0	2	2	0	99.9864	0	0.0136175	0.0136175
		16	A	14681	0	3	3	6	99.9591	0	0.0204262	0.0204262	0.0408525
		17	G	0	0	14684	3	3	0	0	99.9796	0.0204262	0.0204262
		18	A	14685	0	0	2	2	99.9864	0	0	0.0136175	0.0136175
		19	G	4	0	14681	2	6	0.027235	0	99.9591	0.0136175	0.0408525
		20	A	14687	0	0	0	0	100	0	0	0	0
		PAM	C	0	14683	2	2	4	0	99.9728	0.0136175	0.0136175	0.027235
		PAM	G	0	0	14684	3	3	0	0	99.9796	0.0204262	0.0204262
		PAM	G	3	0	14681	3	6	0.0204262	0	99.9591	0.0204262	0.0408525

## Sheet: pCBE-A2-site-2
ID_no.	pCBE-A2-site-2	target position	target_seq	Read_number_A	Read_number_C	Read_number_G	Read_number_T	No_Non_Target	ratio_A(%)	ratio_C(%)	ratio_G(%)	ratio_T(%)	ratio_non_target(%)
ID_01	#01	#	target_seq	No_A	No_C	No_G	No_T	No_Non_Target	ratio_A(%)	ratio_C(%)	ratio_G(%)	ratio_T(%)	ratio_non_target(%)
		1	A	24495	11	6	19	36	99.85	0.04	0.02	0.08	0.15
		2	G	3	0	24523	5	8	0.01	0	99.97	0.02	0.03
		3	A	24517	6	2	6	14	99.94	0.02	0.01	0.02	0.06
		4	A	24515	7	4	5	16	99.93	0.03	0.02	0.02	0.07
		5	G	3	0	24524	4	7	0.01	0	99.97	0.02	0.03
		6	C	2	24474	28	27	57	0.01	99.77	0.11	0.11	0.23
		7	A	24505	5	7	14	26	99.89	0.02	0.03	0.06	0.11
		8	A	24509	16	2	4	22	99.91	0.07	0.01	0.02	0.09
		9	C	3	24517	4	7	14	0.01	99.94	0.02	0.03	0.06
		10	A	24515	12	4	0	16	99.93	0.05	0.02	0	0.07
		11	G	5	5	24518	3	13	0.02	0.02	99.95	0.01	0.05
		12	C	11	24453	17	50	78	0.04	99.68	0.07	0.2	0.32
		13	A	24509	3	8	11	22	99.91	0.01	0.03	0.04	0.09
		14	G	6	3	24488	34	43	0.02	0.01	99.82	0.14	0.18
		15	C	3	24523	0	5	8	0.01	99.97	0	0.02	0.03
		16	A	24512	0	6	13	19	99.92	0	0.02	0.05	0.08
		17	G	6	2	24519	4	12	0.02	0.01	99.95	0.02	0.05
		18	A	24520	0	4	7	11	99.96	0	0.02	0.03	0.04
		19	G	4	2	24517	8	14	0.02	0.01	99.94	0.03	0.06
		20	A	24519	3	5	4	12	99.95	0.01	0.02	0.02	0.05
		PAM	C	3	24522	2	4	9	0.01	99.96	0.01	0.02	0.04
		PAM	G	10	8	24501	12	30	0.04	0.03	99.88	0.05	0.12
		PAM	G	8	4	24516	3	15	0.03	0.02	99.94	0.01	0.06
ID_02	#02	#	target_seq	No_A	No_C	No_G	No_T	No_Non_Target	ratio_A(%)	ratio_C(%)	ratio_G(%)	ratio_T(%)	ratio_non_target(%)
		1	A	28373	15	8	15	38	99.87	0.05	0.03	0.05	0.13
		2	G	3	2	28389	17	22	0.01	0.01	99.92	0.06	0.08
		3	A	28402	0	3	6	9	99.97	0	0.01	0.02	0.03
		4	A	28387	11	7	6	24	99.92	0.04	0.02	0.02	0.08
		5	G	5	6	28393	7	18	0.02	0.02	99.94	0.02	0.06
		6	C	11	28087	131	182	324	0.04	98.86	0.46	0.64	1.14
		7	A	28386	2	11	12	25	99.91	0.01	0.04	0.04	0.09
		8	A	28369	26	5	11	42	99.85	0.09	0.02	0.04	0.15
		9	C	6	28373	2	30	38	0.02	99.87	0.01	0.11	0.13
		10	A	28381	15	12	3	30	99.89	0.05	0.04	0.01	0.11
		11	G	5	5	28401	0	10	0.02	0.02	99.96	0	0.04
		12	C	7	27991	146	267	420	0.02	98.52	0.51	0.94	1.48
		13	A	28388	4	13	6	23	99.92	0.01	0.05	0.02	0.08
		14	G	7	0	28363	41	48	0.02	0	99.83	0.14	0.17
		15	C	3	28389	3	16	22	0.01	99.92	0.01	0.06	0.08
		16	A	28385	3	11	12	26	99.91	0.01	0.04	0.04	0.09
		17	G	4	2	28393	12	18	0.01	0.01	99.94	0.04	0.06
		18	A	28397	0	7	7	14	99.95	0	0.02	0.02	0.05
		19	G	3	4	28396	8	15	0.01	0.01	99.95	0.03	0.05
		20	A	28397	5	0	9	14	99.95	0.02	0	0.03	0.05
		PAM	C	7	28385	3	16	26	0.02	99.91	0.01	0.06	0.09
		PAM	G	14	2	28376	19	35	0.05	0.01	99.88	0.07	0.12
		PAM	G	4	0	28402	5	9	0.01	0	99.97	0.02	0.03
ID_03	#03	#	target_seq	No_A	No_C	No_G	No_T	No_Non_Target	ratio_A(%)	ratio_C(%)	ratio_G(%)	ratio_T(%)	ratio_non_target(%)
		1	A	29975	12	9	21	42	99.86	0.04	0.03	0.07	0.14
		2	G	4	0	30002	11	15	0.01	0	99.95	0.04	0.05
		3	A	30005	0	4	8	12	99.96	0	0.01	0.03	0.04
		4	A	29993	6	13	5	24	99.92	0.02	0.04	0.02	0.08
		5	G	5	4	30006	2	11	0.02	0.01	99.96	0.01	0.04
		6	C	6	29932	36	43	85	0.02	99.72	0.12	0.14	0.28
		7	A	29986	4	8	19	31	99.9	0.01	0.03	0.06	0.1
		8	A	29973	32	3	9	44	99.85	0.11	0.01	0.03	0.15
		9	C	4	29984	11	18	33	0.01	99.89	0.04	0.06	0.11
		10	A	29981	21	9	6	36	99.88	0.07	0.03	0.02	0.12
		11	G	6	5	30001	5	16	0.02	0.02	99.95	0.02	0.05
		12	C	4	29938	27	48	79	0.01	99.74	0.09	0.16	0.26
		13	A	29992	3	13	9	25	99.92	0.01	0.04	0.03	0.08
		14	G	7	3	29979	28	38	0.02	0.01	99.87	0.09	0.13
		15	C	0	29997	0	20	20	0	99.93	0	0.07	0.07
		16	A	29996	0	7	14	21	99.93	0	0.02	0.05	0.07
		17	G	5	0	30006	6	11	0.02	0	99.96	0.02	0.04
		18	A	30002	0	6	9	15	99.95	0	0.02	0.03	0.05
		19	G	6	3	29999	9	18	0.02	0.01	99.94	0.03	0.06
		20	A	30001	3	3	10	16	99.95	0.01	0.01	0.03	0.05
		PAM	C	5	29994	5	13	23	0.02	99.92	0.02	0.04	0.08
		PAM	G	5	4	29995	13	22	0.02	0.01	99.93	0.04	0.07
		PAM	G	9	3	29999	6	18	0.03	0.01	99.94	0.02	0.06
ID_04	#04	#	target_seq	No_A	No_C	No_G	No_T	No_Non_Target	ratio_A(%)	ratio_C(%)	ratio_G(%)	ratio_T(%)	ratio_non_target(%)
		1	A	22762	5	8	13	26	99.89	0.02	0.04	0.06	0.11
		2	G	3	0	22768	17	20	0.01	0	99.91	0.07	0.09
		3	A	22776	0	0	12	12	99.95	0	0	0.05	0.05
		4	A	22770	8	5	5	18	99.92	0.04	0.02	0.02	0.08
		5	G	3	3	22779	3	9	0.01	0.01	99.96	0.01	0.04
		6	C	7	22708	32	41	80	0.03	99.65	0.14	0.18	0.35
		7	A	22762	2	7	17	26	99.89	0.01	0.03	0.07	0.11
		8	A	22759	20	2	7	29	99.87	0.09	0.01	0.03	0.13
		9	C	3	22771	2	12	17	0.01	99.93	0.01	0.05	0.07
		10	A	22772	8	6	2	16	99.93	0.04	0.03	0.01	0.07
		11	G	3	3	22779	3	9	0.01	0.01	99.96	0.01	0.04
		12	C	6	22722	9	51	66	0.03	99.71	0.04	0.22	0.29
		13	A	22769	2	10	7	19	99.92	0.01	0.04	0.03	0.08
		14	G	4	0	22761	23	27	0.02	0	99.88	0.1	0.12
		15	C	0	22778	2	8	10	0	99.96	0.01	0.04	0.04
		16	A	22771	2	3	12	17	99.93	0.01	0.01	0.05	0.07
		17	G	3	2	22776	7	12	0.01	0.01	99.95	0.03	0.05
		18	A	22780	0	2	6	8	99.96	0	0.01	0.03	0.04
		19	G	3	4	22771	10	17	0.01	0.02	99.93	0.04	0.07
		20	A	22766	6	3	13	22	99.9	0.03	0.01	0.06	0.1
		PAM	C	3	22766	6	13	22	0.01	99.9	0.03	0.06	0.1
		PAM	G	11	4	22767	6	21	0.05	0.02	99.91	0.03	0.09
		PAM	G	10	4	22767	7	21	0.04	0.02	99.91	0.03	0.09
ID_05	#05	#	target_seq	No_A	No_C	No_G	No_T	No_Non_Target	ratio_A(%)	ratio_C(%)	ratio_G(%)	ratio_T(%)	ratio_non_target(%)
		1	A	29044	12	6	26	44	99.85	0.04	0.02	0.09	0.15
		2	G	2	2	29075	9	13	0.01	0.01	99.96	0.03	0.04
		3	A	29079	0	2	7	9	99.97	0	0.01	0.02	0.03
		4	A	29066	8	8	6	22	99.92	0.03	0.03	0.02	0.08
		5	G	13	4	29065	6	23	0.04	0.01	99.92	0.02	0.08
		6	C	4	28925	67	92	163	0.01	99.44	0.23	0.32	0.56
		7	A	29060	2	8	18	28	99.9	0.01	0.03	0.06	0.1
		8	A	29058	17	6	7	30	99.9	0.06	0.02	0.02	0.1
		9	C	5	29055	10	18	33	0.02	99.89	0.03	0.06	0.11
		10	A	29053	23	6	6	35	99.88	0.08	0.02	0.02	0.12
		11	G	12	6	29068	2	20	0.04	0.02	99.93	0.01	0.07
		12	C	11	28901	51	125	187	0.04	99.36	0.18	0.43	0.64
		13	A	29064	5	12	7	24	99.92	0.02	0.04	0.02	0.08
		14	G	10	4	29030	44	58	0.03	0.01	99.8	0.15	0.2
		15	C	2	29069	0	17	19	0.01	99.93	0	0.06	0.07
		16	A	29065	0	7	16	23	99.92	0	0.02	0.06	0.08
		17	G	4	3	29079	2	9	0.01	0.01	99.97	0.01	0.03
		18	A	29078	0	4	6	10	99.97	0	0.01	0.02	0.03
		19	G	6	7	29064	11	24	0.02	0.02	99.92	0.04	0.08
		20	A	29070	4	7	7	18	99.94	0.01	0.02	0.02	0.06
		PAM	C	7	29065	4	12	23	0.02	99.92	0.01	0.04	0.08
		PAM	G	10	4	29062	12	26	0.03	0.01	99.91	0.04	0.09
		PAM	G	9	2	29069	8	19	0.03	0.01	99.93	0.03	0.07
ID_06	#06	#	target_seq	No_A	No_C	No_G	No_T	No_Non_Target	ratio_A(%)	ratio_C(%)	ratio_G(%)	ratio_T(%)	ratio_non_target(%)
		1	A	26752	7	8	19	34	99.87	0.03	0.03	0.07	0.13
		2	G	3	2	26770	11	16	0.01	0.01	99.94	0.04	0.06
		3	A	26777	2	4	3	9	99.97	0.01	0.01	0.01	0.03
		4	A	26771	7	4	4	15	99.94	0.03	0.01	0.01	0.06
		5	G	6	3	26777	0	9	0.02	0.01	99.97	0	0.03
		6	C	3	26483	118	182	303	0.01	98.87	0.44	0.68	1.13
		7	A	26763	6	7	10	23	99.91	0.02	0.03	0.04	0.09
		8	A	26755	20	4	7	31	99.88	0.07	0.01	0.03	0.12
		9	C	2	26772	6	6	14	0.01	99.95	0.02	0.02	0.05
		10	A	26750	19	10	7	36	99.87	0.07	0.04	0.03	0.13
		11	G	6	3	26774	3	12	0.02	0.01	99.96	0.01	0.04
		12	C	5	26493	76	212	293	0.02	98.91	0.28	0.79	1.09
		13	A	26759	3	12	12	27	99.9	0.01	0.04	0.04	0.1
		14	G	7	7	26739	33	47	0.03	0.03	99.82	0.12	0.18
		15	C	5	26753	0	28	33	0.02	99.88	0	0.1	0.12
		16	A	26769	2	4	11	17	99.94	0.01	0.01	0.04	0.06
		17	G	2	0	26780	4	6	0.01	0	99.98	0.01	0.02
		18	A	26774	0	6	6	12	99.96	0	0.02	0.02	0.04
		19	G	0	4	26771	11	15	0	0.01	99.94	0.04	0.06
		20	A	26759	3	5	19	27	99.9	0.01	0.02	0.07	0.1
		PAM	C	10	26763	0	13	23	0.04	99.91	0	0.05	0.09
		PAM	G	4	5	26767	10	19	0.01	0.02	99.93	0.04	0.07
		PAM	G	7	0	26755	24	31	0.03	0	99.88	0.09	0.12
ID_07	#07	#	target_seq	No_A	No_C	No_G	No_T	No_Non_Target	ratio_A(%)	ratio_C(%)	ratio_G(%)	ratio_T(%)	ratio_non_target(%)
		1	A	28730	11	7	15	33	99.89	0.04	0.02	0.05	0.11
		2	G	0	0	28749	14	14	0	0	99.95	0.05	0.05
		3	A	28745	2	3	13	18	99.94	0.01	0.01	0.05	0.06
		4	A	28737	12	9	5	26	99.91	0.04	0.03	0.02	0.09
		5	G	6	4	28751	2	12	0.02	0.01	99.96	0.01	0.04
		6	C	8	28249	219	287	514	0.03	98.21	0.76	1	1.79
		7	A	28734	2	8	19	29	99.9	0.01	0.03	0.07	0.1
		8	A	28718	33	2	10	45	99.84	0.11	0.01	0.03	0.16
		9	C	5	28724	19	15	39	0.02	99.86	0.07	0.05	0.14
		10	A	28733	22	5	3	30	99.9	0.08	0.02	0.01	0.1
		11	G	4	2	28755	2	8	0.01	0.01	99.97	0.01	0.03
		12	C	8	28084	179	492	679	0.03	97.64	0.62	1.71	2.36
		13	A	28739	4	9	11	24	99.92	0.01	0.03	0.04	0.08
		14	G	10	0	28722	31	41	0.03	0	99.86	0.11	0.14
		15	C	4	28710	0	49	53	0.01	99.82	0	0.17	0.18
		16	A	28738	0	15	10	25	99.91	0	0.05	0.03	0.09
		17	G	5	0	28754	4	9	0.02	0	99.97	0.01	0.03
		18	A	28743	3	4	13	20	99.93	0.01	0.01	0.05	0.07
		19	G	8	7	28739	9	24	0.03	0.02	99.92	0.03	0.08
		20	A	28744	6	3	10	19	99.93	0.02	0.01	0.03	0.07
		PAM	C	5	28741	4	13	22	0.02	99.92	0.01	0.05	0.08
		PAM	G	9	9	28728	17	35	0.03	0.03	99.88	0.06	0.12
		PAM	G	11	0	28746	6	17	0.04	0	99.94	0.02	0.06
ID_08	#08	#	target_seq	No_A	No_C	No_G	No_T	No_Non_Target	ratio_A(%)	ratio_C(%)	ratio_G(%)	ratio_T(%)	ratio_non_target(%)
		1	A	19184	5	6	14	25	99.87	0.03	0.03	0.07	0.13
		2	G	4	0	19197	8	12	0.02	0	99.94	0.04	0.06
		3	A	19197	3	2	7	12	99.94	0.02	0.01	0.04	0.06
		4	A	19196	4	5	4	13	99.93	0.02	0.03	0.02	0.07
		5	G	2	0	19203	4	6	0.01	0	99.97	0.02	0.03
		6	C	4	19183	8	14	26	0.02	99.86	0.04	0.07	0.14
		7	A	19186	0	5	18	23	99.88	0	0.03	0.09	0.12
		8	A	19189	18	2	0	20	99.9	0.09	0.01	0	0.1
		9	C	3	19201	2	3	8	0.02	99.96	0.01	0.02	0.04
		10	A	19190	10	6	3	19	99.9	0.05	0.03	0.02	0.1
		11	G	2	3	19202	2	7	0.01	0.02	99.96	0.01	0.04
		12	C	4	19179	7	19	30	0.02	99.84	0.04	0.1	0.16
		13	A	19191	0	8	10	18	99.91	0	0.04	0.05	0.09
		14	G	6	7	19169	27	40	0.03	0.04	99.79	0.14	0.21
		15	C	2	19198	2	7	11	0.01	99.94	0.01	0.04	0.06
		16	A	19190	0	8	11	19	99.9	0	0.04	0.06	0.1
		17	G	4	2	19200	3	9	0.02	0.01	99.95	0.02	0.05
		18	A	19203	0	0	6	6	99.97	0	0	0.03	0.03
		19	G	4	4	19198	3	11	0.02	0.02	99.94	0.02	0.06
		20	A	19193	4	7	5	16	99.92	0.02	0.04	0.03	0.08
		PAM	C	5	19192	3	9	17	0.03	99.91	0.02	0.05	0.09
		PAM	G	9	3	19185	12	24	0.05	0.02	99.88	0.06	0.12
		PAM	G	7	4	19191	7	18	0.04	0.02	99.91	0.04	0.09
ID_09	#09	#	target_seq	No_A	No_C	No_G	No_T	No_Non_Target	ratio_A(%)	ratio_C(%)	ratio_G(%)	ratio_T(%)	ratio_non_target(%)
		1	A	25543	11	8	13	32	99.87	0.04	0.03	0.05	0.13
		2	G	3	2	25562	8	13	0.01	0.01	99.95	0.03	0.05
		3	A	25556	6	4	9	19	99.93	0.02	0.02	0.04	0.07
		4	A	25566	2	5	2	9	99.96	0.01	0.02	0.01	0.04
		5	G	13	2	25557	3	18	0.05	0.01	99.93	0.01	0.07
		6	C	3	25530	11	31	45	0.01	99.82	0.04	0.12	0.18
		7	A	25554	4	3	14	21	99.92	0.02	0.01	0.05	0.08
		8	A	25544	15	2	14	31	99.88	0.06	0.01	0.05	0.12
		9	C	2	25568	0	5	7	0.01	99.97	0	0.02	0.03
		10	A	25547	21	7	0	28	99.89	0.08	0.03	0	0.11
		11	G	0	3	25569	3	6	0	0.01	99.98	0.01	0.02
		12	C	5	25501	15	54	74	0.02	99.71	0.06	0.21	0.29
		13	A	25558	2	7	8	17	99.93	0.01	0.03	0.03	0.07
		14	G	7	5	25528	35	47	0.03	0.02	99.82	0.14	0.18
		15	C	0	25560	3	12	15	0	99.94	0.01	0.05	0.06
		16	A	25558	2	3	12	17	99.93	0.01	0.01	0.05	0.07
		17	G	6	0	25561	8	14	0.02	0	99.95	0.03	0.05
		18	A	25553	2	3	17	22	99.91	0.01	0.01	0.07	0.09
		19	G	8	11	25546	10	29	0.03	0.04	99.89	0.04	0.11
		20	A	25557	6	5	7	18	99.93	0.02	0.02	0.03	0.07
		PAM	C	9	25543	3	20	32	0.04	99.87	0.01	0.08	0.13
		PAM	G	7	2	25548	18	27	0.03	0.01	99.89	0.07	0.11
		PAM	G	11	2	25557	5	18	0.04	0.01	99.93	0.02	0.07
ID_10	#10	#	target_seq	No_A	No_C	No_G	No_T	No_Non_Target	ratio_A(%)	ratio_C(%)	ratio_G(%)	ratio_T(%)	ratio_non_target(%)
		1	A	27006	13	13	20	46	99.83	0.05	0.05	0.07	0.17
		2	G	2	0	27040	10	12	0.01	0	99.96	0.04	0.04
		3	A	27035	2	4	11	17	99.94	0.01	0.01	0.04	0.06
		4	A	27036	5	9	2	16	99.94	0.02	0.03	0.01	0.06
		5	G	3	0	27043	6	9	0.01	0	99.97	0.02	0.03
		6	C	10	26743	140	159	309	0.04	98.86	0.52	0.59	1.14
		7	A	27025	0	7	20	27	99.9	0	0.03	0.07	0.1
		8	A	27003	39	4	6	49	99.82	0.14	0.01	0.02	0.18
		9	C	10	27026	4	12	26	0.04	99.9	0.01	0.04	0.1
		10	A	27018	20	9	5	34	99.87	0.07	0.03	0.02	0.13
		11	G	3	3	27046	0	6	0.01	0.01	99.98	0	0.02
		12	C	9	26710	136	197	342	0.03	98.74	0.5	0.73	1.26
		13	A	27030	3	7	12	22	99.92	0.01	0.03	0.04	0.08
		14	G	13	3	27004	32	48	0.05	0.01	99.82	0.12	0.18
		15	C	4	27022	0	26	30	0.01	99.89	0	0.1	0.11
		16	A	27033	3	4	12	19	99.93	0.01	0.01	0.04	0.07
		17	G	4	2	27039	7	13	0.01	0.01	99.95	0.03	0.05
		18	A	27038	2	2	10	14	99.95	0.01	0.01	0.04	0.05
		19	G	6	10	27028	8	24	0.02	0.04	99.91	0.03	0.09
		20	A	27030	8	0	14	22	99.92	0.03	0	0.05	0.08
		PAM	C	12	27023	4	13	29	0.04	99.89	0.01	0.05	0.11
		PAM	G	11	3	27027	11	25	0.04	0.01	99.91	0.04	0.09
		PAM	G	12	2	27028	10	24	0.04	0.01	99.91	0.04	0.09
ID_11	#11	#	target_seq	No_A	No_C	No_G	No_T	No_Non_Target	ratio_A(%)	ratio_C(%)	ratio_G(%)	ratio_T(%)	ratio_non_target(%)
		1	A	28448	11	6	24	41	99.86	0.04	0.02	0.08	0.14
		2	G	3	0	28468	18	21	0.01	0	99.93	0.06	0.07
		3	A	28475	3	5	6	14	99.95	0.01	0.02	0.02	0.05
		4	A	28456	16	12	5	33	99.88	0.06	0.04	0.02	0.12
		5	G	6	3	28478	2	11	0.02	0.01	99.96	0.01	0.04
		6	C	3	28458	6	22	31	0.01	99.89	0.02	0.08	0.11
		7	A	28455	5	11	18	34	99.88	0.02	0.04	0.06	0.12
		8	A	28428	42	6	13	61	99.79	0.15	0.02	0.05	0.21
		9	C	3	28476	5	5	13	0.01	99.95	0.02	0.02	0.05
		10	A	28444	25	14	6	45	99.84	0.09	0.05	0.02	0.16
		11	G	5	3	28478	3	11	0.02	0.01	99.96	0.01	0.04
		12	C	7	28448	9	25	41	0.02	99.86	0.03	0.09	0.14
		13	A	28467	3	6	13	22	99.92	0.01	0.02	0.05	0.08
		14	G	6	3	28442	38	47	0.02	0.01	99.84	0.13	0.16
		15	C	5	28470	4	10	19	0.02	99.93	0.01	0.04	0.07
		16	A	28464	4	7	14	25	99.91	0.01	0.02	0.05	0.09
		17	G	4	2	28477	6	12	0.01	0.01	99.96	0.02	0.04
		18	A	28467	3	11	8	22	99.92	0.01	0.04	0.03	0.08
		19	G	3	9	28468	9	21	0.01	0.03	99.93	0.03	0.07
		20	A	28467	8	4	10	22	99.92	0.03	0.01	0.04	0.08
		PAM	C	5	28466	7	11	23	0.02	99.92	0.02	0.04	0.08
		PAM	G	11	4	28455	19	34	0.04	0.01	99.88	0.07	0.12
		PAM	G	2	0	28479	8	10	0.01	0	99.96	0.03	0.04
ID_12	#12	#	target_seq	No_A	No_C	No_G	No_T	No_Non_Target	ratio_A(%)	ratio_C(%)	ratio_G(%)	ratio_T(%)	ratio_non_target(%)
		1	A	0	0	0	0	0	99.86	0.05	0.04	0.06	0.14
		2	G	0	0	0	0	0	0	0	99.97	0.03	0.03
		3	A	0	0	0	0	0	99.94	0.01	0.01	0.03	0.06
		4	A	0	0	0	0	0	99.94	0.02	0.02	0.01	0.06
		5	G	0	0	0	0	0	0	0.02	99.96	0.02	0.04
		6	C	0	0	0	0	0	0.01	99.61	0.17	0.21	0.39
		7	A	0	0	0	0	0	99.93	0	0.02	0.05	0.07
		8	A	0	0	0	0	0	99.83	0.12	0.01	0.03	0.17
		9	C	0	0	0	0	0	0.02	99.96	0	0.01	0.04
		10	A	0	0	0	0	0	99.87	0.06	0.04	0.03	0.13
		11	G	0	0	0	0	0	0.01	0.01	99.96	0.01	0.04
		12	C	0	0	0	0	0	0.05	99.43	0.17	0.34	0.57
		13	A	0	0	0	0	0	99.89	0.02	0.02	0.06	0.11
		14	G	0	0	0	0	0	0.02	0.02	99.78	0.17	0.22
		15	C	0	0	0	0	0	0.02	99.93	0.01	0.04	0.07
		16	A	0	0	0	0	0	99.92	0	0.03	0.06	0.08
		17	G	0	0	0	0	0	0.01	0	99.98	0.01	0.02
		18	A	0	0	0	0	0	99.95	0.01	0.01	0.03	0.05
		19	G	0	0	0	0	0	0.01	0.03	99.93	0.03	0.07
		20	A	0	0	0	0	0	99.89	0.03	0.02	0.06	0.11
		PAM	C	0	0	0	0	0	0.02	99.93	0.01	0.04	0.07
		PAM	G	0	0	0	0	0	0.04	0.01	99.89	0.06	0.11
		PAM	G	0	0	0	0	0	0.02	0.01	99.93	0.03	0.07
ID_13	#13	#	target_seq	No_A	No_C	No_G	No_T	No_Non_Target	ratio_A(%)	ratio_C(%)	ratio_G(%)	ratio_T(%)	ratio_non_target(%)
		1	A	28658	14	11	16	41	99.86	0.03	0.04	0.08	0.14
		2	G	0	0	28690	9	9	0.01	0	99.96	0.03	0.04
		3	A	28682	3	4	10	17	99.95	0.01	0.02	0.03	0.05
		4	A	28683	6	6	4	16	99.95	0.02	0.02	0.02	0.05
		5	G	0	6	28687	6	12	0.02	0	99.95	0.03	0.05
		6	C	2	28586	50	61	113	0.01	99.42	0.24	0.33	0.58
		7	A	28678	0	6	15	21	99.89	0	0.03	0.08	0.11
		8	A	28651	35	4	9	48	99.9	0.06	0.01	0.03	0.1
		9	C	7	28688	0	4	11	0.03	99.95	0	0.03	0.05
		10	A	28661	18	12	8	38	99.89	0.04	0.04	0.03	0.11
		11	G	3	4	28688	4	11	0.02	0	99.96	0.02	0.04
		12	C	15	28536	50	98	163	0.02	99.29	0.2	0.5	0.71
		13	A	28667	7	7	18	32	99.93	0.01	0.01	0.05	0.07
		14	G	7	5	28637	50	62	0.04	0.01	99.84	0.1	0.16
		15	C	6	28679	2	12	20	0.01	99.91	0.02	0.06	0.09
		16	A	28675	0	8	16	24	99.91	0.01	0.04	0.04	0.09
		17	G	3	0	28693	3	6	0	0.01	99.98	0.02	0.02
		18	A	28684	2	4	9	15	99.94	0.01	0.01	0.04	0.06
		19	G	2	9	28680	8	19	0.02	0.02	99.92	0.05	0.08
		20	A	28668	8	6	17	31	99.93	0.02	0.03	0.03	0.07
		PAM	C	6	28680	2	11	19	0.01	99.91	0.02	0.06	0.09
		PAM	G	11	3	28667	18	32	0.04	0.01	99.87	0.08	0.13
		PAM	G	7	3	28679	10	20	0.01	0.02	99.93	0.04	0.07
ID_14	#14	#	target_seq	No_A	No_C	No_G	No_T	No_Non_Target	ratio_A(%)	ratio_C(%)	ratio_G(%)	ratio_T(%)	ratio_non_target(%)
		1	A	31211	10	11	24	45	99.84	0.05	0.04	0.07	0.16
		2	G	3	0	31245	8	11	0.01	0.01	99.93	0.05	0.07
		3	A	31239	2	5	10	17	99.96	0	0.01	0.03	0.04
		4	A	31239	5	7	5	17	99.93	0.03	0.02	0.03	0.07
		5	G	7	0	31239	10	17	0.01	0.01	99.96	0.01	0.04
		6	C	3	31074	75	104	182	0.02	99.83	0.08	0.07	0.17
		7	A	31222	0	10	24	34	99.92	0	0.01	0.07	0.08
		8	A	31225	20	2	9	31	99.88	0.06	0.01	0.05	0.12
		9	C	9	31239	0	8	17	0.02	99.93	0.03	0.02	0.07
		10	A	31222	14	12	8	34	99.89	0.07	0.02	0.01	0.11
		11	G	7	0	31244	5	12	0.01	0.01	99.98	0	0.02
		12	C	5	31033	62	156	223	0.01	99.85	0.05	0.09	0.15
		13	A	31235	3	3	15	21	99.92	0.01	0.01	0.05	0.08
		14	G	14	3	31207	32	49	0.03	0.02	99.85	0.11	0.15
		15	C	4	31228	6	18	28	0.01	99.9	0	0.08	0.1
		16	A	31229	2	11	14	27	99.93	0	0.03	0.05	0.07
		17	G	0	2	31249	5	7	0.02	0.01	99.94	0.03	0.06
		18	A	31238	2	4	12	18	99.97	0	0.01	0.02	0.03
		19	G	5	5	31231	15	25	0.01	0.01	99.92	0.06	0.08
		20	A	31233	6	9	8	23	99.92	0.03	0.02	0.03	0.08
		PAM	C	2	31229	5	20	27	0.03	99.93	0.01	0.03	0.07
		PAM	G	14	2	31216	24	40	0.05	0.02	99.88	0.06	0.12
		PAM	G	4	5	31234	13	22	0.02	0.01	99.94	0.03	0.06
ID_15	#15	#	target_seq	No_A	No_C	No_G	No_T	No_Non_Target	ratio_A(%)	ratio_C(%)	ratio_G(%)	ratio_T(%)	ratio_non_target(%)
		1	A	27203	13	11	19	43	99.93	0.04	0.02	0.01	0.07
		2	G	2	4	27227	13	19	0	0.03	99.97	0	0.03
		3	A	27234	0	4	8	12	99.96	0.01	0	0.03	0.04
		4	A	27226	7	6	7	20	100	0	0	0	0
		5	G	4	2	27236	4	10	0.02	0	99.98	0	0.02
		6	C	5	27201	22	18	45	0.04	87.8	7.12	5.04	12.2
		7	A	27225	0	3	18	21	99.91	0	0.01	0.07	0.09
		8	A	27213	17	3	13	33	99.88	0.09	0	0.02	0.12
		9	C	6	27228	7	5	18	0	99.35	0	0.65	0.65
		10	A	27217	20	6	3	29	99.91	0.06	0.04	0	0.09
		11	G	3	3	27240	0	6	0.01	0	99.69	0.3	0.31
		12	C	4	27204	14	24	42	0.01	85.02	3.58	11.39	14.98
		13	A	27225	4	4	13	21	99.95	0	0.02	0.03	0.05
		14	G	7	5	27204	30	42	0.02	0	99.89	0.09	0.11
		15	C	3	27220	0	23	26	0.15	98.85	0.13	0.88	1.15
		16	A	27226	0	7	13	20	99.95	0	0	0.05	0.05
		17	G	5	3	27231	7	15	0	0.01	99.99	0	0.01
		18	A	27237	0	3	6	9	99.96	0	0.02	0.02	0.04
		19	G	2	4	27223	17	23	0	0.02	99.77	0.21	0.23
		20	A	27223	9	5	9	23	99.97	0.01	0	0.01	0.03
		PAM	C	8	27226	3	9	20	0.01	99.97	0	0.01	0.03
		PAM	G	14	5	27212	15	34	0.03	0	99.93	0.04	0.07
		PAM	G	5	2	27231	8	15	0	0	99.97	0.03	0.03
ID_16	#16	#	target_seq	No_A	No_C	No_G	No_T	No_Non_Target	ratio_A(%)	ratio_C(%)	ratio_G(%)	ratio_T(%)	ratio_non_target(%)
		1	A	13773	5	3	2	10	99.88	0.02	0.03	0.07	0.12
		2	G	0	4	13779	0	4	0.02	0	99.91	0.06	0.09
		3	A	13777	2	0	4	6	99.97	0.01	0	0.02	0.03
		4	A	13783	0	0	0	0	99.93	0.03	0.02	0.02	0.07
		5	G	3	0	13780	0	3	0.01	0	99.98	0.01	0.02
		6	C	5	12102	981	695	1681	0.01	99.91	0.04	0.05	0.09
		7	A	13771	0	2	10	12	99.89	0	0.02	0.08	0.11
		8	A	13767	13	0	3	16	99.87	0.07	0.02	0.04	0.13
		9	C	0	13694	0	89	89	0.01	99.92	0.01	0.06	0.08
		10	A	13770	8	5	0	13	99.89	0.06	0.02	0.02	0.11
		11	G	2	0	13740	41	43	0.01	0.01	99.97	0.01	0.03
		12	C	2	11718	493	1570	2065	0.03	99.8	0.06	0.1	0.2
		13	A	13776	0	3	4	7	99.93	0	0.03	0.04	0.07
		14	G	3	0	13768	12	15	0.03	0.01	99.79	0.16	0.21
		15	C	20	13624	18	121	159	0.02	99.95	0.01	0.01	0.05
		16	A	13776	0	0	7	7	99.9	0	0.03	0.06	0.1
		17	G	0	2	13781	0	2	0	0.01	99.98	0.01	0.02
		18	A	13777	0	3	3	6	99.95	0	0.02	0.03	0.05
		19	G	0	3	13751	29	32	0.01	0.02	99.94	0.03	0.06
		20	A	13779	2	0	2	4	99.94	0.02	0.02	0.02	0.06
		PAM	C	2	13779	0	2	4	0.04	99.91	0.01	0.04	0.09
		PAM	G	4	0	13774	5	9	0.05	0.04	99.88	0.04	0.12
		PAM	G	0	0	13779	4	4	0.03	0.01	99.93	0.03	0.07
ID_17	#17	#	target_seq	No_A	No_C	No_G	No_T	No_Non_Target	ratio_A(%)	ratio_C(%)	ratio_G(%)	ratio_T(%)	ratio_non_target(%)
		1	A	28060	6	8	20	34	99.88	0.01	0.05	0.06	0.12
		2	G	7	0	28070	17	24	0.02	0	99.94	0.04	0.06
		3	A	28086	2	0	6	8	99.96	0.02	0.01	0	0.04
		4	A	28075	8	6	5	19	99.95	0.01	0.01	0.02	0.05
		5	G	3	0	28089	2	5	0	0.02	99.98	0	0.02
		6	C	2	28068	10	14	26	0.03	99.15	0.34	0.49	0.85
		7	A	28064	0	7	23	30	99.89	0.01	0.04	0.06	0.11
		8	A	28058	20	5	11	36	99.78	0.13	0.02	0.06	0.22
		9	C	3	28072	3	16	22	0	99.92	0.04	0.04	0.08
		10	A	28063	18	7	6	31	99.9	0.07	0.03	0	0.1
		11	G	3	3	28085	3	9	0.01	0.01	99.97	0	0.03
		12	C	9	28039	17	29	55	0.02	98.94	0.21	0.82	1.06
		13	A	28073	0	9	12	21	99.92	0.02	0.04	0.02	0.08
		14	G	9	4	28036	45	58	0.01	0	99.85	0.13	0.15
		15	C	6	28081	3	4	13	0.02	99.86	0.01	0.11	0.14
		16	A	28067	0	9	18	27	99.92	0	0.02	0.06	0.08
		17	G	0	2	28088	4	6	0	0	99.97	0.03	0.03
		18	A	28081	0	5	8	13	99.92	0.01	0	0.06	0.08
		19	G	2	6	28077	9	17	0.03	0	99.91	0.06	0.09
		20	A	28077	5	7	5	17	99.92	0.02	0.01	0.04	0.08
		PAM	C	11	28069	3	11	25	0.01	99.92	0.02	0.05	0.08
		PAM	G	13	11	28060	10	34	0.02	0.01	99.94	0.02	0.06
		PAM	G	9	2	28074	9	20	0.04	0	99.94	0.02	0.06
ID_01	#18	#	target_seq	No_A	No_C	No_G	No_T	No_Non_Target	ratio_A(%)	ratio_C(%)	ratio_G(%)	ratio_T(%)	ratio_non_target(%)
		1	A	12398	0	0	4	4	99.94	0	0.04	0.02	0.06
		2	G	0	0	12402	0	0	0	0	99.98	0.02	0.02
		3	A	12400	0	2	0	2	100	0	0	0	0
		4	A	12400	0	0	2	2	99.98	0.02	0	0	0.02
		5	G	0	0	12402	0	0	0	0	99.98	0.02	0.02
		6	C	0	12400	0	2	2	0.03	99.92	0.04	0.02	0.08
		7	A	12399	0	0	3	3	99.96	0	0	0.04	0.04
		8	A	12392	2	4	4	10	99.96	0	0	0.04	0.04
		9	C	0	12399	0	3	3	0	99.97	0	0.03	0.03
		10	A	12396	2	4	0	6	99.95	0.03	0	0.02	0.05
		11	G	0	0	12400	2	2	0.04	0	99.96	0	0.04
		12	C	2	12397	0	3	5	0	99.83	0.06	0.11	0.17
		13	A	12398	0	0	4	4	99.91	0	0.03	0.06	0.09
		14	G	4	2	12393	3	9	0.03	0	99.97	0	0.03
		15	C	4	12392	2	4	10	0.02	99.97	0.02	0	0.03
		16	A	12394	0	0	8	8	99.87	0	0.02	0.11	0.13
		17	G	0	0	12402	0	0	0	0	99.98	0.02	0.02
		18	A	12400	0	0	2	2	99.98	0	0.02	0	0.02
		19	G	5	0	12397	0	5	0	0	100	0	0
		20	A	12398	0	0	4	4	99.97	0	0.03	0	0.03
		PAM	C	0	12402	0	0	0	0	99.97	0	0.03	0.03
		PAM	G	3	4	12395	0	7	0	0	100	0	0
		PAM	G	4	4	12388	6	14	0.02	0.02	99.97	0	0.03
ID_02	#19	#	target_seq	No_A	No_C	No_G	No_T	No_Non_Target	ratio_A(%)	ratio_C(%)	ratio_G(%)	ratio_T(%)	ratio_non_target(%)
		1	A	11933	0	5	2	7	99.95	0	0.01	0.04	0.05
		2	G	0	0	11938	2	2	0.03	0	99.97	0	0.03
		3	A	11940	0	0	0	0	99.98	0	0	0.02	0.02
		4	A	11938	2	0	0	2	99.98	0	0.02	0	0.02
		5	G	0	0	11938	2	2	0	0	100	0	0
		6	C	3	11930	5	2	10	0	99.97	0	0.03	0.03
		7	A	11935	0	0	5	5	100	0	0	0	0
		8	A	11935	0	0	5	5	99.96	0.01	0	0.03	0.04
		9	C	0	11937	0	3	3	0	100	0	0	0
		10	A	11934	4	0	2	6	99.99	0	0.01	0	0.01
		11	G	5	0	11935	0	5	0.02	0	99.98	0	0.02
		12	C	0	11920	7	13	20	0	99.98	0	0.02	0.02
		13	A	11929	0	4	7	11	99.94	0	0.01	0.04	0.06
		14	G	4	0	11936	0	4	0	0.01	99.99	0	0.01
		15	C	2	11936	2	0	4	0.01	99.94	0.01	0.03	0.06
		16	A	11925	0	2	13	15	99.91	0	0	0.09	0.09
		17	G	0	0	11938	2	2	0	0.02	99.96	0.02	0.04
		18	A	11938	0	2	0	2	99.97	0	0.01	0.01	0.03
		19	G	0	0	11940	0	0	0.01	0.04	99.94	0	0.06
		20	A	11937	0	3	0	3	99.99	0.01	0	0	0.01
		PAM	C	0	11937	0	3	3	0.01	99.99	0	0	0.01
		PAM	G	0	0	11940	0	0	0.05	0.01	99.91	0.02	0.09
		PAM	G	2	2	11936	0	4	0.02	0.02	99.96	0	0.04
ID_03	#20	#	target_seq	No_A	No_C	No_G	No_T	No_Non_Target	ratio_A(%)	ratio_C(%)	ratio_G(%)	ratio_T(%)	ratio_non_target(%)
		1	A	13893	0	2	5	7	99.92	0	0.03	0.05	0.08
		2	G	4	0	13896	0	4	0	0	100	0	0
		3	A	13897	0	0	3	3	100	0	0	0	0
		4	A	13897	0	3	0	3	100	0	0	0	0
		5	G	0	0	13900	0	0	0	0	100	0	0
		6	C	0	13896	0	4	4	0.03	99.97	0	0	0.03
		7	A	13900	0	0	0	0	99.95	0	0	0.05	0.05
		8	A	13894	2	0	4	6	99.97	0	0	0.03	0.03
		9	C	0	13900	0	0	0	0	99.97	0	0.03	0.03
		10	A	13898	0	2	0	2	99.95	0	0	0.05	0.05
		11	G	3	0	13897	0	3	0	0	100	0	0
		12	C	0	13897	0	3	3	0	99.95	0	0.05	0.05
		13	A	13892	0	2	6	8	99.93	0.03	0	0.03	0.07
		14	G	0	2	13898	0	2	0	0	99.95	0.05	0.05
		15	C	2	13892	2	4	8	0	100	0	0	0
		16	A	13887	0	0	13	13	99.88	0	0	0.12	0.12
		17	G	0	3	13894	3	6	0	0	100	0	0
		18	A	13896	0	2	2	4	99.97	0	0	0.03	0.03
		19	G	2	6	13892	0	8	0	0.03	99.97	0	0.03
		20	A	13898	2	0	0	2	99.97	0	0.03	0	0.03
		PAM	C	2	13898	0	0	2	0	100	0	0	0
		PAM	G	7	2	13888	3	12	0.05	0.03	99.92	0	0.08
		PAM	G	3	3	13894	0	6	0.03	0	99.97	0	0.03
ID_04	#21	#	target_seq	No_A	No_C	No_G	No_T	No_Non_Target	ratio_A(%)	ratio_C(%)	ratio_G(%)	ratio_T(%)	ratio_non_target(%)
		1	A	5889	0	2	3	5	99.95	0	0.01	0.04	0.05
		2	G	0	0	5894	0	0	0	0	100	0	0
		3	A	5894	0	0	0	0	100	0	0	0	0
		4	A	5894	0	0	0	0	99.98	0.02	0	0	0.02
		5	G	0	0	5894	0	0	0.04	0	99.96	0	0.04
		6	C	2	5892	0	0	2	0.01	99.96	0	0.02	0.04
		7	A	5891	0	0	3	3	99.96	0	0.01	0.03	0.04
		8	A	5892	0	0	2	2	99.97	0.01	0	0.01	0.03
		9	C	0	5892	0	2	2	0	99.96	0	0.04	0.04
		10	A	5891	0	0	3	3	99.94	0.01	0.04	0	0.06
		11	G	0	0	5894	0	0	0	0	100	0	0
		12	C	0	5891	0	3	3	0.01	99.96	0	0.03	0.04
		13	A	5890	2	0	2	4	99.92	0.01	0.04	0.02	0.08
		14	G	0	0	5891	3	3	0.02	0.02	99.92	0.04	0.08
		15	C	0	5894	0	0	0	0	99.92	0.03	0.05	0.08
		16	A	5887	0	0	7	7	99.86	0	0.03	0.11	0.14
		17	G	0	0	5894	0	0	0.01	0.02	99.96	0	0.04
		18	A	5892	0	0	2	2	99.99	0	0.01	0	0.01
		19	G	0	2	5892	0	2	0	0.04	99.96	0	0.04
		20	A	5892	0	2	0	2	99.92	0	0.02	0.06	0.08
		PAM	C	0	5894	0	0	0	0.01	99.99	0	0	0.01
		PAM	G	3	2	5889	0	5	0.04	0	99.96	0	0.04
		PAM	G	2	0	5892	0	2	0.02	0.01	99.92	0.04	0.08
ID_05	#22	#	target_seq	No_A	No_C	No_G	No_T	No_Non_Target	ratio_A(%)	ratio_C(%)	ratio_G(%)	ratio_T(%)	ratio_non_target(%)
		1	A	13550	0	2	5	7	99.97	0	0	0.03	0.03
		2	G	0	0	13557	0	0	0	0	100	0	0
		3	A	13557	0	0	0	0	100	0	0	0	0
		4	A	13554	3	0	0	3	99.91	0.03	0.03	0.03	0.09
		5	G	6	0	13551	0	6	0	0	100	0	0
		6	C	2	13552	0	3	5	0	99.92	0	0.08	0.08
		7	A	13551	0	2	4	6	100	0	0	0	0
		8	A	13553	2	0	2	4	100	0	0	0	0
		9	C	0	13552	0	5	5	0	99.91	0	0.09	0.09
		10	A	13549	2	6	0	8	100	0	0	0	0
		11	G	0	0	13557	0	0	0	0	100	0	0
		12	C	2	13551	0	4	6	0	99.94	0	0.06	0.06
		13	A	13546	2	6	3	11	100	0	0	0	0
		14	G	3	3	13546	5	11	0.03	0	99.97	0	0.03
		15	C	0	13546	4	7	11	0.06	99.88	0	0.06	0.12
		16	A	13538	0	4	15	19	99.92	0	0	0.08	0.08
		17	G	2	3	13552	0	5	0	0	100	0	0
		18	A	13555	0	2	0	2	99.97	0	0	0.03	0.03
		19	G	0	5	13552	0	5	0	0	100	0	0
		20	A	13546	0	3	8	11	99.94	0	0	0.06	0.06
		PAM	C	2	13555	0	0	2	0	99.97	0	0.03	0.03
		PAM	G	5	0	13552	0	5	0.05	0	99.95	0	0.05
		PAM	G	3	2	13546	6	11	0	0	100	0	0
ID_06	#23	#	target_seq	No_A	No_C	No_G	No_T	No_Non_Target	ratio_A(%)	ratio_C(%)	ratio_G(%)	ratio_T(%)	ratio_non_target(%)
		1	A	6617	0	0	2	2	99.92	0	0.03	0.05	0.08
		2	G	0	0	6619	0	0	0.01	0	99.98	0.01	0.02
		3	A	6619	0	0	0	0	99.9	0.01	0.02	0.07	0.1
		4	A	6613	2	2	2	6	99.97	0.02	0.01	0.01	0.03
		5	G	0	0	6619	0	0	0.01	0.01	99.98	0	0.02
		6	C	0	6614	0	5	5	0.02	99.95	0.01	0.02	0.05
		7	A	6619	0	0	0	0	99.97	0	0.02	0.01	0.03
		8	A	6619	0	0	0	0	99.96	0	0.02	0.02	0.04
		9	C	0	6613	0	6	6	0.01	99.97	0	0.03	0.03
		10	A	6619	0	0	0	0	99.93	0.02	0.04	0.02	0.07
		11	G	0	0	6619	0	0	0.02	0.01	99.97	0	0.03
		12	C	0	6615	0	4	4	0.01	99.91	0.04	0.04	0.09
		13	A	6619	0	0	0	0	99.92	0.01	0.04	0.03	0.08
		14	G	2	0	6617	0	2	0.03	0.02	99.95	0.01	0.05
		15	C	4	6611	0	4	8	0.01	99.92	0.05	0.03	0.08
		16	A	6614	0	0	5	5	99.88	0	0.02	0.11	0.12
		17	G	0	0	6619	0	0	0.03	0	99.97	0	0.03
		18	A	6617	0	0	2	2	99.96	0	0.02	0.03	0.04
		19	G	0	0	6619	0	0	0.01	0	99.98	0.01	0.02
		20	A	6615	0	0	4	4	99.96	0	0.02	0.02	0.04
		PAM	C	0	6617	0	2	2	0	99.92	0.02	0.06	0.08
		PAM	G	3	0	6616	0	3	0.04	0.03	99.92	0.02	0.08
		PAM	G	0	0	6619	0	0	0.01	0.01	99.97	0.01	0.03
ID_07	#24	#	target_seq	No_A	No_C	No_G	No_T	No_Non_Target	ratio_A(%)	ratio_C(%)	ratio_G(%)	ratio_T(%)	ratio_non_target(%)
		1	A	23765	0	8	12	20	99.85	0.02	0.02	0.11	0.15
		2	G	3	0	23780	2	5	0	0	100	0	0
		3	A	23762	2	4	17	23	99.97	0.01	0.02	0.01	0.03
		4	A	23777	4	2	2	8	99.96	0.02	0.03	0	0.04
		5	G	3	2	23780	0	5	0.01	0.01	99.98	0	0.02
		6	C	4	23773	3	5	12	0.01	99.96	0.01	0.02	0.04
		7	A	23779	0	4	2	6	99.96	0.01	0.02	0.02	0.04
		8	A	23775	0	5	5	10	99.95	0.02	0.01	0.02	0.05
		9	C	2	23777	0	6	8	0.02	99.96	0	0.02	0.04
		10	A	23768	4	9	4	17	99.97	0.01	0.01	0.01	0.03
		11	G	5	3	23777	0	8	0.01	0.01	99.98	0	0.02
		12	C	2	23764	9	10	21	0	99.97	0.02	0.02	0.03
		13	A	23766	2	9	8	19	99.94	0.01	0.03	0.02	0.06
		14	G	6	4	23773	2	12	0.01	0.02	99.97	0	0.03
		15	C	2	23765	11	7	20	0.02	99.92	0.03	0.03	0.08
		16	A	23756	0	4	25	29	99.9	0	0.02	0.09	0.1
		17	G	6	0	23779	0	6	0.02	0	99.98	0	0.02
		18	A	23775	0	4	6	10	99.97	0	0.02	0.02	0.03
		19	G	2	0	23781	2	4	0.01	0	99.99	0	0.01
		20	A	23775	0	5	5	10	99.97	0	0.02	0.01	0.03
		PAM	C	0	23765	5	15	20	0	99.97	0	0.03	0.03
		PAM	G	9	7	23765	4	20	0.01	0.03	99.94	0.02	0.06
		PAM	G	3	2	23777	3	8	0.01	0	99.97	0.02	0.03
ID_08	#25	#	target_seq	No_A	No_C	No_G	No_T	No_Non_Target	ratio_A(%)	ratio_C(%)	ratio_G(%)	ratio_T(%)	ratio_non_target(%)
		1	A	23082	4	5	26	35	99.92	0	0.02	0.06	0.08
		2	G	0	0	23117	0	0	0	0	100	0	0
		3	A	23109	2	4	2	8	99.97	0	0	0.03	0.03
		4	A	23107	4	6	0	10	100	0	0	0	0
		5	G	2	2	23113	0	4	0	0.03	99.97	0	0.03
		6	C	3	23108	2	4	9	0.03	99.95	0.03	0	0.05
		7	A	23107	2	4	4	10	99.98	0.02	0	0	0.02
		8	A	23105	4	3	5	12	99.98	0	0	0.02	0.02
		9	C	4	23108	0	5	9	0	99.96	0	0.04	0.04
		10	A	23109	2	3	3	8	99.96	0	0.03	0.02	0.04
		11	G	3	2	23112	0	5	0.02	0	99.98	0	0.02
		12	C	0	23109	4	4	8	0.02	99.92	0	0.06	0.08
		13	A	23103	2	7	5	14	99.91	0.03	0.04	0.02	0.09
		14	G	3	4	23110	0	7	0	0.04	99.96	0	0.04
		15	C	4	23099	7	7	18	0	99.93	0.02	0.05	0.07
		16	A	23093	0	4	20	24	99.94	0	0	0.06	0.06
		17	G	5	0	23112	0	5	0.02	0	99.98	0	0.02
		18	A	23109	0	4	4	8	99.98	0	0	0.02	0.02
		19	G	2	0	23115	0	2	0	0	100	0	0
		20	A	23110	0	4	3	7	99.96	0	0	0.04	0.04
		PAM	C	0	23111	0	6	6	0	99.97	0	0.03	0.03
		PAM	G	3	6	23103	5	14	0.04	0	99.94	0.03	0.06
		PAM	G	3	0	23110	4	7	0.02	0	99.96	0.03	0.04
ID_09	#26	#	target_seq	No_A	No_C	No_G	No_T	No_Non_Target	ratio_A(%)	ratio_C(%)	ratio_G(%)	ratio_T(%)	ratio_non_target(%)
		1	A	11364	0	2	7	9	99.92	0	0.02	0.06	0.08
		2	G	0	0	11373	0	0	0	0	100	0	0
		3	A	11370	0	0	3	3	99.97	0	0	0.03	0.03
		4	A	11373	0	0	0	0	100	0	0	0	0
		5	G	0	3	11370	0	3	0	0.03	99.97	0	0.03
		6	C	3	11367	3	0	6	0.03	99.95	0.03	0	0.05
		7	A	11371	2	0	0	2	99.98	0.02	0	0	0.02
		8	A	11371	0	0	2	2	99.98	0	0	0.02	0.02
		9	C	0	11369	0	4	4	0	99.96	0	0.04	0.04
		10	A	11368	0	3	2	5	99.96	0	0.03	0.02	0.04
		11	G	2	0	11371	0	2	0.02	0	99.98	0	0.02
		12	C	2	11364	0	7	9	0.02	99.92	0	0.06	0.08
		13	A	11363	3	5	2	10	99.91	0.03	0.04	0.02	0.09
		14	G	0	4	11369	0	4	0	0.04	99.96	0	0.04
		15	C	0	11365	2	6	8	0	99.93	0.02	0.05	0.07
		16	A	11366	0	0	7	7	99.94	0	0	0.06	0.06
		17	G	2	0	11371	0	2	0.02	0	99.98	0	0.02
		18	A	11371	0	0	2	2	99.98	0	0	0.02	0.02
		19	G	0	0	11373	0	0	0	0	100	0	0
		20	A	11369	0	0	4	4	99.96	0	0	0.04	0.04
		PAM	C	0	11370	0	3	3	0	99.97	0	0.03	0.03
		PAM	G	4	0	11366	3	7	0.04	0	99.94	0.03	0.06
		PAM	G	2	0	11368	3	5	0.02	0	99.96	0.03	0.04
ID_10	#27	#	target_seq	No_A	No_C	No_G	No_T	No_Non_Target	ratio_A(%)	ratio_C(%)	ratio_G(%)	ratio_T(%)	ratio_non_target(%)
		1	A	12525	2	2	6	10	99.92	0.02	0.02	0.05	0.08
		2	G	5	0	12530	0	5	0.04	0	99.96	0	0.04
		3	A	12530	3	0	2	5	99.96	0.02	0	0.02	0.04
		4	A	12528	0	5	2	7	99.94	0	0.04	0.02	0.06
		5	G	3	0	12532	0	3	0.02	0	99.98	0	0.02
		6	C	0	12525	4	6	10	0	99.92	0.03	0.05	0.08
		7	A	12528	0	4	3	7	99.94	0	0.03	0.02	0.06
		8	A	12533	0	0	2	2	99.98	0	0	0.02	0.02
		9	C	0	12533	0	2	2	0	99.98	0	0.02	0.02
		10	A	12531	2	2	0	4	99.97	0.02	0.02	0	0.03
		11	G	4	0	12531	0	4	0.03	0	99.97	0	0.03
		12	C	0	12524	4	7	11	0	99.91	0.03	0.06	0.09
		13	A	12530	0	2	3	5	99.96	0	0.02	0.02	0.04
		14	G	0	2	12529	4	6	0	0.02	99.95	0.03	0.05
		15	C	2	12523	8	2	12	0.02	99.9	0.06	0.02	0.1
		16	A	12527	0	4	4	8	99.94	0	0.03	0.03	0.06
		17	G	0	0	12535	0	0	0	0	100	0	0
		18	A	12532	0	0	3	3	99.98	0	0	0.02	0.02
		19	G	0	2	12533	0	2	0	0.02	99.98	0	0.02
		20	A	12531	0	2	2	4	99.97	0	0.02	0.02	0.03
		PAM	C	0	12533	0	2	2	0	99.98	0	0.02	0.02
		PAM	G	3	2	12530	0	5	0.02	0.02	99.96	0	0.04
		PAM	G	2	0	12530	3	5	0.02	0	99.96	0.02	0.04
ID_11	#28	#	target_seq	No_A	No_C	No_G	No_T	No_Non_Target	ratio_A(%)	ratio_C(%)	ratio_G(%)	ratio_T(%)	ratio_non_target(%)
		1	A	9492	0	4	0	4	99.96	0	0.04	0	0.04
		2	G	0	0	9496	0	0	0	0	100	0	0
		3	A	9494	2	0	0	2	99.98	0.02	0	0	0.02
		4	A	9492	0	2	2	4	99.96	0	0.02	0.02	0.04
		5	G	2	0	9494	0	2	0.02	0	99.98	0	0.02
		6	C	0	9492	2	2	4	0	99.96	0.02	0.02	0.04
		7	A	9493	0	3	0	3	99.97	0	0.03	0	0.03
		8	A	9494	0	0	2	2	99.98	0	0	0.02	0.02
		9	C	0	9496	0	0	0	0	100	0	0	0
		10	A	9494	2	0	0	2	99.98	0.02	0	0	0.02
		11	G	0	0	9496	0	0	0	0	100	0	0
		12	C	0	9489	4	3	7	0	99.93	0.04	0.03	0.07
		13	A	9491	3	2	0	5	99.95	0.03	0.02	0	0.05
		14	G	3	0	9493	0	3	0.03	0	99.97	0	0.03
		15	C	3	9485	2	6	11	0.03	99.88	0.02	0.06	0.12
		16	A	9484	0	0	12	12	99.87	0	0	0.13	0.13
		17	G	0	0	9496	0	0	0	0	100	0	0
		18	A	9492	0	2	2	4	99.96	0	0.02	0.02	0.04
		19	G	0	3	9493	0	3	0	0.03	99.97	0	0.03
		20	A	9496	0	0	0	0	100	0	0	0	0
		PAM	C	0	9496	0	0	0	0	100	0	0	0
		PAM	G	2	3	9488	3	8	0.02	0.03	99.92	0.03	0.08
		PAM	G	0	3	9493	0	3	0	0.03	99.97	0	0.03
ID_12	#29	#	target_seq	No_A	No_C	No_G	No_T	No_Non_Target	ratio_A(%)	ratio_C(%)	ratio_G(%)	ratio_T(%)	ratio_non_target(%)
		1	A	12126	0	6	4	10	99.92	0	0.05	0.03	0.08
		2	G	2	0	12131	3	5	0.02	0	99.96	0.02	0.04
		3	A	12130	0	2	4	6	99.95	0	0.02	0.03	0.05
		4	A	12131	0	3	2	5	99.96	0	0.02	0.02	0.04
		5	G	2	0	12134	0	2	0.02	0	99.98	0	0.02
		6	C	0	12133	0	3	3	0	99.98	0	0.02	0.02
		7	A	12129	0	7	0	7	99.94	0	0.06	0	0.06
		8	A	12127	2	3	4	9	99.93	0.02	0.02	0.03	0.07
		9	C	0	12134	0	2	2	0	99.98	0	0.02	0.02
		10	A	12133	3	0	0	3	99.98	0.02	0	0	0.02
		11	G	2	0	12134	0	2	0.02	0	99.98	0	0.02
		12	C	0	12130	2	4	6	0	99.95	0.02	0.03	0.05
		13	A	12133	0	3	0	3	99.98	0	0.02	0	0.02
		14	G	0	2	12132	2	4	0	0.02	99.97	0.02	0.03
		15	C	0	12127	6	3	9	0	99.93	0.05	0.02	0.07
		16	A	12123	0	2	11	13	99.89	0	0.02	0.09	0.11
		17	G	2	0	12134	0	2	0.02	0	99.98	0	0.02
		18	A	12133	0	0	3	3	99.98	0	0	0.02	0.02
		19	G	2	2	12132	0	4	0.02	0.02	99.97	0	0.03
		20	A	12130	0	3	3	6	99.95	0	0.02	0.02	0.05
		PAM	C	0	12132	0	4	4	0	99.97	0	0.03	0.03
		PAM	G	4	0	12130	2	6	0.03	0	99.95	0.02	0.05
		PAM	G	0	0	12134	2	2	0	0	99.98	0.02	0.02
ID_13	#30	#	target_seq	No_A	No_C	No_G	No_T	No_Non_Target	ratio_A(%)	ratio_C(%)	ratio_G(%)	ratio_T(%)	ratio_non_target(%)
		1	A	13806	0	5	9	14	99.9	0	0.04	0.07	0.1
		2	G	3	0	13814	3	6	0.02	0	99.96	0.02	0.04
		3	A	13815	0	3	2	5	99.96	0	0.02	0.01	0.04
		4	A	13816	0	4	0	4	99.97	0	0.03	0	0.03
		5	G	3	2	13815	0	5	0.02	0.01	99.96	0	0.04
		6	C	0	13815	0	5	5	0	99.96	0	0.04	0.04
		7	A	13813	2	5	0	7	99.95	0.01	0.04	0	0.05
		8	A	13813	0	2	5	7	99.95	0	0.01	0.04	0.05
		9	C	2	13818	0	0	2	0.01	99.99	0	0	0.01
		10	A	13817	0	3	0	3	99.98	0	0.02	0	0.02
		11	G	2	0	13818	0	2	0.01	0	99.99	0	0.01
		12	C	0	13817	0	3	3	0	99.98	0	0.02	0.02
		13	A	13807	4	5	4	13	99.91	0.03	0.04	0.03	0.09
		14	G	2	0	13818	0	2	0.01	0	99.99	0	0.01
		15	C	0	13809	6	5	11	0	99.92	0.04	0.04	0.08
		16	A	13801	0	4	15	19	99.86	0	0.03	0.11	0.14
		17	G	0	0	13820	0	0	0	0	100	0	0
		18	A	13817	0	3	0	3	99.98	0	0.02	0	0.02
		19	G	2	0	13818	0	2	0.01	0	99.99	0	0.01
		20	A	13812	3	2	3	8	99.94	0.02	0.01	0.02	0.06
		PAM	C	0	13816	0	4	4	0	99.97	0	0.03	0.03
		PAM	G	8	0	13808	4	12	0.06	0	99.91	0.03	0.09
		PAM	G	4	0	13813	3	7	0.03	0	99.95	0.02	0.05
ID_14	#31	#	target_seq	No_A	No_C	No_G	No_T	No_Non_Target	ratio_A(%)	ratio_C(%)	ratio_G(%)	ratio_T(%)	ratio_non_target(%)
		1	A	17465	0	5	10	15	99.91	0	0.03	0.06	0.09
		2	G	0	0	17478	2	2	0	0	99.99	0.01	0.01
		3	A	17467	2	4	7	13	99.93	0.01	0.02	0.04	0.07
		4	A	17474	0	3	3	6	99.97	0	0.02	0.02	0.03
		5	G	2	2	17473	3	7	0.01	0.01	99.96	0.02	0.04
		6	C	2	17475	0	3	5	0.01	99.97	0	0.02	0.03
		7	A	17480	0	0	0	0	100	0	0	0	0
		8	A	17471	0	3	6	9	99.95	0	0.02	0.03	0.05
		9	C	0	17474	0	6	6	0	99.97	0	0.03	0.03
		10	A	17474	0	2	4	6	99.97	0	0.01	0.02	0.03
		11	G	4	0	17476	0	4	0.02	0	99.98	0	0.02
		12	C	2	17474	0	4	6	0.01	99.97	0	0.02	0.03
		13	A	17472	2	3	3	8	99.95	0.01	0.02	0.02	0.05
		14	G	3	4	17469	4	11	0.02	0.02	99.94	0.02	0.06
		15	C	2	17465	10	3	15	0.01	99.91	0.06	0.02	0.09
		16	A	17453	0	6	21	27	99.85	0	0.03	0.12	0.15
		17	G	2	0	17478	0	2	0.01	0	99.99	0	0.01
		18	A	17474	2	4	0	6	99.97	0.01	0.02	0	0.03
		19	G	4	3	17473	0	7	0.02	0.02	99.96	0	0.04
		20	A	17466	8	0	6	14	99.92	0.05	0	0.03	0.08
		PAM	C	0	17474	2	4	6	0	99.97	0.01	0.02	0.03
		PAM	G	2	6	17472	0	8	0.01	0.03	99.95	0	0.05
		PAM	G	2	3	17473	2	7	0.01	0.02	99.96	0.01	0.04
ID_15	#32	#	target_seq	No_A	No_C	No_G	No_T	No_Non_Target	ratio_A(%)	ratio_C(%)	ratio_G(%)	ratio_T(%)	ratio_non_target(%)
		1	A	13967	0	3	6	9	99.94	0	0.02	0.04	0.06
		2	G	0	0	13976	0	0	0	0	100	0	0
		3	A	13971	0	2	3	5	99.96	0	0.01	0.02	0.04
		4	A	13972	0	4	0	4	99.97	0	0.03	0	0.03
		5	G	3	2	13971	0	5	0.02	0.01	99.96	0	0.04
		6	C	2	13969	2	3	7	0.01	99.95	0.01	0.02	0.05
		7	A	13974	0	2	0	2	99.99	0	0.01	0	0.01
		8	A	13971	0	2	3	5	99.96	0	0.01	0.02	0.04
		9	C	2	13970	0	4	6	0.01	99.96	0	0.03	0.04
		10	A	13972	0	4	0	4	99.97	0	0.03	0	0.03
		11	G	2	0	13974	0	2	0.01	0	99.99	0	0.01
		12	C	0	13974	0	2	2	0	99.99	0	0.01	0.01
		13	A	13969	2	0	5	7	99.95	0.01	0	0.04	0.05
		14	G	5	2	13969	0	7	0.04	0.01	99.95	0	0.05
		15	C	3	13962	7	4	14	0.02	99.9	0.05	0.03	0.1
		16	A	13962	0	0	14	14	99.9	0	0	0.1	0.1
		17	G	3	0	13973	0	3	0.02	0	99.98	0	0.02
		18	A	13970	0	4	2	6	99.96	0	0.03	0.01	0.04
		19	G	0	3	13973	0	3	0	0.02	99.98	0	0.02
		20	A	13970	0	4	2	6	99.96	0	0.03	0.01	0.04
		PAM	C	0	13971	0	5	5	0	99.96	0	0.04	0.04
		PAM	G	3	0	13971	2	5	0.02	0	99.96	0.01	0.04
		PAM	G	3	3	13968	2	8	0.02	0.02	99.94	0.01	0.06
ID_16	#33	#	target_seq	No_A	No_C	No_G	No_T	No_Non_Target	ratio_A(%)	ratio_C(%)	ratio_G(%)	ratio_T(%)	ratio_non_target(%)
		1	A	10004	0	2	2	4	99.96	0	0.02	0.02	0.04
		2	G	0	0	10008	0	0	0	0	100	0	0
		3	A	10006	0	0	2	2	99.98	0	0	0.02	0.02
		4	A	10006	0	2	0	2	99.98	0	0.02	0	0.02
		5	G	0	0	10008	0	0	0	0	100	0	0
		6	C	6	10000	0	2	8	0.06	99.92	0	0.02	0.08
		7	A	10004	0	4	0	4	99.96	0	0.04	0	0.04
		8	A	10005	0	0	3	3	99.97	0	0	0.03	0.03
		9	C	0	10002	2	4	6	0	99.94	0.02	0.04	0.06
		10	A	10002	4	0	2	6	99.94	0.04	0	0.02	0.06
		11	G	0	2	10006	0	2	0	0.02	99.98	0	0.02
		12	C	0	10004	0	4	4	0	99.96	0	0.04	0.04
		13	A	10003	0	2	3	5	99.95	0	0.02	0.03	0.05
		14	G	0	0	10008	0	0	0	0	100	0	0
		15	C	2	9999	5	2	9	0.02	99.91	0.05	0.02	0.09
		16	A	9997	0	0	11	11	99.89	0	0	0.11	0.11
		17	G	0	0	10008	0	0	0	0	100	0	0
		18	A	10005	0	0	3	3	99.97	0	0	0.03	0.03
		19	G	0	0	10008	0	0	0	0	100	0	0
		20	A	10006	0	0	2	2	99.98	0	0	0.02	0.02
		PAM	C	0	10003	0	5	5	0	99.95	0	0.05	0.05
		PAM	G	7	2	9999	0	9	0.07	0.02	99.91	0	0.09
		PAM	G	0	0	10008	0	0	0	0	100	0	0
ID_17	#34	#	target_seq	No_A	No_C	No_G	No_T	No_Non_Target	ratio_A(%)	ratio_C(%)	ratio_G(%)	ratio_T(%)	ratio_non_target(%)
		1	A	10776	2	0	5	7	99.94	0.02	0	0.05	0.06
		2	G	0	0	10781	2	2	0	0	99.98	0.02	0.02
		3	A	10777	0	4	2	6	99.94	0	0.04	0.02	0.06
		4	A	10778	0	3	2	5	99.95	0	0.03	0.02	0.05
		5	G	0	0	10783	0	0	0	0	100	0	0
		6	C	0	10781	0	2	2	0	99.98	0	0.02	0.02
		7	A	10777	2	2	2	6	99.94	0.02	0.02	0.02	0.06
		8	A	10779	2	2	0	4	99.96	0.02	0.02	0	0.04
		9	C	0	10783	0	0	0	0	100	0	0	0
		10	A	10783	0	0	0	0	100	0	0	0	0
		11	G	4	3	10776	0	7	0.04	0.03	99.94	0	0.06
		12	C	0	10780	0	3	3	0	99.97	0	0.03	0.03
		13	A	10776	2	2	3	7	99.94	0.02	0.02	0.03	0.06
		14	G	2	5	10776	0	7	0.02	0.05	99.94	0	0.06
		15	C	0	10775	5	3	8	0	99.93	0.05	0.03	0.07
		16	A	10770	0	2	11	13	99.88	0	0.02	0.1	0.12
		17	G	0	0	10783	0	0	0	0	100	0	0
		18	A	10781	0	2	0	2	99.98	0	0.02	0	0.02
		19	G	2	0	10781	0	2	0.02	0	99.98	0	0.02
		20	A	10776	0	0	7	7	99.94	0	0	0.06	0.06
		PAM	C	0	10775	2	6	8	0	99.93	0.02	0.06	0.07
		PAM	G	5	0	10775	3	8	0.05	0	99.93	0.03	0.07
		PAM	G	4	4	10770	5	13	0.04	0.04	99.88	0.05	0.12
ID_18	#35	#	target_seq	No_A	No_C	No_G	No_T	No_Non_Target	ratio_A(%)	ratio_C(%)	ratio_G(%)	ratio_T(%)	ratio_non_target(%)
		1	A	10707	0	4	4	8	99.93	0	0.04	0.04	0.07
		2	G	0	2	10713	0	2	0	0.02	99.98	0	0.02
		3	A	10715	0	0	0	0	100	0	0	0	0
		4	A	10715	0	0	0	0	100	0	0	0	0
		5	G	3	0	10712	0	3	0.03	0	99.97	0	0.03
		6	C	0	10712	0	3	3	0	99.97	0	0.03	0.03
		7	A	10712	0	3	0	3	99.97	0	0.03	0	0.03
		8	A	10715	0	0	0	0	100	0	0	0	0
		9	C	0	10711	2	2	4	0	99.96	0.02	0.02	0.04
		10	A	10713	0	2	0	2	99.98	0	0.02	0	0.02
		11	G	0	0	10715	0	0	0	0	100	0	0
		12	C	2	10711	0	2	4	0.02	99.96	0	0.02	0.04
		13	A	10710	0	2	3	5	99.95	0	0.02	0.03	0.05
		14	G	2	0	10713	0	2	0.02	0	99.98	0	0.02
		15	C	0	10706	4	5	9	0	99.92	0.04	0.05	0.08
		16	A	10706	0	0	9	9	99.92	0	0	0.08	0.08
		17	G	3	0	10712	0	3	0.03	0	99.97	0	0.03
		18	A	10709	0	4	2	6	99.94	0	0.04	0.02	0.06
		19	G	3	0	10712	0	3	0.03	0	99.97	0	0.03
		20	A	10710	2	3	0	5	99.95	0.02	0.03	0	0.05
		PAM	C	0	10712	0	3	3	0	99.97	0	0.03	0.03
		PAM	G	3	2	10707	3	8	0.03	0.02	99.93	0.03	0.07
		PAM	G	7	2	10706	0	9	0.07	0.02	99.92	0	0.08
ID_19	#36	#	target_seq	No_A	No_C	No_G	No_T	No_Non_Target	ratio_A(%)	ratio_C(%)	ratio_G(%)	ratio_T(%)	ratio_non_target(%)
		1	A	8330	2	4	4	10	99.88	0.02	0.05	0.05	0.12
		2	G	0	0	8340	0	0	0	0	100	0	0
		3	A	8340	0	0	0	0	100	0	0	0	0
		4	A	8340	0	0	0	0	100	0	0	0	0
		5	G	2	0	8338	0	2	0.02	0	99.98	0	0.02
		6	C	0	8340	0	0	0	0	100	0	0	0
		7	A	8338	0	2	0	2	99.98	0	0.02	0	0.02
		8	A	8340	0	0	0	0	100	0	0	0	0
		9	C	0	8337	0	3	3	0	99.96	0	0.04	0.04
		10	A	8340	0	0	0	0	100	0	0	0	0
		11	G	0	0	8340	0	0	0	0	100	0	0
		12	C	0	8336	0	4	4	0	99.95	0	0.05	0.05
		13	A	8332	2	3	3	8	99.9	0.02	0.04	0.04	0.1
		14	G	0	0	8338	2	2	0	0	99.98	0.02	0.02
		15	C	0	8333	2	5	7	0	99.92	0.02	0.06	0.08
		16	A	8335	0	0	5	5	99.94	0	0	0.06	0.06
		17	G	0	0	8340	0	0	0	0	100	0	0
		18	A	8338	0	2	0	2	99.98	0	0.02	0	0.02
		19	G	0	0	8340	0	0	0	0	100	0	0
		20	A	8338	0	0	2	2	99.98	0	0	0.02	0.02
		PAM	C	0	8340	0	0	0	0	100	0	0	0
		PAM	G	3	0	8334	3	6	0.04	0	99.93	0.04	0.07
		PAM	G	2	3	8335	0	5	0.02	0.04	99.94	0	0.06
ID_20	#37	#	target_seq	No_A	No_C	No_G	No_T	No_Non_Target	ratio_A(%)	ratio_C(%)	ratio_G(%)	ratio_T(%)	ratio_non_target(%)
		1	A	9407	0	3	6	9	99.94	0	0	0.06	0.06
		2	G	0	0	9416	0	0	0	0	100	0	0
		3	A	9413	0	0	3	3	100	0	0	0	0
		4	A	9416	0	0	0	0	99.95	0	0.05	0	0.05
		5	G	0	0	9416	0	0	0	0	100	0	0
		6	C	0	9416	0	0	0	0.02	99.96	0	0.02	0.04
		7	A	9414	0	2	0	2	99.92	0	0.04	0.04	0.08
		8	A	9416	0	0	0	0	100	0	0	0	0
		9	C	0	9413	0	3	3	0.02	99.96	0	0.02	0.04
		10	A	9411	3	2	0	5	99.96	0.02	0.02	0	0.04
		11	G	0	0	9416	0	0	0.02	0	99.96	0.02	0.04
		12	C	0	9416	0	0	0	0	99.96	0	0.04	0.04
		13	A	9410	0	2	4	6	99.97	0	0.03	0	0.03
		14	G	2	0	9414	0	2	0.02	0	99.95	0.03	0.05
		15	C	2	9407	0	7	9	0	99.95	0.05	0	0.05
		16	A	9407	0	0	9	9	99.89	0	0.02	0.09	0.11
		17	G	0	0	9416	0	0	0.02	0	99.98	0	0.02
		18	A	9414	0	2	0	2	99.97	0	0	0.03	0.03
		19	G	3	0	9413	0	3	0	0	100	0	0
		20	A	9408	0	4	4	8	100	0	0	0	0
		PAM	C	0	9416	0	0	0	0.02	99.98	0	0	0.02
		PAM	G	0	4	9410	2	6	0.02	0.02	99.96	0	0.04
		PAM	G	3	4	9407	2	9	0	0.02	99.98	0	0.02
ID_21	#38	#	target_seq	No_A	No_C	No_G	No_T	No_Non_Target	ratio_A(%)	ratio_C(%)	ratio_G(%)	ratio_T(%)	ratio_non_target(%)
		1	A	10087	0	0	6	6	99.92	0	0.03	0.05	0.08
		2	G	0	0	10093	0	0	0.01	0	99.99	0	0.01
		3	A	10093	0	0	0	0	99.95	0	0.02	0.03	0.05
		4	A	10088	0	5	0	5	99.97	0	0.01	0.01	0.03
		5	G	0	0	10093	0	0	0.02	0	99.98	0	0.02
		6	C	2	10089	0	2	4	0	99.97	0	0.03	0.03
		7	A	10085	0	4	4	8	99.96	0	0.02	0.01	0.04
		8	A	10093	0	0	0	0	99.98	0	0	0.02	0.02
		9	C	2	10089	0	2	4	0	99.98	0	0.02	0.02
		10	A	10089	2	2	0	4	99.96	0.02	0	0.01	0.04
		11	G	2	0	10089	2	4	0	0	100	0	0
		12	C	0	10089	0	4	4	0.01	99.97	0	0.01	0.03
		13	A	10090	0	3	0	3	99.91	0.01	0.04	0.04	0.09
		14	G	2	0	10088	3	5	0.01	0.04	99.95	0	0.05
		15	C	0	10088	5	0	5	0	99.96	0.02	0.01	0.04
		16	A	10082	0	2	9	11	99.88	0	0.04	0.09	0.12
		17	G	2	0	10091	0	2	0.01	0.01	99.95	0.02	0.05
		18	A	10090	0	0	3	3	99.98	0	0	0.02	0.02
		19	G	0	0	10093	0	0	0.01	0.02	99.96	0	0.04
		20	A	10093	0	0	0	0	99.96	0.01	0	0.02	0.04
		PAM	C	2	10091	0	0	2	0	99.98	0	0.02	0.02
		PAM	G	2	2	10089	0	4	0	0	99.97	0.03	0.03
		PAM	G	0	2	10091	0	2	0.04	0.04	99.91	0.01	0.09
ID_22	#39	#	target_seq	No_A	No_C	No_G	No_T	No_Non_Target	ratio_A(%)	ratio_C(%)	ratio_G(%)	ratio_T(%)	ratio_non_target(%)
		1	A	13906	0	4	7	11	100	0	0	0	0
		2	G	2	0	13915	0	2	0.04	0	99.96	0	0.04
		3	A	13910	0	3	4	7	100	0	0	0	0
		4	A	13913	0	2	2	4	100	0	0	0	0
		5	G	3	0	13914	0	3	0.04	0	99.96	0	0.04
		6	C	0	13913	0	4	4	0	99.96	0	0.04	0.04
		7	A	13912	0	3	2	5	100	0	0	0	0
		8	A	13914	0	0	3	3	99.94	0	0	0.06	0.06
		9	C	0	13914	0	3	3	0	100	0	0	0
		10	A	13912	3	0	2	5	100	0	0	0	0
		11	G	0	0	13917	0	0	0	0	100	0	0
		12	C	2	13913	0	2	4	0	99.96	0	0.04	0.04
		13	A	13904	2	5	6	13	100	0	0	0	0
		14	G	2	5	13910	0	7	0	0	100	0	0
		15	C	0	13912	3	2	5	0	99.96	0.04	0	0.04
		16	A	13900	0	5	12	17	99.88	0	0	0.12	0.12
		17	G	2	2	13910	3	7	0.04	0	99.96	0	0.04
		18	A	13914	0	0	3	3	100	0	0	0	0
		19	G	2	3	13912	0	5	0	0	100	0	0
		20	A	13912	2	0	3	5	100	0	0	0	0
		PAM	C	0	13914	0	3	3	0	100	0	0	0
		PAM	G	0	0	13913	4	4	0	0	99.96	0.04	0.04
		PAM	G	5	5	13905	2	12	0	0.08	99.92	0	0.08
ID_23	#40	#	target_seq	No_A	No_C	No_G	No_T	No_Non_Target	ratio_A(%)	ratio_C(%)	ratio_G(%)	ratio_T(%)	ratio_non_target(%)
		1	A	4833	0	0	0	0	99.93	0	0	0.07	0.07
		2	G	2	0	4831	0	2	0	0.02	99.98	0	0.02
		3	A	4833	0	0	0	0	99.96	0	0	0.04	0.04
		4	A	4833	0	0	0	0	100	0	0	0	0
		5	G	2	0	4831	0	2	0.03	0.03	99.94	0	0.06
		6	C	0	4831	0	2	2	0.02	99.93	0	0.05	0.07
		7	A	4833	0	0	0	0	100	0	0	0	0
		8	A	4830	0	0	3	3	99.97	0	0	0.03	0.03
		9	C	0	4833	0	0	0	0	99.98	0.02	0	0.02
		10	A	4833	0	0	0	0	99.98	0.02	0	0	0.02
		11	G	0	0	4833	0	0	0.02	0	99.96	0.02	0.04
		12	C	0	4831	0	2	2	0	99.98	0.02	0	0.02
		13	A	4833	0	0	0	0	99.96	0	0.04	0	0.04
		14	G	0	0	4833	0	0	0.02	0	99.98	0	0.02
		15	C	0	4831	2	0	2	0.04	99.9	0.04	0.02	0.1
		16	A	4827	0	0	6	6	99.86	0	0.03	0.11	0.14
		17	G	2	0	4831	0	2	0	0	99.98	0.02	0.02
		18	A	4833	0	0	0	0	99.98	0	0.02	0	0.02
		19	G	0	0	4833	0	0	0.02	0.02	99.96	0	0.04
		20	A	4833	0	0	0	0	99.89	0	0.09	0.02	0.11
		PAM	C	0	4833	0	0	0	0	99.95	0	0.05	0.05
		PAM	G	0	0	4831	2	2	0.04	0	99.93	0.03	0.07
		PAM	G	0	4	4829	0	4	0.04	0.02	99.94	0	0.06
ID_24	#41	#	target_seq	No_A	No_C	No_G	No_T	No_Non_Target	ratio_A(%)	ratio_C(%)	ratio_G(%)	ratio_T(%)	ratio_non_target(%)
		1	A	10441	0	0	7	7	99.97	0	0.03	0	0.03
		2	G	0	2	10446	0	2	0	0	100	0	0
		3	A	10444	0	0	4	4	99.96	0.04	0	0	0.04
		4	A	10448	0	0	0	0	99.97	0	0.03	0	0.03
		5	G	3	3	10442	0	6	0.04	0	99.96	0	0.04
		6	C	2	10441	0	5	7	0	99.96	0	0.04	0.04
		7	A	10448	0	0	0	0	99.97	0.03	0	0	0.03
		8	A	10445	0	0	3	3	99.97	0	0	0.03	0.03
		9	C	0	10446	2	0	2	0	99.96	0	0.04	0.04
		10	A	10446	2	0	0	2	100	0	0	0	0
		11	G	2	0	10444	2	4	0	0	100	0	0
		12	C	0	10446	2	0	2	0	99.96	0	0.04	0.04
		13	A	10444	0	4	0	4	99.96	0	0.04	0	0.04
		14	G	2	0	10446	0	2	0	0	99.95	0.05	0.05
		15	C	4	10438	4	2	10	0	99.95	0.05	0	0.05
		16	A	10433	0	3	12	15	99.91	0	0	0.09	0.09
		17	G	0	0	10446	2	2	0	0	100	0	0
		18	A	10446	0	2	0	2	99.95	0	0	0.05	0.05
		19	G	2	2	10444	0	4	0.03	0.03	99.95	0	0.05
		20	A	10437	0	9	2	11	100	0	0	0	0
		PAM	C	0	10443	0	5	5	0.03	99.97	0	0	0.03
		PAM	G	4	0	10441	3	7	0.05	0.03	99.92	0	0.08
		PAM	G	4	2	10442	0	6	0.04	0	99.94	0.03	0.06
ID_25	#42	#	target_seq	No_A	No_C	No_G	No_T	No_Non_Target	ratio_A(%)	ratio_C(%)	ratio_G(%)	ratio_T(%)	ratio_non_target(%)
		1	A	7803	0	2	0	2	99.94	0	0.03	0.03	0.06
		2	G	0	0	7805	0	0	0	0	100	0	0
		3	A	7802	3	0	0	3	99.98	0	0.02	0	0.02
		4	A	7803	0	2	0	2	99.98	0	0	0.02	0.02
		5	G	3	0	7802	0	3	0.02	0.05	99.93	0	0.07
		6	C	0	7802	0	3	3	0.02	99.94	0	0.04	0.06
		7	A	7803	2	0	0	2	100	0	0	0	0
		8	A	7803	0	0	2	2	99.98	0.02	0	0	0.02
		9	C	0	7802	0	3	3	0	99.96	0.02	0.02	0.04
		10	A	7805	0	0	0	0	99.94	0.02	0.02	0.02	0.06
		11	G	0	0	7805	0	0	0	0	100	0	0
		12	C	0	7802	0	3	3	0	100	0	0	0
		13	A	7802	0	3	0	3	99.96	0	0.02	0.02	0.04
		14	G	0	0	7801	4	4	0.03	0	99.97	0	0.03
		15	C	0	7801	4	0	4	0	100	0	0	0
		16	A	7798	0	0	7	7	99.87	0	0.03	0.1	0.13
		17	G	0	0	7805	0	0	0.03	0.03	99.94	0	0.06
		18	A	7801	0	0	4	4	100	0	0	0	0
		19	G	2	2	7801	0	4	0.02	0	99.98	0	0.02
		20	A	7805	0	0	0	0	99.95	0	0.03	0.02	0.05
		PAM	C	2	7803	0	0	2	0	99.95	0	0.05	0.05
		PAM	G	4	2	7799	0	6	0.06	0.02	99.92	0	0.08
		PAM	G	3	0	7800	2	5	0.04	0	99.96	0	0.04
ID_26	#43	#	target_seq	No_A	No_C	No_G	No_T	No_Non_Target	ratio_A(%)	ratio_C(%)	ratio_G(%)	ratio_T(%)	ratio_non_target(%)
		1	A	10144	0	3	3	6	99.94	0	0.06	0	0.06
		2	G	0	0	10150	0	0	0	0	100	0	0
		3	A	10148	0	2	0	2	100	0	0	0	0
		4	A	10148	0	0	2	2	99.96	0	0.04	0	0.04
		5	G	2	5	10143	0	7	0	0	100	0	0
		6	C	2	10144	0	4	6	0	100	0	0	0
		7	A	10150	0	0	0	0	99.92	0	0.04	0.04	0.08
		8	A	10148	2	0	0	2	99.94	0	0	0.06	0.06
		9	C	0	10146	2	2	4	0	100	0	0	0
		10	A	10144	2	2	2	6	99.96	0	0.04	0	0.04
		11	G	0	0	10150	0	0	0	0	100	0	0
		12	C	0	10150	0	0	0	0	100	0	0	0
		13	A	10146	0	2	2	4	99.96	0	0	0.04	0.04
		14	G	3	0	10147	0	3	0.04	0.04	99.92	0	0.08
		15	C	0	10150	0	0	0	0	99.96	0	0.04	0.04
		16	A	10137	0	3	10	13	100	0	0	0	0
		17	G	3	3	10144	0	6	0	0	100	0	0
		18	A	10150	0	0	0	0	99.96	0	0	0.04	0.04
		19	G	2	0	10148	0	2	0	0	100	0	0
		20	A	10145	0	3	2	5	100	0	0	0	0
		PAM	C	0	10145	0	5	5	0	100	0	0	0
		PAM	G	6	2	10142	0	8	0	0.04	99.96	0	0.04
		PAM	G	4	0	10146	0	4	0	0	100	0	0
ID_27	#44	#	target_seq	No_A	No_C	No_G	No_T	No_Non_Target	ratio_A(%)	ratio_C(%)	ratio_G(%)	ratio_T(%)	ratio_non_target(%)
		1	A	4818	0	3	0	3	100	0	0	0	0
		2	G	0	0	4821	0	0	0.04	0	99.96	0	0.04
		3	A	4821	0	0	0	0	99.96	0	0	0.04	0.04
		4	A	4819	0	2	0	2	99.96	0	0.04	0	0.04
		5	G	0	0	4821	0	0	0	0	100	0	0
		6	C	0	4821	0	0	0	0	99.96	0	0.04	0.04
		7	A	4817	0	2	2	4	99.96	0	0	0.04	0.04
		8	A	4818	0	0	3	3	100	0	0	0	0
		9	C	0	4821	0	0	0	0	100	0	0	0
		10	A	4819	0	2	0	2	100	0	0	0	0
		11	G	0	0	4821	0	0	0	0	100	0	0
		12	C	0	4821	0	0	0	0	99.94	0	0.06	0.06
		13	A	4819	0	0	2	2	99.9	0	0.04	0.06	0.1
		14	G	2	2	4817	0	4	0	0.06	99.94	0	0.06
		15	C	0	4819	0	2	2	0.04	99.9	0	0.06	0.1
		16	A	4821	0	0	0	0	99.94	0	0	0.06	0.06
		17	G	0	0	4821	0	0	0	0	100	0	0
		18	A	4819	0	0	2	2	100	0	0	0	0
		19	G	0	0	4821	0	0	0.06	0	99.94	0	0.06
		20	A	4821	0	0	0	0	100	0	0	0	0
		PAM	C	0	4821	0	0	0	0	100	0	0	0
		PAM	G	0	2	4819	0	2	0.06	0	99.86	0.08	0.14
		PAM	G	0	0	4821	0	0	0	0	100	0	0
ID_28	#45	#	target_seq	No_A	No_C	No_G	No_T	No_Non_Target	ratio_A(%)	ratio_C(%)	ratio_G(%)	ratio_T(%)	ratio_non_target(%)
		1	A	5090	0	0	0	0	99.95	0	0	0.05	0.05
		2	G	2	0	5088	0	2	0	0	100	0	0
		3	A	5088	0	0	2	2	99.96	0	0.02	0.03	0.04
		4	A	5088	0	2	0	2	99.96	0.02	0	0.02	0.04
		5	G	0	0	5090	0	0	0	0	100	0	0
		6	C	0	5088	0	2	2	0	99.98	0	0.02	0.02
		7	A	5088	0	0	2	2	99.95	0	0.03	0.03	0.05
		8	A	5090	0	0	0	0	99.98	0.02	0	0	0.02
		9	C	0	5090	0	0	0	0	99.96	0.02	0.03	0.04
		10	A	5090	0	0	0	0	99.98	0	0.02	0	0.02
		11	G	0	0	5090	0	0	0	0	100	0	0
		12	C	0	5087	0	3	3	0	99.96	0	0.04	0.04
		13	A	5085	0	2	3	5	99.98	0	0.02	0	0.02
		14	G	0	3	5087	0	3	0	0	100	0	0
		15	C	2	5085	0	3	5	0.02	99.98	0	0	0.02
		16	A	5087	0	0	3	3	99.91	0	0.02	0.07	0.09
		17	G	0	0	5090	0	0	0	0.02	99.96	0.03	0.04
		18	A	5090	0	0	0	0	100	0	0	0	0
		19	G	3	0	5087	0	3	0.02	0.03	99.96	0	0.04
		20	A	5090	0	0	0	0	99.95	0	0.02	0.04	0.05
		PAM	C	0	5090	0	0	0	0	99.98	0	0.02	0.02
		PAM	G	3	0	5083	4	7	0.09	0.02	99.89	0	0.11
		PAM	G	0	0	5090	0	0	0.06	0.02	99.9	0.02	0.1
ID_29	#46	#	target_seq	No_A	No_C	No_G	No_T	No_Non_Target	ratio_A(%)	ratio_C(%)	ratio_G(%)	ratio_T(%)	ratio_non_target(%)
		1	A	11352	0	0	6	6	99.89	0	0.05	0.06	0.11
		2	G	0	0	11358	0	0	0.02	0	99.98	0	0.02
		3	A	11353	0	2	3	5	99.94	0	0.04	0.02	0.06
		4	A	11354	2	0	2	4	99.98	0	0.02	0	0.02
		5	G	0	0	11358	0	0	0	0	100	0	0
		6	C	0	11356	0	2	2	0	100	0	0	0
		7	A	11352	0	3	3	6	100	0	0	0	0
		8	A	11356	2	0	0	2	99.93	0	0.03	0.05	0.07
		9	C	0	11353	2	3	5	0	99.98	0	0.02	0.02
		10	A	11356	0	2	0	2	99.96	0.02	0	0.02	0.04
		11	G	0	0	11358	0	0	0.02	0	99.96	0.02	0.04
		12	C	0	11354	0	4	4	0	99.94	0.02	0.04	0.06
		13	A	11356	0	2	0	2	99.92	0.02	0.04	0.03	0.08
		14	G	0	0	11358	0	0	0	0.02	99.96	0.02	0.04
		15	C	2	11356	0	0	2	0	99.94	0.04	0.03	0.06
		16	A	11348	0	2	8	10	99.83	0	0.06	0.1	0.17
		17	G	0	2	11353	3	5	0	0	100	0	0
		18	A	11358	0	0	0	0	99.98	0	0	0.02	0.02
		19	G	2	3	11353	0	5	0.02	0	99.98	0	0.02
		20	A	11352	0	2	4	6	99.95	0.03	0	0.02	0.05
		PAM	C	0	11356	0	2	2	0	99.97	0	0.03	0.03
		PAM	G	10	2	11346	0	12	0.1	0	99.88	0.02	0.12
		PAM	G	7	2	11347	2	11	0.03	0	99.95	0.02	0.05
ID_30	#47	#	target_seq	No_A	No_C	No_G	No_T	No_Non_Target	ratio_A(%)	ratio_C(%)	ratio_G(%)	ratio_T(%)	ratio_non_target(%)
		1	A	10893	0	5	7	12	99.98	0	0	0.02	0.02
		2	G	2	0	10903	0	2	0	0.02	99.98	0	0.02
		3	A	10899	0	4	2	6	100	0	0	0	0
		4	A	10903	0	2	0	2	100	0	0	0	0
		5	G	0	0	10905	0	0	0.02	0	99.98	0	0.02
		6	C	0	10905	0	0	0	0	99.98	0	0.02	0.02
		7	A	10905	0	0	0	0	99.97	0	0.03	0	0.03
		8	A	10897	0	3	5	8	99.98	0	0	0.02	0.02
		9	C	0	10903	0	2	2	0	100	0	0	0
		10	A	10901	2	0	2	4	99.92	0.05	0.03	0	0.08
		11	G	2	0	10901	2	4	0.02	0	99.96	0.02	0.04
		12	C	0	10899	2	4	6	0.02	99.91	0.03	0.04	0.09
		13	A	10896	2	4	3	9	99.94	0	0.04	0.02	0.06
		14	G	0	2	10901	2	4	0	0.02	99.95	0.03	0.05
		15	C	0	10898	4	3	7	0	99.94	0.03	0.03	0.06
		16	A	10887	0	7	11	18	99.83	0	0.03	0.14	0.17
		17	G	0	0	10905	0	0	0	0.02	99.98	0	0.02
		18	A	10903	0	0	2	2	100	0	0	0	0
		19	G	2	0	10903	0	2	0.03	0	99.97	0	0.03
		20	A	10900	3	0	2	5	99.98	0	0.02	0	0.02
		PAM	C	0	10902	0	3	3	0	99.94	0	0.06	0.06
		PAM	G	11	0	10892	2	13	0.04	0	99.96	0	0.04
		PAM	G	3	0	10900	2	5	0.05	0.02	99.91	0.02	0.09
ID_31	#48	#	target_seq	No_A	No_C	No_G	No_T	No_Non_Target	ratio_A(%)	ratio_C(%)	ratio_G(%)	ratio_T(%)	ratio_non_target(%)
		1	A	9813	0	0	2	2	100	0	0	0	0
		2	G	0	2	9813	0	2	0	0	100	0	0
		3	A	9815	0	0	0	0	100	0	0	0	0
		4	A	9815	0	0	0	0	100	0	0	0	0
		5	G	2	0	9813	0	2	0	0	100	0	0
		6	C	0	9813	0	2	2	0	92.47	3.82	3.71	7.53
		7	A	9812	0	3	0	3	99.66	0	0.34	0	0.34
		8	A	9813	0	0	2	2	100	0	0	0	0
		9	C	0	9815	0	0	0	0	99.78	0	0.22	0.22
		10	A	9807	5	3	0	8	100	0	0	0	0
		11	G	2	0	9811	2	4	0	0	100	0	0
		12	C	2	9806	3	4	9	0.22	84.61	5.17	10	15.39
		13	A	9809	0	4	2	6	100	0	0	0	0
		14	G	0	2	9810	3	5	0	0	100	0	0
		15	C	0	9809	3	3	6	0	98.76	0	1.24	1.24
		16	A	9798	0	3	14	17	100	0	0	0	0
		17	G	0	2	9813	0	2	0	0	100	0	0
		18	A	9815	0	0	0	0	100	0	0	0	0
		19	G	3	0	9812	0	3	0	0	100	0	0
		20	A	9813	0	2	0	2	100	0	0	0	0
		PAM	C	0	9809	0	6	6	0	100	0	0	0
		PAM	G	4	0	9811	0	4	0	0	100	0	0
		PAM	G	5	2	9806	2	9	0	0	100	0	0
ID_32	#49	#	target_seq	No_A	No_C	No_G	No_T	No_Non_Target	ratio_A(%)	ratio_C(%)	ratio_G(%)	ratio_T(%)	ratio_non_target(%)
		1	A	890	0	0	0	0	99.93	0.01	0.03	0.03	0.07
		2	G	0	0	890	0	0	0	0	100	0	0
		3	A	890	0	0	0	0	99.97	0	0	0.03	0.03
		4	A	890	0	0	0	0	99.96	0	0.02	0.02	0.04
		5	G	0	0	890	0	0	0.02	0.01	99.97	0	0.03
		6	C	0	823	34	33	67	0.01	99.93	0.01	0.05	0.07
		7	A	887	0	3	0	3	99.98	0	0.02	0	0.02
		8	A	890	0	0	0	0	99.97	0	0	0.03	0.03
		9	C	0	888	0	2	2	0	100	0	0	0
		10	A	890	0	0	0	0	99.97	0.02	0.01	0	0.03
		11	G	0	0	890	0	0	0.01	0	99.99	0	0.01
		12	C	2	753	46	89	137	0	99.95	0	0.05	0.05
		13	A	890	0	0	0	0	99.91	0.01	0.03	0.05	0.09
		14	G	0	0	890	0	0	0.01	0	99.99	0	0.01
		15	C	0	879	0	11	11	0	99.94	0.02	0.04	0.06
		16	A	890	0	0	0	0	99.9	0	0.02	0.08	0.1
		17	G	0	0	890	0	0	0.03	0.01	99.94	0.02	0.06
		18	A	890	0	0	0	0	99.99	0	0	0.01	0.01
		19	G	0	0	890	0	0	0.03	0	99.97	0	0.03
		20	A	890	0	0	0	0	99.93	0.03	0.03	0.01	0.07
		PAM	C	0	890	0	0	0	0	99.99	0	0.01	0.01
		PAM	G	0	0	890	0	0	0.03	0	99.97	0	0.03
		PAM	G	0	0	890	0	0	0.02	0	99.98	0	0.02
ID_33	#50	#	target_seq	No_A	No_C	No_G	No_T	No_Non_Target	ratio_A(%)	ratio_C(%)	ratio_G(%)	ratio_T(%)	ratio_non_target(%)
		1	A	14759	2	4	5	11	99.98	0	0	0.02	0.02
		2	G	0	0	14770	0	0	0	0	100	0	0
		3	A	14766	0	0	4	4	100	0	0	0	0
		4	A	14764	0	3	3	6	99.95	0.02	0.02	0	0.05
		5	G	3	2	14765	0	5	0.03	0	99.97	0	0.03
		6	C	2	14759	2	7	11	0	99.97	0	0.03	0.03
		7	A	14767	0	3	0	3	100	0	0	0	0
		8	A	14766	0	0	4	4	99.92	0.02	0.02	0.04	0.08
		9	C	0	14770	0	0	0	0	99.96	0	0.04	0.04
		10	A	14765	3	2	0	5	99.98	0	0	0.02	0.02
		11	G	2	0	14768	0	2	0.02	0.02	99.97	0	0.03
		12	C	0	14763	0	7	7	0	99.89	0.03	0.07	0.11
		13	A	14757	2	4	7	13	99.89	0.02	0.04	0.04	0.11
		14	G	2	0	14768	0	2	0.02	0.02	99.97	0	0.03
		15	C	0	14761	3	6	9	0.02	99.95	0.02	0.02	0.05
		16	A	14755	0	3	12	15	99.86	0	0.05	0.09	0.14
		17	G	4	2	14761	3	9	0	0	100	0	0
		18	A	14768	0	0	2	2	99.95	0	0.02	0.02	0.05
		19	G	4	0	14766	0	4	0.02	0.02	99.96	0	0.04
		20	A	14759	4	5	2	11	99.93	0.02	0.02	0.04	0.07
		PAM	C	0	14768	0	2	2	0	99.97	0	0.03	0.03
		PAM	G	4	0	14766	0	4	0.02	0	99.97	0.02	0.03
		PAM	G	3	0	14767	0	3	0.03	0.03	99.94	0	0.06
ID_34	#51	#	target_seq	No_A	No_C	No_G	No_T	No_Non_Target	ratio_A(%)	ratio_C(%)	ratio_G(%)	ratio_T(%)	ratio_non_target(%)
		1	A	12336	0	0	3	3	99.88	0.03	0.02	0.07	0.12
		2	G	0	0	12339	0	0	0	0	100	0	0
		3	A	12339	0	0	0	0	100	0	0	0	0
		4	A	12333	3	3	0	6	99.98	0	0.02	0	0.02
		5	G	4	0	12335	0	4	0	0	100	0	0
		6	C	0	12335	0	4	4	0	100	0	0	0
		7	A	12339	0	0	0	0	100	0	0	0	0
		8	A	12329	3	2	5	10	100	0	0	0	0
		9	C	0	12334	0	5	5	0	99.95	0	0.05	0.05
		10	A	12337	0	0	2	2	100	0	0	0	0
		11	G	2	2	12335	0	4	0	0	100	0	0
		12	C	0	12326	4	9	13	0	99.94	0	0.06	0.06
		13	A	12326	3	5	5	13	99.98	0	0.02	0	0.02
		14	G	2	2	12335	0	4	0	0.03	99.94	0.02	0.06
		15	C	2	12333	2	2	6	0	99.9	0.03	0.07	0.1
		16	A	12322	0	6	11	17	99.84	0	0.05	0.11	0.16
		17	G	0	0	12339	0	0	0	0	100	0	0
		18	A	12333	0	3	3	6	99.93	0	0	0.07	0.07
		19	G	3	2	12334	0	5	0	0.05	99.95	0	0.05
		20	A	12330	2	2	5	9	99.98	0	0	0.02	0.02
		PAM	C	0	12335	0	4	4	0	99.98	0	0.02	0.02
		PAM	G	2	0	12335	2	4	0.03	0	99.97	0	0.03
		PAM	G	4	4	12331	0	8	0	0	99.98	0.02	0.02
ID_35	#52	#	target_seq	No_A	No_C	No_G	No_T	No_Non_Target	ratio_A(%)	ratio_C(%)	ratio_G(%)	ratio_T(%)	ratio_non_target(%)
		1	A	8802	3	2	6	11	99.88	0.03	0.02	0.07	0.12
		2	G	0	0	8813	0	0	0	0	100	0	0
		3	A	8813	0	0	0	0	100	0	0	0	0
		4	A	8811	0	2	0	2	99.98	0	0.02	0	0.02
		5	G	0	0	8813	0	0	0	0	100	0	0
		6	C	0	8813	0	0	0	0	100	0	0	0
		7	A	8813	0	0	0	0	100	0	0	0	0
		8	A	8813	0	0	0	0	100	0	0	0	0
		9	C	0	8809	0	4	4	0	99.95	0	0.05	0.05
		10	A	8813	0	0	0	0	100	0	0	0	0
		11	G	0	0	8813	0	0	0	0	100	0	0
		12	C	0	8808	0	5	5	0	99.94	0	0.06	0.06
		13	A	8811	0	2	0	2	99.98	0	0.02	0	0.02
		14	G	0	3	8808	2	5	0	0.03	99.94	0.02	0.06
		15	C	0	8804	3	6	9	0	99.9	0.03	0.07	0.1
		16	A	8799	0	4	10	14	99.84	0	0.05	0.11	0.16
		17	G	0	0	8813	0	0	0	0	100	0	0
		18	A	8807	0	0	6	6	99.93	0	0	0.07	0.07
		19	G	0	4	8809	0	4	0	0.05	99.95	0	0.05
		20	A	8811	0	0	2	2	99.98	0	0	0.02	0.02
		PAM	C	0	8811	0	2	2	0	99.98	0	0.02	0.02
		PAM	G	3	0	8810	0	3	0.03	0	99.97	0	0.03
		PAM	G	0	0	8811	2	2	0	0	99.98	0.02	0.02
ID_36	#53	#	target_seq	No_A	No_C	No_G	No_T	No_Non_Target	ratio_A(%)	ratio_C(%)	ratio_G(%)	ratio_T(%)	ratio_non_target(%)
		1	A	11890	4	0	10	14	99.88	0.03	0	0.08	0.12
		2	G	0	0	11904	0	0	0	0	100	0	0
		3	A	11900	0	0	4	4	99.97	0	0	0.03	0.03
		4	A	11902	0	0	2	2	99.98	0	0	0.02	0.02
		5	G	0	0	11904	0	0	0	0	100	0	0
		6	C	0	11897	0	7	7	0	99.94	0	0.06	0.06
		7	A	11904	0	0	0	0	100	0	0	0	0
		8	A	11899	0	2	3	5	99.96	0	0.02	0.03	0.04
		9	C	0	11901	0	3	3	0	99.97	0	0.03	0.03
		10	A	11898	3	3	0	6	99.95	0.03	0.03	0	0.05
		11	G	0	0	11904	0	0	0	0	100	0	0
		12	C	2	11900	0	2	4	0.02	99.97	0	0.02	0.03
		13	A	11899	0	3	2	5	99.96	0	0.03	0.02	0.04
		14	G	0	2	11900	2	4	0	0.02	99.97	0.02	0.03
		15	C	0	11898	2	4	6	0	99.95	0.02	0.03	0.05
		16	A	11886	0	5	13	18	99.85	0	0.04	0.11	0.15
		17	G	2	0	11902	0	2	0.02	0	99.98	0	0.02
		18	A	11901	0	0	3	3	99.97	0	0	0.03	0.03
		19	G	3	2	11897	2	7	0.03	0.02	99.94	0.02	0.06
		20	A	11898	4	0	2	6	99.95	0.03	0	0.02	0.05
		PAM	C	0	11902	0	2	2	0	99.98	0	0.02	0.02
		PAM	G	3	2	11899	0	5	0.03	0.02	99.96	0	0.04
		PAM	G	3	0	11901	0	3	0.03	0	99.97	0	0.03
ID_37	#54	#	target_seq	No_A	No_C	No_G	No_T	No_Non_Target	ratio_A(%)	ratio_C(%)	ratio_G(%)	ratio_T(%)	ratio_non_target(%)
		1	A	11539	3	2	9	14	99.88	0.03	0.02	0.08	0.12
		2	G	0	0	11553	0	0	0	0	100	0	0
		3	A	11549	0	2	2	4	99.97	0	0.02	0.02	0.03
		4	A	11548	0	3	2	5	99.96	0	0.03	0.02	0.04
		5	G	0	0	11553	0	0	0	0	100	0	0
		6	C	3	11544	0	6	9	0.03	99.92	0	0.05	0.08
		7	A	11553	0	0	0	0	100	0	0	0	0
		8	A	11553	0	0	0	0	100	0	0	0	0
		9	C	0	11550	0	3	3	0	99.97	0	0.03	0.03
		10	A	11541	2	5	5	12	99.9	0.02	0.04	0.04	0.1
		11	G	4	0	11549	0	4	0.03	0	99.97	0	0.03
		12	C	0	11544	2	7	9	0	99.92	0.02	0.06	0.08
		13	A	11548	3	0	2	5	99.96	0.03	0	0.02	0.04
		14	G	0	0	11551	2	2	0	0	99.98	0.02	0.02
		15	C	2	11549	0	2	4	0.02	99.97	0	0.02	0.03
		16	A	11537	0	2	14	16	99.86	0	0.02	0.12	0.14
		17	G	0	0	11553	0	0	0	0	100	0	0
		18	A	11547	0	3	3	6	99.95	0	0.03	0.03	0.05
		19	G	0	0	11553	0	0	0	0	100	0	0
		20	A	11547	0	2	4	6	99.95	0	0.02	0.03	0.05
		PAM	C	3	11545	0	5	8	0.03	99.93	0	0.04	0.07
		PAM	G	0	2	11549	2	4	0	0.02	99.97	0.02	0.03
		PAM	G	2	3	11545	3	8	0.02	0.03	99.93	0.03	0.07
ID_38	#55	#	target_seq	No_A	No_C	No_G	No_T	No_Non_Target	ratio_A(%)	ratio_C(%)	ratio_G(%)	ratio_T(%)	ratio_non_target(%)
		1	A	15127	5	3	6	14	99.91	0.03	0.02	0.04	0.09
		2	G	3	0	15138	0	3	0.02	0	99.98	0	0.02
		3	A	15137	0	2	2	4	99.97	0	0.01	0.01	0.03
		4	A	15135	0	4	2	6	99.96	0	0.03	0.01	0.04
		5	G	2	3	15136	0	5	0.01	0.02	99.97	0	0.03
		6	C	2	15133	2	4	8	0.01	99.95	0.01	0.03	0.05
		7	A	15136	0	2	3	5	99.97	0	0.01	0.02	0.03
		8	A	15138	0	3	0	3	99.98	0	0.02	0	0.02
		9	C	2	15137	0	2	4	0.01	99.97	0	0.01	0.03
		10	A	15133	3	3	2	8	99.95	0.02	0.02	0.01	0.05
		11	G	4	0	15137	0	4	0.03	0	99.97	0	0.03
		12	C	5	15129	0	7	12	0.03	99.92	0	0.05	0.08
		13	A	15139	2	0	0	2	99.99	0.01	0	0	0.01
		14	G	0	2	15136	3	5	0	0.01	99.97	0.02	0.03
		15	C	0	15136	2	3	5	0	99.97	0.01	0.02	0.03
		16	A	15128	0	2	11	13	99.91	0	0.01	0.07	0.09
		17	G	3	0	15134	4	7	0.02	0	99.95	0.03	0.05
		18	A	15138	0	0	3	3	99.98	0	0	0.02	0.02
		19	G	0	4	15135	2	6	0	0.03	99.96	0.01	0.04
		20	A	15136	0	2	3	5	99.97	0	0.01	0.02	0.03
		PAM	C	0	15133	0	8	8	0	99.95	0	0.05	0.05
		PAM	G	0	0	15139	2	2	0	0	99.99	0.01	0.01
		PAM	G	2	3	15133	3	8	0.01	0.02	99.95	0.02	0.05
ID_39	#56	#	target_seq	No_A	No_C	No_G	No_T	No_Non_Target	ratio_A(%)	ratio_C(%)	ratio_G(%)	ratio_T(%)	ratio_non_target(%)
		1	A	11603	0	0	8	8	99.93	0	0	0.07	0.07
		2	G	3	0	11608	0	3	0.03	0	99.97	0	0.03
		3	A	11606	0	0	5	5	99.96	0	0	0.04	0.04
		4	A	11609	0	2	0	2	99.98	0	0.02	0	0.02
		5	G	0	2	11609	0	2	0	0.02	99.98	0	0.02
		6	C	0	11608	3	0	3	0	99.97	0.03	0	0.03
		7	A	11609	2	0	0	2	99.98	0.02	0	0	0.02
		8	A	11607	0	0	4	4	99.97	0	0	0.03	0.03
		9	C	0	11607	0	4	4	0	99.97	0	0.03	0.03
		10	A	11608	0	3	0	3	99.97	0	0.03	0	0.03
		11	G	3	0	11608	0	3	0.03	0	99.97	0	0.03
		12	C	0	11609	0	2	2	0	99.98	0	0.02	0.02
		13	A	11601	2	3	5	10	99.91	0.02	0.03	0.04	0.09
		14	G	0	0	11607	4	4	0	0	99.97	0.03	0.03
		15	C	0	11606	3	2	5	0	99.96	0.03	0.02	0.04
		16	A	11591	0	2	18	20	99.83	0	0.02	0.16	0.17
		17	G	2	0	11606	3	5	0.02	0	99.96	0.03	0.04
		18	A	11607	0	2	2	4	99.97	0	0.02	0.02	0.03
		19	G	3	0	11606	2	5	0.03	0	99.96	0.02	0.04
		20	A	11608	0	0	3	3	99.97	0	0	0.03	0.03
		PAM	C	0	11608	0	3	3	0	99.97	0	0.03	0.03
		PAM	G	5	0	11606	0	5	0.04	0	99.96	0	0.04
		PAM	G	6	2	11601	2	10	0.05	0.02	99.91	0.02	0.09
ID_40	#57	#	target_seq	No_A	No_C	No_G	No_T	No_Non_Target	ratio_A(%)	ratio_C(%)	ratio_G(%)	ratio_T(%)	ratio_non_target(%)
		1	A	11290	0	0	8	8	99.93	0	0	0.07	0.07
		2	G	5	0	11293	0	5	0.04	0	99.96	0	0.04
		3	A	11288	0	5	5	10	99.91	0	0.04	0.04	0.09
		4	A	11292	0	3	3	6	99.95	0	0.03	0.03	0.05
		5	G	2	0	11292	4	6	0.02	0	99.95	0.04	0.05
		6	C	0	11298	0	0	0	0	100	0	0	0
		7	A	11293	0	3	2	5	99.96	0	0.03	0.02	0.04
		8	A	11294	0	2	2	4	99.96	0	0.02	0.02	0.04
		9	C	0	11294	0	4	4	0	99.96	0	0.04	0.04
		10	A	11294	2	0	2	4	99.96	0.02	0	0.02	0.04
		11	G	0	0	11298	0	0	0	0	100	0	0
		12	C	0	11291	0	7	7	0	99.94	0	0.06	0.06
		13	A	11286	0	8	4	12	99.89	0	0.07	0.04	0.11
		14	G	0	0	11295	3	3	0	0	99.97	0.03	0.03
		15	C	0	11293	2	3	5	0	99.96	0.02	0.03	0.04
		16	A	11286	0	5	7	12	99.89	0	0.04	0.06	0.11
		17	G	3	0	11295	0	3	0.03	0	99.97	0	0.03
		18	A	11293	0	2	3	5	99.96	0	0.02	0.03	0.04
		19	G	2	2	11294	0	4	0.02	0.02	99.96	0	0.04
		20	A	11293	0	2	3	5	99.96	0	0.02	0.03	0.04
		PAM	C	0	11298	0	0	0	0	100	0	0	0
		PAM	G	4	0	11292	2	6	0.04	0	99.95	0.02	0.05
		PAM	G	4	0	11291	3	7	0.04	0	99.94	0.03	0.06
ID_41	#58	#	target_seq	No_A	No_C	No_G	No_T	No_Non_Target	ratio_A(%)	ratio_C(%)	ratio_G(%)	ratio_T(%)	ratio_non_target(%)
		1	A	17228	0	3	7	10	99.94	0	0.02	0.04	0.06
		2	G	0	0	17238	0	0	0	0	100	0	0
		3	A	17229	0	3	6	9	99.95	0	0.02	0.03	0.05
		4	A	17229	3	3	3	9	99.95	0.02	0.02	0.02	0.05
		5	G	3	2	17233	0	5	0.02	0.01	99.97	0	0.03
		6	C	0	17235	0	3	3	0	99.98	0	0.02	0.02
		7	A	17236	0	2	0	2	99.99	0	0.01	0	0.01
		8	A	17238	0	0	0	0	100	0	0	0	0
		9	C	4	17229	0	5	9	0.02	99.95	0	0.03	0.05
		10	A	17230	3	0	5	8	99.95	0.02	0	0.03	0.05
		11	G	6	0	17232	0	6	0.03	0	99.97	0	0.03
		12	C	2	17232	0	4	6	0.01	99.97	0	0.02	0.03
		13	A	17226	2	4	6	12	99.93	0.01	0.02	0.03	0.07
		14	G	2	4	17230	2	8	0.01	0.02	99.95	0.01	0.05
		15	C	6	17227	5	0	11	0.03	99.94	0.03	0	0.06
		16	A	17223	0	3	12	15	99.91	0	0.02	0.07	0.09
		17	G	2	2	17229	5	9	0.01	0.01	99.95	0.03	0.05
		18	A	17234	0	0	4	4	99.98	0	0	0.02	0.02
		19	G	7	0	17231	0	7	0.04	0	99.96	0	0.04
		20	A	17231	2	3	2	7	99.96	0.01	0.02	0.01	0.04
		PAM	C	0	17234	0	4	4	0	99.98	0	0.02	0.02
		PAM	G	6	0	17232	0	6	0.03	0	99.97	0	0.03
		PAM	G	3	2	17229	4	9	0.02	0.01	99.95	0.02	0.05
ID_42	#59	#	target_seq	No_A	No_C	No_G	No_T	No_Non_Target	ratio_A(%)	ratio_C(%)	ratio_G(%)	ratio_T(%)	ratio_non_target(%)
		1	A	15325	0	3	2	5	99.97	0	0.02	0.01	0.03
		2	G	0	0	15330	0	0	0	0	100	0	0
		3	A	15330	0	0	0	0	100	0	0	0	0
		4	A	15328	0	2	0	2	99.99	0	0.01	0	0.01
		5	G	6	0	15324	0	6	0.04	0	99.96	0	0.04
		6	C	4	15320	0	6	10	0.03	99.93	0	0.04	0.07
		7	A	15324	0	3	3	6	99.96	0	0.02	0.02	0.04
		8	A	15324	0	3	3	6	99.96	0	0.02	0.02	0.04
		9	C	0	15328	0	2	2	0	99.99	0	0.01	0.01
		10	A	15326	0	4	0	4	99.97	0	0.03	0	0.03
		11	G	2	0	15328	0	2	0.01	0	99.99	0	0.01
		12	C	2	15325	0	3	5	0.01	99.97	0	0.02	0.03
		13	A	15316	2	7	5	14	99.91	0.01	0.05	0.03	0.09
		14	G	0	4	15326	0	4	0	0.03	99.97	0	0.03
		15	C	4	15314	3	9	16	0.03	99.9	0.02	0.06	0.1
		16	A	15314	0	7	9	16	99.9	0	0.05	0.06	0.1
		17	G	0	2	15328	0	2	0	0.01	99.99	0	0.01
		18	A	15322	0	3	5	8	99.95	0	0.02	0.03	0.05
		19	G	0	2	15328	0	2	0	0.01	99.99	0	0.01
		20	A	15324	0	0	6	6	99.96	0	0	0.04	0.04
		PAM	C	2	15325	0	3	5	0.01	99.97	0	0.02	0.03
		PAM	G	3	0	15327	0	3	0.02	0	99.98	0	0.02
		PAM	G	3	0	15327	0	3	0.02	0	99.98	0	0.02
ID_43	#60	#	target_seq	No_A	No_C	No_G	No_T	No_Non_Target	ratio_A(%)	ratio_C(%)	ratio_G(%)	ratio_T(%)	ratio_non_target(%)
		1	A	11197	0	3	2	5	99.96	0	0.03	0.02	0.04
		2	G	0	0	11202	0	0	0	0	100	0	0
		3	A	11196	0	0	6	6	99.95	0	0	0.05	0.05
		4	A	11197	0	5	0	5	99.96	0	0.04	0	0.04
		5	G	3	0	11199	0	3	0.03	0	99.97	0	0.03
		6	C	0	11202	0	0	0	0	100	0	0	0
		7	A	11199	0	3	0	3	99.97	0	0.03	0	0.03
		8	A	11195	2	3	2	7	99.94	0.02	0.03	0.02	0.06
		9	C	0	11202	0	0	0	0	100	0	0	0
		10	A	11195	3	2	2	7	99.94	0.03	0.02	0.02	0.06
		11	G	0	0	11202	0	0	0	0	100	0	0
		12	C	0	11198	0	4	4	0	99.96	0	0.04	0.04
		13	A	11195	0	3	4	7	99.94	0	0.03	0.04	0.06
		14	G	0	2	11198	2	4	0	0.02	99.96	0.02	0.04
		15	C	3	11192	4	3	10	0.03	99.91	0.04	0.03	0.09
		16	A	11192	0	0	10	10	99.91	0	0	0.09	0.09
		17	G	2	0	11200	0	2	0.02	0	99.98	0	0.02
		18	A	11202	0	0	0	0	100	0	0	0	0
		19	G	2	2	11198	0	4	0.02	0.02	99.96	0	0.04
		20	A	11199	0	0	3	3	99.97	0	0	0.03	0.03
		PAM	C	0	11200	0	2	2	0	99.98	0	0.02	0.02
		PAM	G	2	2	11198	0	4	0.02	0.02	99.96	0	0.04
		PAM	G	3	0	11197	2	5	0.03	0	99.96	0.02	0.04
ID_44	#61	#	target_seq	No_A	No_C	No_G	No_T	No_Non_Target	ratio_A(%)	ratio_C(%)	ratio_G(%)	ratio_T(%)	ratio_non_target(%)
		1	A	3660	0	0	4	4	99.89	0	0	0.11	0.11
		2	G	0	0	3664	0	0	0	0	100	0	0
		3	A	3664	0	0	0	0	100	0	0	0	0
		4	A	3664	0	0	0	0	100	0	0	0	0
		5	G	0	0	3664	0	0	0	0	100	0	0
		6	C	0	3664	0	0	0	0	100	0	0	0
		7	A	3662	0	2	0	2	99.95	0	0.05	0	0.05
		8	A	3664	0	0	0	0	100	0	0	0	0
		9	C	0	3664	0	0	0	0	100	0	0	0
		10	A	3664	0	0	0	0	100	0	0	0	0
		11	G	0	0	3664	0	0	0	0	100	0	0
		12	C	0	3662	0	2	2	0	99.95	0	0.05	0.05
		13	A	3664	0	0	0	0	100	0	0	0	0
		14	G	0	0	3662	2	2	0	0	99.95	0.05	0.05
		15	C	0	3660	2	2	4	0	99.89	0.05	0.05	0.11
		16	A	3664	0	0	0	0	100	0	0	0	0
		17	G	0	0	3664	0	0	0	0	100	0	0
		18	A	3662	0	0	2	2	99.95	0	0	0.05	0.05
		19	G	0	0	3664	0	0	0	0	100	0	0
		20	A	3664	0	0	0	0	100	0	0	0	0
		PAM	C	0	3662	0	2	2	0	99.95	0	0.05	0.05
		PAM	G	0	0	3664	0	0	0	0	100	0	0
		PAM	G	0	0	3664	0	0	0	0	100	0	0
ID_45	#62	#	target_seq	No_A	No_C	No_G	No_T	No_Non_Target	ratio_A(%)	ratio_C(%)	ratio_G(%)	ratio_T(%)	ratio_non_target(%)
		1	A	5800	0	0	0	0	100	0	0	0	0
		2	G	0	0	5800	0	0	0	0	100	0	0
		3	A	5797	0	0	3	3	99.95	0	0	0.05	0.05
		4	A	5798	0	2	0	2	99.97	0	0.03	0	0.03
		5	G	0	0	5800	0	0	0	0	100	0	0
		6	C	0	5800	0	0	0	0	100	0	0	0
		7	A	5798	0	2	0	2	99.97	0	0.03	0	0.03
		8	A	5798	0	0	2	2	99.97	0	0	0.03	0.03
		9	C	0	5796	0	4	4	0	99.93	0	0.07	0.07
		10	A	5800	0	0	0	0	100	0	0	0	0
		11	G	0	0	5800	0	0	0	0	100	0	0
		12	C	2	5793	0	5	7	0.03	99.88	0	0.09	0.12
		13	A	5796	0	2	2	4	99.93	0	0.03	0.03	0.07
		14	G	2	0	5798	0	2	0.03	0	99.97	0	0.03
		15	C	0	5800	0	0	0	0	100	0	0	0
		16	A	5791	0	0	9	9	99.84	0	0	0.16	0.16
		17	G	0	0	5800	0	0	0	0	100	0	0
		18	A	5800	0	0	0	0	100	0	0	0	0
		19	G	2	0	5796	2	4	0.03	0	99.93	0.03	0.07
		20	A	5798	0	0	2	2	99.97	0	0	0.03	0.03
		PAM	C	0	5800	0	0	0	0	100	0	0	0
		PAM	G	2	2	5796	0	4	0.03	0.03	99.93	0	0.07
		PAM	G	2	0	5798	0	2	0.03	0	99.97	0	0.03
ID_46	#63	#	target_seq	No_A	No_C	No_G	No_T	No_Non_Target	ratio_A(%)	ratio_C(%)	ratio_G(%)	ratio_T(%)	ratio_non_target(%)
		1	A	9341	0	0	5	5	99.98	0.02	0	0	0.02
		2	G	0	0	9341	5	5	0.02	0	99.98	0	0.02
		3	A	9344	0	0	2	2	99.98	0	0	0.02	0.02
		4	A	9346	0	0	0	0	99.97	0	0.03	0	0.03
		5	G	3	0	9343	0	3	0	0.02	99.98	0	0.02
		6	C	0	9158	79	109	188	0	99.98	0	0.02	0.02
		7	A	9338	0	4	4	8	99.94	0	0.04	0.02	0.06
		8	A	9346	0	0	0	0	99.92	0.02	0.02	0.04	0.08
		9	C	0	9329	2	15	17	0	100	0	0	0
		10	A	9346	0	0	0	0	100	0	0	0	0
		11	G	3	0	9343	0	3	0.02	0	99.98	0	0.02
		12	C	5	9146	63	132	200	0	99.95	0	0.05	0.05
		13	A	9341	0	3	2	5	99.9	0.02	0.03	0.05	0.1
		14	G	0	2	9342	2	4	0.07	0	99.9	0.02	0.1
		15	C	0	9336	5	5	10	0.02	99.97	0.02	0	0.03
		16	A	9335	0	0	11	11	99.91	0	0.02	0.06	0.09
		17	G	0	0	9342	4	4	0	0	100	0	0
		18	A	9342	0	2	2	4	99.98	0	0	0.02	0.02
		19	G	0	0	9346	0	0	0	0	100	0	0
		20	A	9343	3	0	0	3	99.98	0	0	0.02	0.02
		PAM	C	0	9342	0	4	4	0	99.96	0.02	0.02	0.04
		PAM	G	5	0	9341	0	5	0.02	0.02	99.97	0	0.03
		PAM	G	2	0	9344	0	2	0.03	0	99.97	0	0.03
ID_47	#64	#	target_seq	No_A	No_C	No_G	No_T	No_Non_Target	ratio_A(%)	ratio_C(%)	ratio_G(%)	ratio_T(%)	ratio_non_target(%)
		1	A	12496	3	0	0	3	99.96	0	0.04	0	0.04
		2	G	2	0	12497	0	2	0	0	100	0	0
		3	A	12497	0	0	2	2	99.92	0	0.08	0	0.08
		4	A	12495	0	4	0	4	100	0	0	0	0
		5	G	0	2	12497	0	2	0	0	99.94	0.06	0.06
		6	C	0	12496	0	3	3	0.21	88.46	3.6	7.73	11.54
		7	A	12492	0	5	2	7	99.96	0	0.04	0	0.04
		8	A	12489	2	3	5	10	100	0	0	0	0
		9	C	0	12499	0	0	0	0	99.52	0	0.48	0.48
		10	A	12499	0	0	0	0	100	0	0	0	0
		11	G	2	0	12497	0	2	0	0	100	0	0
		12	C	0	12493	0	6	6	0.1	88.04	4.72	7.14	11.96
		13	A	12487	2	4	6	12	100	0	0	0	0
		14	G	9	0	12487	3	12	0	0	100	0	0
		15	C	2	12495	2	0	4	0	99.77	0.06	0.17	0.23
		16	A	12488	0	3	8	11	99.92	0	0	0.08	0.08
		17	G	0	0	12499	0	0	0	0	100	0	0
		18	A	12497	0	0	2	2	100	0	0	0	0
		19	G	0	0	12499	0	0	0	0	100	0	0
		20	A	12496	0	0	3	3	100	0	0	0	0
		PAM	C	0	12494	2	3	5	0	100	0	0	0
		PAM	G	2	2	12495	0	4	0	0	100	0	0
		PAM	G	4	0	12495	0	4	0	0	99.96	0.04	0.04
ID_48	#65	#	target_seq	No_A	No_C	No_G	No_T	No_Non_Target	ratio_A(%)	ratio_C(%)	ratio_G(%)	ratio_T(%)	ratio_non_target(%)
		1	A	5248	0	2	0	2	99.91	0	0.02	0.06	0.09
		2	G	0	0	5250	0	0	0.02	0	99.98	0	0.02
		3	A	5246	0	4	0	4	99.97	0.02	0.02	0	0.03
		4	A	5250	0	0	0	0	99.98	0	0	0.02	0.02
		5	G	0	0	5247	3	3	0	0	100	0	0
		6	C	11	4644	189	406	606	0	99.96	0	0.04	0.04
		7	A	5248	0	2	0	2	99.98	0	0	0.02	0.02
		8	A	5250	0	0	0	0	99.96	0	0.02	0.02	0.04
		9	C	0	5225	0	25	25	0.02	99.94	0	0.03	0.06
		10	A	5250	0	0	0	0	99.95	0.02	0.02	0.02	0.05
		11	G	0	0	5250	0	0	0.02	0	99.98	0	0.02
		12	C	5	4622	248	375	628	0	99.94	0.02	0.04	0.06
		13	A	5250	0	0	0	0	99.98	0.02	0	0	0.02
		14	G	0	0	5250	0	0	0	0	99.94	0.06	0.06
		15	C	0	5238	3	9	12	0	99.93	0.03	0.04	0.07
		16	A	5246	0	0	4	4	99.86	0	0	0.14	0.14
		17	G	0	0	5250	0	0	0.02	0	99.97	0.02	0.03
		18	A	5250	0	0	0	0	99.94	0	0.02	0.05	0.06
		19	G	0	0	5250	0	0	0	0	100	0	0
		20	A	5250	0	0	0	0	99.97	0	0.02	0.02	0.03
		PAM	C	0	5250	0	0	0	0	99.98	0	0.02	0.02
		PAM	G	0	0	5250	0	0	0.03	0	99.97	0	0.03
		PAM	G	0	0	5248	2	2	0	0	100	0	0
ID_49	#66	#	target_seq	No_A	No_C	No_G	No_T	No_Non_Target	ratio_A(%)	ratio_C(%)	ratio_G(%)	ratio_T(%)	ratio_non_target(%)
		1	A	12637	0	3	8	11	99.88	0	0.03	0.09	0.12
		2	G	3	0	12645	0	3	0	0	99.97	0.03	0.03
		3	A	12644	2	2	0	4	99.95	0	0.02	0.03	0.05
		4	A	12646	0	0	2	2	99.98	0	0.02	0	0.02
		5	G	0	0	12648	0	0	0	0.02	99.98	0	0.02
		6	C	0	12643	0	5	5	0.02	99.89	0.02	0.07	0.11
		7	A	12645	0	0	3	3	99.98	0	0.02	0	0.02
		8	A	12643	0	3	2	5	99.93	0	0	0.07	0.07
		9	C	3	12641	0	4	7	0	99.97	0	0.03	0.03
		10	A	12642	2	2	2	6	99.98	0	0	0.02	0.02
		11	G	3	0	12645	0	3	0.03	0	99.97	0	0.03
		12	C	0	12640	3	5	8	0	99.94	0.02	0.04	0.06
		13	A	12645	3	0	0	3	99.98	0	0.02	0	0.02
		14	G	0	0	12640	8	8	0	0.02	99.98	0	0.02
		15	C	0	12639	4	5	9	0.03	99.93	0	0.05	0.07
		16	A	12630	0	0	18	18	99.83	0	0.03	0.14	0.17
		17	G	2	0	12644	2	4	0	0.02	99.98	0	0.02
		18	A	12640	0	2	6	8	99.95	0	0.02	0.03	0.05
		19	G	0	0	12648	0	0	0	0	100	0	0
		20	A	12644	0	2	2	4	99.97	0	0	0.03	0.03
		PAM	C	0	12646	0	2	2	0.02	99.94	0	0.04	0.06
		PAM	G	4	0	12644	0	4	0.05	0	99.93	0.03	0.07
		PAM	G	0	0	12648	0	0	0.02	0.02	99.96	0	0.04
ID_50	#67	#	target_seq	No_A	No_C	No_G	No_T	No_Non_Target	ratio_A(%)	ratio_C(%)	ratio_G(%)	ratio_T(%)	ratio_non_target(%)
		1	A	10781	0	3	10	13	99.94	0	0.06	0	0.06
		2	G	0	0	10791	3	3	0	0	100	0	0
		3	A	10789	0	2	3	5	99.98	0	0.02	0	0.02
		4	A	10792	0	2	0	2	99.93	0.03	0.04	0	0.07
		5	G	0	2	10792	0	2	0	0	100	0	0
		6	C	2	10782	2	8	12	0.02	99.96	0	0.02	0.04
		7	A	10792	0	2	0	2	99.98	0	0.02	0	0.02
		8	A	10786	0	0	8	8	99.95	0	0.03	0.02	0.05
		9	C	0	10791	0	3	3	0	99.97	0	0.03	0.03
		10	A	10792	0	0	2	2	99.97	0	0	0.03	0.03
		11	G	3	0	10791	0	3	0	0.02	99.98	0	0.02
		12	C	0	10788	2	4	6	0	99.98	0.02	0	0.02
		13	A	10792	0	2	0	2	99.98	0	0.02	0	0.02
		14	G	0	2	10792	0	2	0	0	100	0	0
		15	C	3	10786	0	5	8	0	99.94	0.02	0.04	0.06
		16	A	10776	0	3	15	18	99.88	0	0	0.12	0.12
		17	G	0	2	10792	0	2	0.02	0	99.96	0.02	0.04
		18	A	10789	0	2	3	5	99.98	0	0	0.02	0.02
		19	G	0	0	10794	0	0	0.02	0	99.98	0	0.02
		20	A	10791	0	0	3	3	99.93	0.03	0.02	0.02	0.07
		PAM	C	2	10788	0	4	6	0	99.96	0	0.04	0.04
		PAM	G	5	0	10786	3	8	0.04	0.02	99.94	0	0.06
		PAM	G	2	2	10790	0	4	0.04	0.02	99.92	0.02	0.08
ID_51	#68	#	target_seq	No_A	No_C	No_G	No_T	No_Non_Target	ratio_A(%)	ratio_C(%)	ratio_G(%)	ratio_T(%)	ratio_non_target(%)
		1	A	10003	0	6	0	6	99.89	0	0.03	0.08	0.11
		2	G	0	0	10009	0	0	0.03	0	99.97	0	0.03
		3	A	10007	0	2	0	2	99.97	0	0	0.03	0.03
		4	A	10002	3	4	0	7	99.96	0	0.04	0	0.04
		5	G	0	0	10009	0	0	0	0	100	0	0
		6	C	2	10005	0	2	4	0.02	99.93	0.05	0	0.07
		7	A	10007	0	2	0	2	99.98	0	0.02	0	0.02
		8	A	10004	0	3	2	5	99.98	0	0	0.02	0.02
		9	C	0	10006	0	3	3	0	99.95	0.02	0.03	0.05
		10	A	10006	0	0	3	3	99.96	0	0.04	0	0.04
		11	G	0	2	10007	0	2	0	0	100	0	0
		12	C	0	10007	2	0	2	0	99.88	0.03	0.09	0.12
		13	A	10007	0	2	0	2	99.96	0	0.04	0	0.04
		14	G	0	0	10009	0	0	0.03	0.02	99.92	0.03	0.08
		15	C	0	10003	2	4	6	0	100	0	0	0
		16	A	9997	0	0	12	12	99.92	0	0.02	0.06	0.08
		17	G	2	0	10005	2	4	0	0.02	99.96	0.02	0.04
		18	A	10007	0	0	2	2	99.98	0	0.02	0	0.02
		19	G	2	0	10007	0	2	0.02	0.02	99.96	0	0.04
		20	A	10002	3	2	2	7	99.98	0	0	0.02	0.02
		PAM	C	0	10005	0	4	4	0	99.96	0	0.04	0.04
		PAM	G	4	2	10003	0	6	0.05	0.02	99.93	0	0.07
		PAM	G	4	2	10001	2	8	0.03	0	99.97	0	0.03
ID_52	#69	#	target_seq	No_A	No_C	No_G	No_T	No_Non_Target	ratio_A(%)	ratio_C(%)	ratio_G(%)	ratio_T(%)	ratio_non_target(%)
		1	A	10006	0	3	8	11	99.9	0.02	0.03	0.04	0.1
		2	G	3	0	10014	0	3	0	0	100	0	0
		3	A	10014	0	0	3	3	99.95	0	0.02	0.03	0.05
		4	A	10013	0	4	0	4	99.98	0	0.02	0	0.02
		5	G	0	0	10017	0	0	0.02	0	99.98	0	0.02
		6	C	2	10010	5	0	7	0	100	0	0	0
		7	A	10015	0	2	0	2	100	0	0	0	0
		8	A	10015	0	0	2	2	99.98	0	0.02	0	0.02
		9	C	0	10012	2	3	5	0	99.96	0.04	0	0.04
		10	A	10013	0	4	0	4	99.98	0.02	0	0	0.02
		11	G	0	0	10017	0	0	0	0	100	0	0
		12	C	0	10005	3	9	12	0.02	99.96	0	0.02	0.04
		13	A	10013	0	4	0	4	99.93	0	0.04	0.02	0.07
		14	G	3	2	10009	3	8	0	0.03	99.93	0.03	0.07
		15	C	0	10017	0	0	0	0	100	0	0	0
		16	A	10009	0	2	6	8	99.84	0.02	0.02	0.12	0.16
		17	G	0	2	10013	2	4	0	0	100	0	0
		18	A	10015	0	2	0	2	99.97	0	0.03	0	0.03
		19	G	2	2	10013	0	4	0.02	0	99.98	0	0.02
		20	A	10015	0	0	2	2	100	0	0	0	0
		PAM	C	0	10013	0	4	4	0	99.97	0	0.03	0.03
		PAM	G	5	2	10010	0	7	0	0.02	99.98	0	0.02
		PAM	G	3	0	10014	0	3	0.02	0.04	99.93	0	0.07
ID_53	#70	#	target_seq	No_A	No_C	No_G	No_T	No_Non_Target	ratio_A(%)	ratio_C(%)	ratio_G(%)	ratio_T(%)	ratio_non_target(%)
		1	A	9144	2	3	4	9	99.95	0	0.02	0.03	0.05
		2	G	0	0	9153	0	0	0	0	100	0	0
		3	A	9148	0	2	3	5	99.97	0.02	0	0.02	0.03
		4	A	9151	0	2	0	2	100	0	0	0	0
		5	G	2	0	9151	0	2	0.02	0.03	99.94	0	0.06
		6	C	0	9153	0	0	0	0	99.97	0	0.03	0.03
		7	A	9153	0	0	0	0	99.97	0	0.02	0.02	0.03
		8	A	9151	0	2	0	2	100	0	0	0	0
		9	C	0	9149	4	0	4	0	99.98	0	0.02	0.02
		10	A	9151	2	0	0	2	99.97	0	0.02	0.02	0.03
		11	G	0	0	9153	0	0	0.02	0	99.98	0	0.02
		12	C	2	9149	0	2	4	0	99.93	0	0.07	0.07
		13	A	9147	0	4	2	6	99.93	0	0.05	0.02	0.07
		14	G	0	3	9147	3	6	0.02	0.02	99.97	0	0.03
		15	C	0	9153	0	0	0	0.04	99.93	0	0.02	0.07
		16	A	9138	2	2	11	15	99.89	0	0.02	0.08	0.11
		17	G	0	0	9153	0	0	0	0	100	0	0
		18	A	9150	0	3	0	3	99.98	0	0	0.02	0.02
		19	G	2	0	9151	0	2	0	0	99.98	0.02	0.02
		20	A	9153	0	0	0	0	100	0	0	0	0
		PAM	C	0	9150	0	3	3	0	99.98	0	0.02	0.02
		PAM	G	0	2	9151	0	2	0.02	0.03	99.93	0.02	0.07
		PAM	G	2	4	9147	0	6	0.03	0.02	99.92	0.02	0.08
ID_54	#71	#	target_seq	No_A	No_C	No_G	No_T	No_Non_Target	ratio_A(%)	ratio_C(%)	ratio_G(%)	ratio_T(%)	ratio_non_target(%)
		1	A	12060	0	2	4	6	99.93	0	0.03	0.04	0.07
		2	G	0	0	12066	0	0	0	0	100	0	0
		3	A	12062	2	0	2	4	99.95	0	0	0.05	0.05
		4	A	12066	0	0	0	0	99.91	0	0.07	0.02	0.09
		5	G	3	4	12059	0	7	0	0	100	0	0
		6	C	0	12062	0	4	4	0.02	99.96	0	0.02	0.04
		7	A	12062	0	2	2	4	99.99	0	0.01	0	0.01
		8	A	12066	0	0	0	0	99.96	0.01	0.01	0.01	0.04
		9	C	0	12064	0	2	2	0	99.94	0	0.06	0.06
		10	A	12062	0	2	2	4	100	0	0	0	0
		11	G	2	0	12064	0	2	0	0.01	99.99	0	0.01
		12	C	0	12057	0	9	9	0	99.99	0	0.01	0.01
		13	A	12058	0	6	2	8	99.98	0	0	0.02	0.02
		14	G	2	2	12062	0	4	0.04	0.01	99.93	0.01	0.07
		15	C	5	12058	0	3	8	0	99.94	0.02	0.04	0.06
		16	A	12053	0	3	10	13	99.9	0	0.03	0.07	0.1
		17	G	0	0	12066	0	0	0.02	0	99.98	0	0.02
		18	A	12063	0	0	3	3	99.94	0	0.01	0.04	0.06
		19	G	0	0	12064	2	2	0	0.03	99.97	0	0.03
		20	A	12066	0	0	0	0	99.97	0	0.01	0.01	0.03
		PAM	C	0	12063	0	3	3	0.01	99.96	0.01	0.01	0.04
		PAM	G	2	4	12058	2	8	0	0.02	99.98	0	0.02
		PAM	G	4	3	12056	3	10	0.02	0.01	99.95	0.01	0.05
ID_55	#72	#	target_seq	No_A	No_C	No_G	No_T	No_Non_Target	ratio_A(%)	ratio_C(%)	ratio_G(%)	ratio_T(%)	ratio_non_target(%)
		1	A	13578	0	4	6	10	99.94	0	0.02	0.04	0.06
		2	G	0	0	13588	0	0	0	0	100	0	0
		3	A	13581	0	0	7	7	99.94	0.03	0	0.02	0.06
		4	A	13576	0	9	3	12	99.93	0.02	0.02	0.02	0.07
		5	G	0	0	13588	0	0	0	0	100	0	0
		6	C	3	13582	0	3	6	0.02	99.96	0	0.02	0.04
		7	A	13586	0	2	0	2	99.98	0	0	0.02	0.02
		8	A	13582	2	2	2	6	99.96	0	0.02	0.02	0.04
		9	C	0	13580	0	8	8	0	99.96	0.02	0.02	0.04
		10	A	13588	0	0	0	0	100	0	0	0	0
		11	G	0	2	13586	0	2	0.02	0.02	99.97	0	0.03
		12	C	0	13586	0	2	2	0	99.98	0	0.02	0.02
		13	A	13585	0	0	3	3	99.97	0	0.03	0	0.03
		14	G	6	2	13578	2	10	0.05	0	99.93	0.02	0.07
		15	C	0	13580	3	5	8	0	99.93	0.02	0.04	0.07
		16	A	13575	0	4	9	13	99.89	0	0.02	0.09	0.11
		17	G	3	0	13585	0	3	0	0	100	0	0
		18	A	13580	0	2	6	8	99.92	0.02	0.02	0.04	0.08
		19	G	0	4	13584	0	4	0.03	0.02	99.95	0	0.05
		20	A	13584	0	2	2	4	99.93	0.02	0.04	0	0.07
		PAM	C	2	13582	2	2	6	0	99.98	0	0.02	0.02
		PAM	G	0	3	13585	0	3	0.02	0	99.98	0	0.02
		PAM	G	3	2	13581	2	7	0.05	0.02	99.93	0	0.07
ID_82	#73	#	#target_seq	No_A	No_C	No_G	No_T	No_Non_Target	ratio_A(%)	ratio_C(%)	ratio_G(%)	ratio_T(%)	ratio_non_target(%)
		1	A	154	0	0	9	9	95.17	0	1.38	3.45	4.83
		2	G	4	2	157	0	6	2.07	0	97.93	0	2.07
		3	A	161	0	0	2	2	100	0	0	0	0
		4	A	161	0	2	0	2	95.17	0	2.07	2.76	4.83
		5	G	0	0	157	6	6	1.38	4.14	93.1	1.38	6.9
		6	C	6	150	0	7	13	8.28	88.97	0	2.76	11.03
		7	A	156	0	2	5	7	95.86	0	1.38	2.76	4.14
		8	A	163	0	0	0	0	93.1	0	2.07	4.83	6.9
		9	C	3	153	0	7	10	1.38	97.24	0	1.38	2.76
		10	A	159	2	0	2	4	100	0	0	0	0
		11	G	2	3	158	0	5	0	0	98.62	1.38	1.38
		12	C	5	152	0	6	11	1.38	96.55	0	2.07	3.45
		13	A	155	0	3	5	8	92.41	0	1.38	6.21	7.59
		14	G	2	2	157	2	6	0	2.07	97.93	0	2.07
		15	C	2	158	0	3	5	2.76	92.41	0	4.83	7.59
		16	A	149	2	3	9	14	93.1	0	0	6.9	6.9
		17	G	2	0	159	2	4	0	0	100	0	0
		18	A	157	0	4	2	6	98.62	0	0	1.38	1.38
		19	G	2	3	158	0	5	2.76	1.38	95.86	0	4.14
		20	A	156	0	3	4	7	100	0	0	0	0
		PAM	C	0	160	0	3	3	0	93.1	2.76	4.14	6.9
		PAM	G	8	3	145	7	18	4.14	0	89.66	6.21	10.34
		PAM	G	3	2	151	7	12	0	2.07	93.79	4.14	6.21
ID_83	#74	#	#target_seq	No_A	No_C	No_G	No_T	No_Non_Target	ratio_A(%)	ratio_C(%)	ratio_G(%)	ratio_T(%)	ratio_non_target(%)
		1	A	138	0	2	5	7	98.48	0	0	1.52	1.52
		2	G	3	0	142	0	3	1.52	0	98.48	0	1.52
		3	A	145	0	0	0	0	97.73	0	0	2.27	2.27
		4	A	138	0	3	4	7	96.97	0	1.52	1.52	3.03
		5	G	2	6	135	2	10	2.27	1.52	94.7	1.52	5.3
		6	C	12	129	0	4	16	4.55	88.64	3.03	3.79	11.36
		7	A	139	0	2	4	6	96.21	0	1.52	2.27	3.79
		8	A	135	0	3	7	10	96.97	0	0	3.03	3.03
		9	C	2	141	0	2	4	0	96.97	1.52	1.52	3.03
		10	A	145	0	0	0	0	98.48	0	1.52	0	1.52
		11	G	0	0	143	2	2	1.52	0	98.48	0	1.52
		12	C	2	140	0	3	5	2.27	93.94	1.52	2.27	6.06
		13	A	134	0	2	9	11	93.94	0	0	6.06	6.06
		14	G	0	3	142	0	3	1.52	3.03	93.18	2.27	6.82
		15	C	4	134	0	7	11	2.27	94.7	0	3.03	5.3
		16	A	135	0	0	10	10	93.18	0	4.55	2.27	6.82
		17	G	0	0	145	0	0	0	0	98.48	1.52	1.52
		18	A	143	0	0	2	2	97.73	0	0	2.27	2.27
		19	G	4	2	139	0	6	2.27	0	97.73	0	2.27
		20	A	145	0	0	0	0	93.94	0	3.03	3.03	6.06
		PAM	C	0	135	4	6	10	1.52	93.94	0	4.55	6.06
		PAM	G	6	0	130	9	15	6.82	0	90.15	3.03	9.85
		PAM	G	0	3	136	6	9	1.52	0	95.45	3.03	4.55
ID_84	#75	#	#target_seq	No_A	No_C	No_G	No_T	No_Non_Target	ratio_A(%)	ratio_C(%)	ratio_G(%)	ratio_T(%)	ratio_non_target(%)
		1	A	130	0	0	2	2	95.04	2.48	0	2.48	4.96
		2	G	2	0	130	0	2	1.65	0	98.35	0	1.65
		3	A	129	0	0	3	3	98.35	0	0	1.65	1.65
		4	A	128	0	2	2	4	94.21	1.65	2.48	1.65	5.79
		5	G	3	2	125	2	7	0	0	100	0	0
		6	C	6	117	4	5	15	7.44	90.91	0	1.65	9.09
		7	A	127	0	2	3	5	96.69	0	1.65	1.65	3.31
		8	A	128	0	0	4	4	92.56	0	1.65	5.79	7.44
		9	C	0	128	2	2	4	0	96.69	1.65	1.65	3.31
		10	A	130	0	2	0	2	96.69	1.65	1.65	0	3.31
		11	G	2	0	130	0	2	1.65	0	98.35	0	1.65
		12	C	3	124	2	3	8	3.31	95.04	0	1.65	4.96
		13	A	124	0	0	8	8	95.87	0	2.48	1.65	4.13
		14	G	2	4	123	3	9	0	2.48	97.52	0	2.48
		15	C	3	125	0	4	7	2.48	97.52	0	0	2.48
		16	A	123	0	6	3	9	90.91	0	1.65	7.44	9.09
		17	G	0	0	130	2	2	2.48	1.65	95.87	0	4.13
		18	A	129	0	0	3	3	92.56	0	2.48	4.96	7.44
		19	G	3	0	129	0	3	2.48	0	97.52	0	2.48
		20	A	124	0	4	4	8	98.35	0	0	1.65	1.65
		PAM	C	2	124	0	6	8	1.65	98.35	0	0	1.65
		PAM	G	9	0	119	4	13	5.79	0	89.26	4.96	10.74
		PAM	G	2	0	126	4	6	3.31	0	93.39	3.31	6.61
ID_92	#76	#	#target_seq	No_A	No_C	No_G	No_T	No_Non_Target	ratio_A(%)	ratio_C(%)	ratio_G(%)	ratio_T(%)	ratio_non_target(%)
		1	A	150	3	2	5	10	93.75	1.88	1.25	3.12	6.25
		2	G	0	0	157	3	3	0	0	98.12	1.88	1.88
		3	A	155	3	0	2	5	96.88	1.88	0	1.25	3.12
		4	A	150	3	3	4	10	93.75	1.88	1.88	2.5	6.25
		5	G	3	0	154	3	6	1.88	0	96.25	1.88	3.75
		6	C	5	149	2	4	11	3.12	93.12	1.25	2.5	6.88
		7	A	151	0	3	6	9	94.38	0	1.88	3.75	5.62
		8	A	156	0	0	4	4	97.5	0	0	2.5	2.5
		9	C	0	156	0	4	4	0	97.5	0	2.5	2.5
		10	A	152	4	2	2	8	95	2.5	1.25	1.25	5
		11	G	0	0	157	3	3	0	0	98.12	1.88	1.88
		12	C	3	150	0	7	10	1.88	93.75	0	4.38	6.25
		13	A	153	0	4	3	7	95.62	0	2.5	1.88	4.38
		14	G	5	0	151	4	9	3.12	0	94.38	2.5	5.62
		15	C	2	154	0	4	6	1.25	96.25	0	2.5	3.75
		16	A	149	0	3	8	11	93.12	0	1.88	5	6.88
		17	G	3	0	155	2	5	1.88	0	96.88	1.25	3.12
		18	A	152	3	2	3	8	95	1.88	1.25	1.88	5
		19	G	0	0	157	3	3	0	0	98.12	1.88	1.88
		20	A	153	5	0	2	7	95.62	3.12	0	1.25	4.38
		PAM	C	2	149	2	7	11	1.25	93.12	1.25	4.38	6.88
		PAM	G	5	0	153	2	7	3.12	0	95.62	1.25	4.38
		PAM	G	0	0	157	3	3	0	0	98.12	1.88	1.88
ID_86	#77	#	#target_seq	No_A	No_C	No_G	No_T	No_Non_Target	ratio_A(%)	ratio_C(%)	ratio_G(%)	ratio_T(%)	ratio_non_target(%)
		1	A	115	3	0	3	6	95.04	2.48	0	2.48	4.96
		2	G	2	0	119	0	2	1.65	0	98.35	0	1.65
		3	A	119	0	0	2	2	98.35	0	0	1.65	1.65
		4	A	114	2	3	2	7	94.21	1.65	2.48	1.65	5.79
		5	G	0	0	121	0	0	0	0	100	0	0
		6	C	9	110	0	2	11	7.44	90.91	0	1.65	9.09
		7	A	117	0	2	2	4	96.69	0	1.65	1.65	3.31
		8	A	112	0	2	7	9	92.56	0	1.65	5.79	7.44
		9	C	0	117	2	2	4	0	96.69	1.65	1.65	3.31
		10	A	117	2	2	0	4	96.69	1.65	1.65	0	3.31
		11	G	2	0	119	0	2	1.65	0	98.35	0	1.65
		12	C	4	115	0	2	6	3.31	95.04	0	1.65	4.96
		13	A	116	0	3	2	5	95.87	0	2.48	1.65	4.13
		14	G	0	3	118	0	3	0	2.48	97.52	0	2.48
		15	C	3	118	0	0	3	2.48	97.52	0	0	2.48
		16	A	110	0	2	9	11	90.91	0	1.65	7.44	9.09
		17	G	3	2	116	0	5	2.48	1.65	95.87	0	4.13
		18	A	112	0	3	6	9	92.56	0	2.48	4.96	7.44
		19	G	3	0	118	0	3	2.48	0	97.52	0	2.48
		20	A	119	0	0	2	2	98.35	0	0	1.65	1.65
		PAM	C	2	119	0	0	2	1.65	98.35	0	0	1.65
		PAM	G	7	0	108	6	13	5.79	0	89.26	4.96	10.74
		PAM	G	4	0	113	4	8	3.31	0	93.39	3.31	6.61
ID_87	#78	#	#target_seq	No_A	No_C	No_G	No_T	No_Non_Target	ratio_A(%)	ratio_C(%)	ratio_G(%)	ratio_T(%)	ratio_non_target(%)
		1	A	114	3	0	2	5	95.8	2.52	0	1.68	4.2
		2	G	0	0	119	0	0	0	0	100	0	0
		3	A	115	0	2	2	4	96.64	0	1.68	1.68	3.36
		4	A	115	0	0	4	4	96.64	0	0	3.36	3.36
		5	G	0	0	119	0	0	0	0	100	0	0
		6	C	6	109	0	4	10	5.04	91.6	0	3.36	8.4
		7	A	116	0	0	3	3	97.48	0	0	2.52	2.52
		8	A	117	2	0	0	2	98.32	1.68	0	0	1.68
		9	C	2	117	0	0	2	1.68	98.32	0	0	1.68
		10	A	113	0	4	2	6	94.96	0	3.36	1.68	5.04
		11	G	0	0	119	0	0	0	0	100	0	0
		12	C	0	114	0	5	5	0	95.8	0	4.2	4.2
		13	A	108	0	3	8	11	90.76	0	2.52	6.72	9.24
		14	G	0	3	113	3	6	0	2.52	94.96	2.52	5.04
		15	C	0	114	2	3	5	0	95.8	1.68	2.52	4.2
		16	A	107	0	3	9	12	89.92	0	2.52	7.56	10.08
		17	G	5	4	108	2	11	4.2	3.36	90.76	1.68	9.24
		18	A	119	0	0	0	0	100	0	0	0	0
		19	G	3	2	114	0	5	2.52	1.68	95.8	0	4.2
		20	A	115	0	0	4	4	96.64	0	0	3.36	3.36
		PAM	C	2	113	0	4	6	1.68	94.96	0	3.36	5.04
		PAM	G	4	0	113	2	6	3.36	0	94.96	1.68	5.04
		PAM	G	6	0	107	6	12	5.04	0	89.92	5.04	10.08
ID_18	WT	#	target_seq	No_A	No_C	No_G	No_T	No_Non_Target	ratio_A(%)	ratio_C(%)	ratio_G(%)	ratio_T(%)	ratio_non_target(%)
		1	A	14168	2	7	8	17	99.97	0	0	0.03	0.03
		2	G	3	0	14177	5	8	0	0	100	0	0
		3	A	14180	3	2	0	5	99.98	0	0.02	0	0.02
		4	A	14178	2	2	3	7	99.98	0	0	0.02	0.02
		5	G	0	3	14182	0	3	0	0	100	0	0
		6	C	4	14064	48	69	121	0	99.98	0	0.02	0.02
		7	A	14170	2	5	8	15	99.98	0	0	0.02	0.02
		8	A	14154	19	3	9	31	99.92	0.02	0.03	0.03	0.08
		9	C	0	14173	6	6	12	0	99.98	0	0.02	0.02
		10	A	14171	10	4	0	14	99.95	0.02	0.03	0	0.05
		11	G	2	2	14181	0	4	0	0	99.98	0.02	0.02
		12	C	3	14035	30	117	150	0.02	99.96	0	0.02	0.04
		13	A	14173	3	6	3	12	99.97	0	0	0.03	0.03
		14	G	2	0	14164	19	21	0.03	0.02	99.93	0.02	0.07
		15	C	3	14165	2	15	20	0.03	99.92	0.02	0.03	0.08
		16	A	14174	0	3	8	11	99.94	0	0	0.06	0.06
		17	G	0	0	14181	4	4	0	0	100	0	0
		18	A	14174	2	0	9	11	99.98	0	0	0.02	0.02
		19	G	4	0	14172	9	13	0.04	0	99.96	0	0.04
		20	A	14174	3	2	6	11	99.97	0	0	0.03	0.03
		PAM	C	2	14173	3	7	12	0	100	0	0	0
		PAM	G	3	2	14177	3	8	0.02	0.03	99.94	0	0.06
		PAM	G	5	0	14177	3	8	0.03	0.03	99.89	0.05	0.11

## Sheet: pCBE-B1-site-2
ID_no.	pCBE-B1-site-2	target position	target_seq	Read_number_A	Read_number_C	Read_number_G	Read_number_T	No_Non_Target	ratio_A(%)	ratio_C(%)	ratio_G(%)	ratio_T(%)	ratio_non_target(%)
ID_01	#01	#	target_seq	No_A	No_C	No_G	No_T	No_Non_Target	ratio_A(%)	ratio_C(%)	ratio_G(%)	ratio_T(%)	ratio_non_target(%)
		1	A	15159	5	3	7	15	99.9	0.03	0.02	0.05	0.1
		2	G	0	0	15171	3	3	0	0	99.98	0.02	0.02
		3	A	15171	0	3	0	3	99.98	0	0.02	0	0.02
		4	A	15165	0	5	4	9	99.94	0	0.03	0.03	0.06
		5	G	0	4	15168	2	6	0	0.03	99.96	0.01	0.04
		6	C	12	15134	14	14	40	0.08	99.74	0.09	0.09	0.26
		7	A	15169	0	2	3	5	99.97	0	0.01	0.02	0.03
		8	A	15166	2	0	6	8	99.95	0.01	0	0.04	0.05
		9	C	0	15162	4	8	12	0	99.92	0.03	0.05	0.08
		10	A	15169	2	3	0	5	99.97	0.01	0.02	0	0.03
		11	G	2	2	15168	2	6	0.01	0.01	99.96	0.01	0.04
		12	C	3	15165	3	3	9	0.02	99.94	0.02	0.02	0.06
		13	A	15160	0	6	8	14	99.91	0	0.04	0.05	0.09
		14	G	2	0	15167	5	7	0.01	0	99.95	0.03	0.05
		15	C	3	15167	0	4	7	0.02	99.95	0	0.03	0.05
		16	A	15163	0	5	6	11	99.93	0	0.03	0.04	0.07
		17	G	3	4	15164	3	10	0.02	0.03	99.93	0.02	0.07
		18	A	15164	0	4	6	10	99.93	0	0.03	0.04	0.07
		19	G	5	0	15169	0	5	0.03	0	99.97	0	0.03
		20	A	15164	0	0	10	10	99.93	0	0	0.07	0.07
		PAM	C	0	15170	0	4	4	0	99.97	0	0.03	0.03
		PAM	G	7	2	15157	8	17	0.05	0.01	99.89	0.05	0.11
		PAM	G	3	0	15162	9	12	0.02	0	99.92	0.06	0.08
ID_02	#02	#	target_seq	No_A	No_C	No_G	No_T	No_Non_Target	ratio_A(%)	ratio_C(%)	ratio_G(%)	ratio_T(%)	ratio_non_target(%)
		1	A	16619	5	3	9	17	99.9	0.03	0.02	0.05	0.1
		2	G	2	0	16634	0	2	0.01	0	99.99	0	0.01
		3	A	16626	0	3	7	10	99.94	0	0.02	0.04	0.06
		4	A	16625	0	3	8	11	99.93	0	0.02	0.05	0.07
		5	G	2	0	16634	0	2	0.01	0	99.99	0	0.01
		6	C	22	13668	402	2544	2968	0.13	82.16	2.42	15.29	17.84
		7	A	16630	0	3	3	6	99.96	0	0.02	0.02	0.04
		8	A	16626	0	0	10	10	99.94	0	0	0.06	0.06
		9	C	0	16607	19	10	29	0	99.83	0.11	0.06	0.17
		10	A	16629	0	3	4	7	99.96	0	0.02	0.02	0.04
		11	G	7	3	16626	0	10	0.04	0.02	99.94	0	0.06
		12	C	3	16631	0	2	5	0.02	99.97	0	0.01	0.03
		13	A	16621	2	0	13	15	99.91	0.01	0	0.08	0.09
		14	G	0	2	16626	8	10	0	0.01	99.94	0.05	0.06
		15	C	2	16630	2	2	6	0.01	99.96	0.01	0.01	0.04
		16	A	16611	0	9	16	25	99.85	0	0.05	0.1	0.15
		17	G	2	3	16627	4	9	0.01	0.02	99.95	0.02	0.05
		18	A	16629	0	2	5	7	99.96	0	0.01	0.03	0.04
		19	G	2	0	16634	0	2	0.01	0	99.99	0	0.01
		20	A	16625	0	4	7	11	99.93	0	0.02	0.04	0.07
		PAM	C	5	16621	4	6	15	0.03	99.91	0.02	0.04	0.09
		PAM	G	9	0	16622	5	14	0.05	0	99.92	0.03	0.08
		PAM	G	4	0	16625	7	11	0.02	0	99.93	0.04	0.07
ID_03	#03	#	target_seq	No_A	No_C	No_G	No_T	No_Non_Target	ratio_A(%)	ratio_C(%)	ratio_G(%)	ratio_T(%)	ratio_non_target(%)
		1	A	15328	2	2	7	11	99.93	0.01	0.01	0.05	0.07
		2	G	0	0	15339	0	0	0	0	100	0	0
		3	A	15329	3	0	7	10	99.93	0.02	0	0.05	0.07
		4	A	15329	2	5	3	10	99.93	0.01	0.03	0.02	0.07
		5	G	4	4	15328	3	11	0.03	0.03	99.93	0.02	0.07
		6	C	7	15310	11	11	29	0.05	99.81	0.07	0.07	0.19
		7	A	15326	0	5	8	13	99.92	0	0.03	0.05	0.08
		8	A	15325	2	2	10	14	99.91	0.01	0.01	0.07	0.09
		9	C	0	15327	5	7	12	0	99.92	0.03	0.05	0.08
		10	A	15330	0	3	6	9	99.94	0	0.02	0.04	0.06
		11	G	0	3	15336	0	3	0	0.02	99.98	0	0.02
		12	C	4	15327	0	8	12	0.03	99.92	0	0.05	0.08
		13	A	15329	0	3	7	10	99.93	0	0.02	0.05	0.07
		14	G	3	7	15323	6	16	0.02	0.05	99.9	0.04	0.1
		15	C	3	15327	3	6	12	0.02	99.92	0.02	0.04	0.08
		16	A	15319	0	5	15	20	99.87	0	0.03	0.1	0.13
		17	G	2	4	15329	4	10	0.01	0.03	99.93	0.03	0.07
		18	A	15331	0	0	8	8	99.95	0	0	0.05	0.05
		19	G	6	2	15327	4	12	0.04	0.01	99.92	0.03	0.08
		20	A	15330	0	2	7	9	99.94	0	0.01	0.05	0.06
		PAM	C	0	15334	2	3	5	0	99.97	0.01	0.02	0.03
		PAM	G	9	4	15319	7	20	0.06	0.03	99.87	0.05	0.13
		PAM	G	0	2	15328	9	11	0	0.01	99.93	0.06	0.07
ID_04	#04	#	target_seq	No_A	No_C	No_G	No_T	No_Non_Target	ratio_A(%)	ratio_C(%)	ratio_G(%)	ratio_T(%)	ratio_non_target(%)
		1	A	15771	3	5	4	12	99.92	0.02	0.03	0.03	0.08
		2	G	2	0	15779	2	4	0.01	0	99.97	0.01	0.03
		3	A	15769	3	3	8	14	99.91	0.02	0.02	0.05	0.09
		4	A	15774	2	4	3	9	99.94	0.01	0.03	0.02	0.06
		5	G	2	2	15774	5	9	0.01	0.01	99.94	0.03	0.06
		6	C	20	15749	2	12	34	0.13	99.78	0.01	0.08	0.22
		7	A	15776	0	2	5	7	99.96	0	0.01	0.03	0.04
		8	A	15760	3	6	14	23	99.85	0.02	0.04	0.09	0.15
		9	C	0	15773	3	7	10	0	99.94	0.02	0.04	0.06
		10	A	15772	0	6	5	11	99.93	0	0.04	0.03	0.07
		11	G	3	2	15778	0	5	0.02	0.01	99.97	0	0.03
		12	C	5	15769	2	7	14	0.03	99.91	0.01	0.04	0.09
		13	A	15764	0	6	13	19	99.88	0	0.04	0.08	0.12
		14	G	2	4	15775	2	8	0.01	0.03	99.95	0.01	0.05
		15	C	9	15767	4	3	16	0.06	99.9	0.03	0.02	0.1
		16	A	15755	0	3	25	28	99.82	0	0.02	0.16	0.18
		17	G	7	2	15770	4	13	0.04	0.01	99.92	0.03	0.08
		18	A	15773	3	0	7	10	99.94	0.02	0	0.04	0.06
		19	G	0	3	15780	0	3	0	0.02	99.98	0	0.02
		20	A	15771	0	0	12	12	99.92	0	0	0.08	0.08
		PAM	C	4	15774	3	2	9	0.03	99.94	0.02	0.01	0.06
		PAM	G	10	7	15756	10	27	0.06	0.04	99.83	0.06	0.17
		PAM	G	6	5	15764	8	19	0.04	0.03	99.88	0.05	0.12
ID_05	#05	#	target_seq	No_A	No_C	No_G	No_T	No_Non_Target	ratio_A(%)	ratio_C(%)	ratio_G(%)	ratio_T(%)	ratio_non_target(%)
		1	A	12737	0	2	2	4	99.97	0	0.02	0.02	0.03
		2	G	3	2	12732	4	9	0.02	0.02	99.93	0.03	0.07
		3	A	12737	4	0	0	4	99.97	0.03	0	0	0.03
		4	A	12737	0	2	2	4	99.97	0	0.02	0.02	0.03
		5	G	2	0	12735	4	6	0.02	0	99.95	0.03	0.05
		6	C	10	12710	10	11	31	0.08	99.76	0.08	0.09	0.24
		7	A	12732	0	5	4	9	99.93	0	0.04	0.03	0.07
		8	A	12735	0	0	6	6	99.95	0	0	0.05	0.05
		9	C	0	12738	0	3	3	0	99.98	0	0.02	0.02
		10	A	12734	0	4	3	7	99.95	0	0.03	0.02	0.05
		11	G	4	0	12734	3	7	0.03	0	99.95	0.02	0.05
		12	C	0	12738	0	3	3	0	99.98	0	0.02	0.02
		13	A	12728	2	3	8	13	99.9	0.02	0.02	0.06	0.1
		14	G	2	5	12734	0	7	0.02	0.04	99.95	0	0.05
		15	C	0	12729	0	12	12	0	99.91	0	0.09	0.09
		16	A	12720	0	3	18	21	99.84	0	0.02	0.14	0.16
		17	G	4	3	12731	3	10	0.03	0.02	99.92	0.02	0.08
		18	A	12733	0	2	6	8	99.94	0	0.02	0.05	0.06
		19	G	2	3	12736	0	5	0.02	0.02	99.96	0	0.04
		20	A	12736	2	0	3	5	99.96	0.02	0	0.02	0.04
		PAM	C	2	12733	0	6	8	0.02	99.94	0	0.05	0.06
		PAM	G	6	0	12725	10	16	0.05	0	99.87	0.08	0.13
		PAM	G	3	0	12729	9	12	0.02	0	99.91	0.07	0.09
ID_06	#06	#	target_seq	No_A	No_C	No_G	No_T	No_Non_Target	ratio_A(%)	ratio_C(%)	ratio_G(%)	ratio_T(%)	ratio_non_target(%)
		1	A	15042	3	8	6	17	99.89	0.02	0.05	0.04	0.11
		2	G	4	2	15053	0	6	0.03	0.01	99.96	0	0.04
		3	A	15052	0	2	5	7	99.95	0	0.01	0.03	0.05
		4	A	15052	2	2	3	7	99.95	0.01	0.01	0.02	0.05
		5	G	3	2	15054	0	5	0.02	0.01	99.97	0	0.03
		6	C	8	15021	22	8	38	0.05	99.75	0.15	0.05	0.25
		7	A	15052	0	2	5	7	99.95	0	0.01	0.03	0.05
		8	A	15045	2	0	12	14	99.91	0.01	0	0.08	0.09
		9	C	0	15054	0	5	5	0	99.97	0	0.03	0.03
		10	A	15054	0	5	0	5	99.97	0	0.03	0	0.03
		11	G	3	0	15053	3	6	0.02	0	99.96	0.02	0.04
		12	C	5	15051	0	3	8	0.03	99.95	0	0.02	0.05
		13	A	15041	0	6	12	18	99.88	0	0.04	0.08	0.12
		14	G	3	2	15051	3	8	0.02	0.01	99.95	0.02	0.05
		15	C	5	15045	0	9	14	0.03	99.91	0	0.06	0.09
		16	A	15042	2	5	10	17	99.89	0.01	0.03	0.07	0.11
		17	G	5	2	15052	0	7	0.03	0.01	99.95	0	0.05
		18	A	15050	2	4	3	9	99.94	0.01	0.03	0.02	0.06
		19	G	0	2	15055	2	4	0	0.01	99.97	0.01	0.03
		20	A	15047	0	3	9	12	99.92	0	0.02	0.06	0.08
		PAM	C	0	15054	2	3	5	0	99.97	0.01	0.02	0.03
		PAM	G	9	7	15035	8	24	0.06	0.05	99.84	0.05	0.16
		PAM	G	2	3	15050	4	9	0.01	0.02	99.94	0.03	0.06
ID_07	#07	#	target_seq	No_A	No_C	No_G	No_T	No_Non_Target	ratio_A(%)	ratio_C(%)	ratio_G(%)	ratio_T(%)	ratio_non_target(%)
		1	A	12534	4	4	4	12	99.9	0.03	0.03	0.03	0.1
		2	G	4	0	12539	3	7	0.03	0	99.94	0.02	0.06
		3	A	12538	0	2	6	8	99.94	0	0.02	0.05	0.06
		4	A	12536	0	4	6	10	99.92	0	0.03	0.05	0.08
		5	G	2	0	12544	0	2	0.02	0	99.98	0	0.02
		6	C	10	12534	0	2	12	0.08	99.9	0	0.02	0.1
		7	A	12542	0	2	2	4	99.97	0	0.02	0.02	0.03
		8	A	12529	0	4	13	17	99.86	0	0.03	0.1	0.14
		9	C	0	12541	2	3	5	0	99.96	0.02	0.02	0.04
		10	A	12537	2	2	5	9	99.93	0.02	0.02	0.04	0.07
		11	G	2	2	12542	0	4	0.02	0.02	99.97	0	0.03
		12	C	6	12538	0	2	8	0.05	99.94	0	0.02	0.06
		13	A	12533	0	3	10	13	99.9	0	0.02	0.08	0.1
		14	G	2	0	12541	3	5	0.02	0	99.96	0.02	0.04
		15	C	0	12536	4	6	10	0	99.92	0.03	0.05	0.08
		16	A	12527	0	0	19	19	99.85	0	0	0.15	0.15
		17	G	0	0	12546	0	0	0	0	100	0	0
		18	A	12537	0	2	7	9	99.93	0	0.02	0.06	0.07
		19	G	3	0	12541	2	5	0.02	0	99.96	0.02	0.04
		20	A	12538	0	3	5	8	99.94	0	0.02	0.04	0.06
		PAM	C	3	12526	5	12	20	0.02	99.84	0.04	0.1	0.16
		PAM	G	7	3	12522	14	24	0.06	0.02	99.81	0.11	0.19
		PAM	G	3	3	12531	9	15	0.02	0.02	99.88	0.07	0.12
ID_08	#08	#	target_seq	No_A	No_C	No_G	No_T	No_Non_Target	ratio_A(%)	ratio_C(%)	ratio_G(%)	ratio_T(%)	ratio_non_target(%)
		1	A	13683	0	2	12	14	99.9	0	0.01	0.09	0.1
		2	G	0	2	13695	0	2	0	0.01	99.99	0	0.01
		3	A	13691	3	0	3	6	99.96	0.02	0	0.02	0.04
		4	A	13686	0	6	5	11	99.92	0	0.04	0.04	0.08
		5	G	4	0	13689	4	8	0.03	0	99.94	0.03	0.06
		6	C	10	11521	269	1897	2176	0.07	84.11	1.96	13.85	15.89
		7	A	13688	0	6	3	9	99.93	0	0.04	0.02	0.07
		8	A	13688	0	0	9	9	99.93	0	0	0.07	0.07
		9	C	0	13681	3	13	16	0	99.88	0.02	0.09	0.12
		10	A	13688	0	5	4	9	99.93	0	0.04	0.03	0.07
		11	G	4	0	13688	5	9	0.03	0	99.93	0.04	0.07
		12	C	0	13693	0	4	4	0	99.97	0	0.03	0.03
		13	A	13678	0	4	15	19	99.86	0	0.03	0.11	0.14
		14	G	0	0	13692	5	5	0	0	99.96	0.04	0.04
		15	C	3	13687	0	7	10	0.02	99.93	0	0.05	0.07
		16	A	13681	0	3	13	16	99.88	0	0.02	0.09	0.12
		17	G	2	0	13695	0	2	0.01	0	99.99	0	0.01
		18	A	13691	0	3	3	6	99.96	0	0.02	0.02	0.04
		19	G	4	2	13691	0	6	0.03	0.01	99.96	0	0.04
		20	A	13691	0	2	4	6	99.96	0	0.01	0.03	0.04
		PAM	C	2	13687	2	6	10	0.01	99.93	0.01	0.04	0.07
		PAM	G	9	0	13684	4	13	0.07	0	99.91	0.03	0.09
		PAM	G	5	0	13686	6	11	0.04	0	99.92	0.04	0.08
ID_09	#09	#	target_seq	No_A	No_C	No_G	No_T	No_Non_Target	ratio_A(%)	ratio_C(%)	ratio_G(%)	ratio_T(%)	ratio_non_target(%)
		1	A	12075	0	4	4	8	99.93	0	0.03	0.03	0.07
		2	G	0	0	12080	3	3	0	0	99.98	0.02	0.02
		3	A	12073	0	6	4	10	99.92	0	0.05	0.03	0.08
		4	A	12076	0	4	3	7	99.94	0	0.03	0.02	0.06
		5	G	2	0	12077	4	6	0.02	0	99.95	0.03	0.05
		6	C	12	12037	14	20	46	0.1	99.62	0.12	0.17	0.38
		7	A	12076	0	4	3	7	99.94	0	0.03	0.02	0.06
		8	A	12074	0	4	5	9	99.93	0	0.03	0.04	0.07
		9	C	0	12080	3	0	3	0	99.98	0.02	0	0.02
		10	A	12073	3	5	2	10	99.92	0.02	0.04	0.02	0.08
		11	G	0	0	12078	5	5	0	0	99.96	0.04	0.04
		12	C	3	12073	0	7	10	0.02	99.92	0	0.06	0.08
		13	A	12072	0	5	6	11	99.91	0	0.04	0.05	0.09
		14	G	3	2	12074	4	9	0.02	0.02	99.93	0.03	0.07
		15	C	6	12070	4	3	13	0.05	99.89	0.03	0.02	0.11
		16	A	12073	0	0	10	10	99.92	0	0	0.08	0.08
		17	G	3	0	12077	3	6	0.02	0	99.95	0.02	0.05
		18	A	12073	0	5	5	10	99.92	0	0.04	0.04	0.08
		19	G	3	0	12080	0	3	0.02	0	99.98	0	0.02
		20	A	12071	0	3	9	12	99.9	0	0.02	0.07	0.1
		PAM	C	2	12068	3	10	15	0.02	99.88	0.02	0.08	0.12
		PAM	G	7	0	12059	17	24	0.06	0	99.8	0.14	0.2
		PAM	G	2	2	12075	4	8	0.02	0.02	99.93	0.03	0.07
ID_10	#10	#	target_seq	No_A	No_C	No_G	No_T	No_Non_Target	ratio_A(%)	ratio_C(%)	ratio_G(%)	ratio_T(%)	ratio_non_target(%)
		1	A	12726	4	2	2	8	99.94	0.03	0.02	0.02	0.06
		2	G	4	2	12728	0	6	0.03	0.02	99.95	0	0.05
		3	A	12730	4	0	0	4	99.97	0.03	0	0	0.03
		4	A	12728	2	4	0	6	99.95	0.02	0.03	0	0.05
		5	G	2	2	12726	4	8	0.02	0.02	99.94	0.03	0.06
		6	C	9	10622	359	1744	2112	0.07	83.41	2.82	13.7	16.59
		7	A	12731	0	0	3	3	99.98	0	0	0.02	0.02
		8	A	12729	0	0	5	5	99.96	0	0	0.04	0.04
		9	C	0	12716	12	6	18	0	99.86	0.09	0.05	0.14
		10	A	12729	0	3	2	5	99.96	0	0.02	0.02	0.04
		11	G	2	3	12724	5	10	0.02	0.02	99.92	0.04	0.08
		12	C	3	12729	2	0	5	0.02	99.96	0.02	0	0.04
		13	A	12723	0	3	8	11	99.91	0	0.02	0.06	0.09
		14	G	4	2	12723	5	11	0.03	0.02	99.91	0.04	0.09
		15	C	4	12723	2	5	11	0.03	99.91	0.02	0.04	0.09
		16	A	12706	0	6	22	28	99.78	0	0.05	0.17	0.22
		17	G	2	0	12732	0	2	0.02	0	99.98	0	0.02
		18	A	12726	0	0	8	8	99.94	0	0	0.06	0.06
		19	G	4	0	12730	0	4	0.03	0	99.97	0	0.03
		20	A	12722	2	0	10	12	99.91	0.02	0	0.08	0.09
		PAM	C	6	12726	0	2	8	0.05	99.94	0	0.02	0.06
		PAM	G	5	2	12720	7	14	0.04	0.02	99.89	0.05	0.11
		PAM	G	5	2	12719	8	15	0.04	0.02	99.88	0.06	0.12
ID_11	#11	#	target_seq	No_A	No_C	No_G	No_T	No_Non_Target	ratio_A(%)	ratio_C(%)	ratio_G(%)	ratio_T(%)	ratio_non_target(%)
		1	A	11004	4	3	6	13	99.88	0.04	0.03	0.05	0.12
		2	G	2	0	11011	4	6	0.02	0	99.95	0.04	0.05
		3	A	11009	0	4	4	8	99.93	0	0.04	0.04	0.07
		4	A	11009	0	2	6	8	99.93	0	0.02	0.05	0.07
		5	G	0	0	11012	5	5	0	0	99.95	0.05	0.05
		6	C	8	10998	0	11	19	0.07	99.83	0	0.1	0.17
		7	A	11013	0	4	0	4	99.96	0	0.04	0	0.04
		8	A	11013	0	0	4	4	99.96	0	0	0.04	0.04
		9	C	0	11011	2	4	6	0	99.95	0.02	0.04	0.05
		10	A	11011	0	2	4	6	99.95	0	0.02	0.04	0.05
		11	G	4	0	11011	2	6	0.04	0	99.95	0.02	0.05
		12	C	2	11015	0	0	2	0.02	99.98	0	0	0.02
		13	A	11003	3	0	11	14	99.87	0.03	0	0.1	0.13
		14	G	4	0	11009	4	8	0.04	0	99.93	0.04	0.07
		15	C	3	11009	0	5	8	0.03	99.93	0	0.05	0.07
		16	A	11005	0	2	10	12	99.89	0	0.02	0.09	0.11
		17	G	0	0	11015	2	2	0	0	99.98	0.02	0.02
		18	A	11010	0	2	5	7	99.94	0	0.02	0.05	0.06
		19	G	4	2	11009	2	8	0.04	0.02	99.93	0.02	0.07
		20	A	11008	0	4	5	9	99.92	0	0.04	0.05	0.08
		PAM	C	0	11010	3	4	7	0	99.94	0.03	0.04	0.06
		PAM	G	3	0	11008	6	9	0.03	0	99.92	0.05	0.08
		PAM	G	0	2	11013	2	4	0	0.02	99.96	0.02	0.04
ID_12	#12	#	target_seq	No_A	No_C	No_G	No_T	No_Non_Target	ratio_A(%)	ratio_C(%)	ratio_G(%)	ratio_T(%)	ratio_non_target(%)
		1	A	10843	2	5	5	12	99.89	0.02	0.05	0.05	0.11
		2	G	0	0	10855	0	0	0	0	100	0	0
		3	A	10846	2	3	4	9	99.92	0.02	0.03	0.04	0.08
		4	A	10852	0	0	3	3	99.97	0	0	0.03	0.03
		5	G	3	0	10849	3	6	0.03	0	99.94	0.03	0.06
		6	C	4	10827	17	7	28	0.04	99.74	0.16	0.06	0.26
		7	A	10847	0	3	5	8	99.93	0	0.03	0.05	0.07
		8	A	10845	2	0	8	10	99.91	0.02	0	0.07	0.09
		9	C	2	10843	2	8	12	0.02	99.89	0.02	0.07	0.11
		10	A	10848	0	4	3	7	99.94	0	0.04	0.03	0.06
		11	G	2	3	10848	2	7	0.02	0.03	99.94	0.02	0.06
		12	C	2	10848	0	5	7	0.02	99.94	0	0.05	0.06
		13	A	10843	0	4	8	12	99.89	0	0.04	0.07	0.11
		14	G	3	6	10846	0	9	0.03	0.06	99.92	0	0.08
		15	C	2	10849	0	4	6	0.02	99.94	0	0.04	0.06
		16	A	10845	0	4	6	10	99.91	0	0.04	0.06	0.09
		17	G	0	0	10853	2	2	0	0	99.98	0.02	0.02
		18	A	10847	0	2	6	8	99.93	0	0.02	0.06	0.07
		19	G	0	0	10855	0	0	0	0	100	0	0
		20	A	10845	0	3	7	10	99.91	0	0.03	0.06	0.09
		PAM	C	3	10842	0	10	13	0.03	99.88	0	0.09	0.12
		PAM	G	6	3	10841	5	14	0.06	0.03	99.87	0.05	0.13
		PAM	G	5	0	10844	6	11	0.05	0	99.9	0.06	0.1
ID_82	#13	#	target_seq	No_A	No_C	No_G	No_T	No_Non_Target	ratio_A(%)	ratio_C(%)	ratio_G(%)	ratio_T(%)	ratio_non_target(%)
		1	A	7995	2	0	4	6	99.93	0.02	0	0.05	0.07
		2	G	0	0	7999	2	2	0	0	99.98	0.02	0.02
		3	A	8001	0	0	0	0	100	0	0	0	0
		4	A	7997	0	0	4	4	99.95	0	0	0.05	0.05
		5	G	3	0	7998	0	3	0.04	0	99.96	0	0.04
		6	C	3	7985	4	9	16	0.04	99.8	0.05	0.11	0.2
		7	A	7997	0	2	2	4	99.95	0	0.02	0.02	0.05
		8	A	7999	0	0	2	2	99.98	0	0	0.02	0.02
		9	C	0	7999	0	2	2	0	99.98	0	0.02	0.02
		10	A	7999	0	0	2	2	99.98	0	0	0.02	0.02
		11	G	0	0	8001	0	0	0	0	100	0	0
		12	C	0	7996	0	5	5	0	99.94	0	0.06	0.06
		13	A	7995	0	2	4	6	99.93	0	0.02	0.05	0.07
		14	G	5	2	7994	0	7	0.06	0.02	99.91	0	0.09
		15	C	0	7998	0	3	3	0	99.96	0	0.04	0.04
		16	A	7990	0	2	9	11	99.86	0	0.02	0.11	0.14
		17	G	0	0	7998	3	3	0	0	99.96	0.04	0.04
		18	A	7999	0	0	2	2	99.98	0	0	0.02	0.02
		19	G	0	0	7999	2	2	0	0	99.98	0.02	0.02
		20	A	7996	0	0	5	5	99.94	0	0	0.06	0.06
		PAM	C	0	7996	2	3	5	0	99.94	0.02	0.04	0.06
		PAM	G	0	0	7999	2	2	0	0	99.98	0.02	0.02
		PAM	G	2	0	7995	4	6	0.02	0	99.93	0.05	0.07
ID_14	#14	#	target_seq	No_A	No_C	No_G	No_T	No_Non_Target	ratio_A(%)	ratio_C(%)	ratio_G(%)	ratio_T(%)	ratio_non_target(%)
		1	A	748	0	0	0	0	100	0	0	0	0
		2	G	0	0	748	0	0	0	0	100	0	0
		3	A	748	0	0	0	0	100	0	0	0	0
		4	A	748	0	0	0	0	100	0	0	0	0
		5	G	0	2	746	0	2	0	0.27	99.73	0	0.27
		6	C	2	744	0	2	4	0.27	99.47	0	0.27	0.53
		7	A	748	0	0	0	0	100	0	0	0	0
		8	A	748	0	0	0	0	100	0	0	0	0
		9	C	0	748	0	0	0	0	100	0	0	0
		10	A	748	0	0	0	0	100	0	0	0	0
		11	G	0	0	748	0	0	0	0	100	0	0
		12	C	0	742	0	6	6	0	99.2	0	0.8	0.8
		13	A	748	0	0	0	0	100	0	0	0	0
		14	G	0	0	748	0	0	0	0	100	0	0
		15	C	0	748	0	0	0	0	100	0	0	0
		16	A	748	0	0	0	0	100	0	0	0	0
		17	G	0	0	748	0	0	0	0	100	0	0
		18	A	741	7	0	0	7	99.06	0.94	0	0	0.94
		19	G	7	0	741	0	7	0.94	0	99.06	0	0.94
		20	A	746	0	2	0	2	99.73	0	0.27	0	0.27
		PAM	C	0	748	0	0	0	0	100	0	0	0
		PAM	G	0	0	748	0	0	0	0	100	0	0
		PAM	G	0	0	748	0	0	0	0	100	0	0
ID_15	#15	#	target_seq	No_A	No_C	No_G	No_T	No_Non_Target	ratio_A(%)	ratio_C(%)	ratio_G(%)	ratio_T(%)	ratio_non_target(%)
		1	A	11230	2	6	2	10	99.91	0.02	0.05	0.02	0.09
		2	G	2	4	11231	3	9	0.02	0.04	99.92	0.03	0.08
		3	A	11232	3	3	2	8	99.93	0.03	0.03	0.02	0.07
[truncated: 644 more rows]

## Sheet: pCBE-B2-site-2
ID_no.	pCBE-B2-site-2	target position	target_seq	Read_number_A	Read_number_C	Read_number_G	Read_number_T	No_Non_Target	ratio_A(%)	ratio_C(%)	ratio_G(%)	ratio_T(%)	ratio_non_target(%)
[truncated: 1,464 more rows]
